# Supplementary material for: Computational analysis of hub genes associated with sarcopenia: integrative transcriptome insights from an Asian cohort
Source: EXCLI J. 2026 Jan 2;25:18–34. doi: 10.17179/excli2025-9087 (PMC12946438; doi:10.17179/excli2025-9087)
Supplement: Supplementary data [file EXCLI-25-18-s-001.xlsx]

## Sheet: Data
Filter: 19350		Fold change	p-value	q-value	Average of normalized data (log2)		Normalized data (log2)																																								Raw data
ID	Gene Symbol	S /HA	S /HA	S /HA	HA	S	HA_1	HA_2	HA_3	HA_4	HA_5	HA_6	HA_7	HA_8	HA_9	HA_10	HA_11	HA_12	HA_13	HA_14	HA_15	HA_16	HA_17	HA_18	HA_19	HA_20	S_1	S_2	S_3	S_4	S_5	S_6	S_7	S_8	S_9	S_10	S_11	S_12	S_13	S_14	S_15	S_16	S_17	S_18	S_19	S_20	HA_1	HA_2	HA_3
1	A1BG	1.02428	0.363234	0.768553	0.0379597	0.0725672	0	0	0	0	0	0	0	0	0	0	0	0.18961	0.118084	0	0.18636	0	0	0	0	0.22599	0	0	0.329939	0.101541	0	0	0	0	0	0	0	0	0	0.494863	0	0	0	0.104364	0.201195	0.0948956	0	0	0
2	A1CF	1.00432	0.87423	0.99999	0.085769	0.0919833	0.11157	0.233501	0	0.109459	0.194709	0.0777475	0.221394	0	0	0	0	0.0979177	0	0.0908342	0.351377	0	0.0787931	0	0.0803951	0	0.0804202	0	0.206864	0.101541	0	0	0	0.172716	0.466554	0	0	0.209757	0	0	0.289669	0	0.194631	0	0	0	1	2	0
3	A2M	1.08399	0.433717	0.809682	8.06629	8.18264	7.93772	7.59263	8.28666	7.88006	7.55328	8.04108	7.73337	7.69612	7.99092	7.77546	7.71994	8.10417	8.26864	8.4758	8.1219	8.62926	7.76902	7.79018	8.83857	8.26465	9.24007	8.11926	9.09591	7.81008	8.02138	7.76602	8.02331	8.56595	8.14771	8.03003	7.95151	8.12862	7.93607	7.79859	8.19783	7.97806	8.18066	7.85837	7.93446	7.55016	3037	2186	4590
4	A2ML1	0.972218	0.225545	0.727226	0.0787346	0.038087	0	0.121469	0.183494	0.211195	0	0.2217	0.352118	0	0	0	0	0	0.118084	0	0	0.0818995	0	0.133769	0.0803951	0	0	0.104341	0	0.101541	0	0	0	0	0	0	0	0.392853	0	0	0.103155	0	0	0	0	0	0	1	2
5	A3GALT2	1.03109	0.223642	0.725601	0.0418769	0.0860417	0.11157	0	0	0	0	0	0	0.248001	0.203522	0	0	0	0	0	0	0	0.153505	0	0.0803951	0	0.297841	0	0	0	0	0.220045	0	0	0.252055	0	0	0.108687	0	0.423297	0	0	0	0.201685	0.104102	0	1	0	0
6	A4GALT	1.01395	0.920212	0.99999	4.17419	4.19418	4.93111	3.47273	3.67806	4.2216	3.16142	3.84793	3.67537	4.76532	4.08609	3.41359	4.56335	4.1411	3.57501	5.2956	3.54676	3.75487	3.5511	4.39994	4.12018	4.86544	4.40844	4.24799	4.87367	2.83292	3.58531	4.2386	3.32403	4.77889	4.77318	4.59388	4.10958	4.55194	3.58872	4.40043	3.29576	3.50924	4.19627	3.51448	5.10002	3.38548	367	115	174
7	A4GNT	1.00204	0.837191	0.99999	0.0120923	0.0150316	0	0	0	0	0	0	0.0776348	0	0	0	0	0	0	0	0	0	0	0	0	0.154523	0	0	0	0.196402	0	0	0	0	0.089002	0	0	0	0	0	0	0	0	0	0	0	0	0	0
8	AAAS	0.936156	0.373819	0.773957	5.29024	5.19506	5.83596	5.36261	4.81036	5.49385	5.10946	4.93129	5.14745	5.63708	5.5447	5.07566	5.68717	5.25363	5.29946	5.29082	4.92131	4.90834	5.16202	5.63727	5.21126	4.87936	4.47689	5.4035	4.56775	5.25231	4.98868	5.61318	4.95377	5.38407	5.13111	5.53703	5.06718	5.48349	5.11694	5.88019	5.00253	5.1796	5.20238	4.83832	5.39246	4.5673	698	457	399
9	AACS	0.928936	0.378751	0.777024	3.01656	2.91021	2.63835	3.72356	2.32225	2.57673	2.52814	2.56751	2.73102	2.49223	3.11287	3.07614	2.52463	3.25818	3.42269	2.48903	3.0425	3.22539	3.63171	2.9815	3.52197	3.22742	3.25423	2.39922	2.99807	3.08926	2.86127	2.53065	2.83879	3.08806	2.44742	2.91364	3.19841	2.99349	2.39401	2.82163	2.91122	2.78109	2.68171	3.08781	3.46291	2.91205	65	139	59
10	AADAC	0.988416	0.0800441	0.657365	0.0168092	0	0	0	0	0	0.100637	0	0	0	0	0	0	0	0	0.0908342	0	0	0	0.133769	0	0	0	0	0	0	0	0	0	0	0	0	0	0	0	0	0	0	0	0	0	0	0	0	0
11	AADACL2	0.998052	0.860083	0.99999	0.0178013	0.0149884	0	0	0.183494	0	0	0.0777475	0	0	0	0	0	0	0	0	0	0	0	0	0.0803951	0	0	0	0.0723008	0	0	0	0	0	0	0.210981	0	0	0	0	0	0	0	0	0	0	0	0	2
12	AADACL3	1	0.99999	0.99999	0	0	0	0	0	0	0	0	0	0	0	0	0	0	0	0	0	0	0	0	0	0	0	0	0	0	0	0	0	0	0	0	0	0	0	0	0	0	0	0	0	0	0	0	0
13	AADACL4	0.970315	0.141525	0.69362	0.0858854	0.042411	0.11157	0.337456	0	0	0.194709	0.0777475	0.0776348	0	0.105347	0	0	0.0979177	0.227231	0	0	0.159398	0	0.25618	0	0	0	0	0	0	0	0	0	0	0	0	0	0.209757	0.120167	0.0951788	0.103155	0	0	0.104364	0	0.183933	1	3	0
14	AADAT	1.12843	0.152119	0.69362	2.43234	2.60666	2.07592	1.26632	2.85579	2.43672	2.27175	2.78012	2.49674	2.52394	2.65597	2.05033	2.05055	2.80102	2.27446	2.48903	2.64149	2.83453	2.14541	2.62041	2.34166	2.18941	1.41276	2.00005	2.06568	3.19643	2.99914	2.25994	2.8903	2.30525	2.57615	2.37102	2.60884	2.93564	2.95886	2.52953	2.96699	3.10314	2.56332	2.60913	2.17529	2.40143	40	16	92
15	AAGAB	0.940655	0.460683	0.826277	4.72838	4.64012	4.97234	4.97239	4.85499	5.07855	4.80094	5.07803	4.7717	4.33136	4.17348	4.34969	4.2456	4.90708	4.2986	4.53357	5.02576	4.67096	4.9764	4.69331	4.26912	4.9364	5.41341	4.52675	5.44299	4.57873	4.82029	4.02889	4.67902	4.43315	4.52066	4.11258	4.66368	4.42105	3.96278	4.34341	4.53368	4.6844	4.52518	4.56871	4.2333	5.18942	378	346	412
16	AAK1	0.88809	0.314282	0.744278	4.27435	4.10313	4.03891	4.55383	4.31126	4.1401	4.5571	4.76792	4.55469	3.59288	3.88626	4.03594	3.37119	4.18075	3.78596	3.5592	4.63545	4.81263	4.56549	4.33197	4.14376	4.55791	5.32333	4.24799	5.1491	3.76712	3.87047	3.7217	4.25014	3.91808	3.58601	3.50011	4.47056	4.04377	3.64989	4.06641	3.62531	3.6476	3.33617	3.35438	3.88439	4.48209	192	256	278
17	AAMDC	0.752441	0.0439318	0.619448	4.73122	4.32087	4.73599	2.64859	3.80947	4.37197	4.66375	4.69577	3.74246	5.01447	5.26386	4.92368	5.23512	5.0362	5.19919	5.30274	4.27859	4.51015	2.86533	5.76391	4.63126	4.4942	1.28282	4.1958	2.2793	4.59623	4.28061	4.70294	4.01514	4.57076	4.44259	4.98317	4.79949	4.37283	4.43202	3.34177	4.6101	4.47731	4.85176	4.07932	4.74495	3.52834	319	60	192
18	AAMP	0.938337	0.43064	0.808468	6.08724	5.99542	6.54012	6.85342	5.61709	6.07571	5.66818	5.65821	5.64499	6.21234	6.19661	5.97547	6.51175	6.22243	6.03301	6.32702	5.47586	5.56615	6.188	6.35291	5.57262	6.06537	5.57827	6.14777	5.70845	5.91716	5.92656	6.27679	5.52585	6.09468	6.07541	6.21232	6.00716	6.10025	5.81806	6.73289	5.68166	6.01364	5.89294	5.72353	6.3343	5.51097	1145	1305	709
19	AANAT	0.95528	0.121109	0.681683	0.105646	0.0396413	0.487503	0.121469	0.0946621	0	0.444914	0	0	0	0	0.106529	0.312364	0	0	0	0	0	0.0787931	0	0	0.294084	0.156593	0	0.206864	0	0	0.114214	0	0	0.089002	0	0	0	0	0.0951788	0.103155	0	0	0	0	0	5	1	1
20	AAR2	0.974377	0.617671	0.912639	4.29461	4.25717	4.65543	4.50443	3.89745	4.37745	3.94271	4.20053	4.24971	4.30878	4.26727	4.41852	4.66766	4.23017	4.26058	4.21305	3.90648	3.85727	4.22792	4.80282	4.24752	4.22004	4.1442	4.18988	4.04618	3.91392	4.41972	4.64236	4.30811	3.99489	4.30539	4.35944	4.31185	4.22974	4.22647	4.70957	4.28213	4.16804	4.2076	4.09207	4.19845	4.14218	301	247	205
21	AARD	0.984576	0.255202	0.744278	0.0507015	0.0282763	0.11157	0.121469	0.0946621	0	0.100637	0	0	0	0.105347	0.205729	0	0	0	0.0908342	0	0	0	0	0	0.154523	0.0804202	0	0.0723008	0.101541	0	0	0	0	0	0	0	0.108687	0	0	0	0	0	0	0	0.183933	1	1	1
22	AARS1	0.931658	0.0822362	0.657365	6.3766	6.27447	6.4341	6.22642	6.59526	6.67872	6.35862	6.50123	6.23996	6.26607	6.19063	6.39487	6.48475	6.58206	6.34448	6.22668	6.12101	6.20629	6.20895	6.58232	6.18258	6.51658	6.18531	6.22068	6.06028	6.10922	6.43903	6.40575	6.38102	6.14221	6.3453	6.11734	6.64552	6.5659	6.11601	6.37695	5.97646	6.28148	6.4692	5.97995	6.2389	6.20052	1063	841	1411
23	AARS2	0.999256	0.989885	0.99999	3.32096	3.31988	3.85073	3.09667	3.21311	3.26179	3.33672	3.29332	3.23321	3.2672	3.59215	3.50407	3.47938	3.13673	3.47895	2.97975	2.87635	3.41902	3.16528	3.6056	3.39411	2.80567	3.25423	2.64391	2.94129	3.30686	3.4085	3.40008	3.26021	3.39758	3.16258	3.52005	3.32848	3.80622	3.33919	3.73071	3.59908	3.26238	3.21798	3.46633	2.95126	2.88575	167	86	122
24	AARSD1	1.01258	0.853542	0.99999	1.11373	1.13177	1.62783	1.03851	1.31727	0.773499	1.10832	1.47083	1.14816	1.08771	0.874428	0.997293	1.47133	1.38694	1.24165	1.02841	1.02444	0.494543	0.836633	1.11495	0.755051	0.971555	0.70539	1.56076	0.738204	1.56988	1.06557	1.72543	1.02867	0.869206	0.818531	1.53092	0.972536	0.895857	1.14799	1.32213	1.07847	1.14908	1.28943	0.536173	0.980191	0.96483	26	12	22
25	AASDH	0.930132	0.195023	0.71109	2.92379	2.8193	2.522	2.08752	3.34413	2.83758	3.07748	2.72078	3.03338	2.85838	2.75643	3.28338	3.01633	2.85803	3.02938	2.50563	3.00582	3.26975	3.04287	2.68722	3.19183	2.77025	2.86905	2.95425	2.831	2.96004	3.0252	2.37897	3.00378	3.02183	2.56067	2.77116	2.85895	2.72983	2.97489	2.32874	2.85321	3.10314	2.77599	2.83828	2.45668	2.78972	59	37	135
26	AASDHPPT	0.98349	0.833574	0.99999	4.89816	4.87414	3.51758	5.1542	4.90156	4.84923	5.4157	4.83941	5.16978	4.59663	4.62263	5.13035	4.83177	4.79477	4.52925	4.37544	5.49363	5.36614	5.2519	4.47749	4.79209	4.64197	4.1442	4.5955	4.93555	5.25231	5.05974	4.65657	4.91699	4.68928	4.8674	4.66724	4.74876	4.61779	5.30302	4.39108	5.34796	5.22452	4.73534	4.83073	4.74092	5.12623	130	394	426
27	AASS	0.936496	0.619396	0.913376	4.38517	4.29051	4.07377	2.66866	4.64424	4.26956	4.605	5.22196	5.16089	3.08787	3.53672	4.86038	4.36324	4.04002	3.89751	4.00106	5.07085	4.86272	4.15252	4.87625	3.85472	3.53238	4.04247	3.9589	3.72589	3.8999	4.42951	3.40008	4.75971	4.28573	4.0851	4.39767	3.91163	3.24041	4.99649	3.20975	4.94815	4.82957	4.09017	4.76458	3.70563	5.00928	197	61	354
28	AATF	0.964224	0.802708	0.99999	4.49236	4.4398	5.49123	5.83842	3.83025	4.30451	3.59141	4.2135	4.10888	4.89829	4.42821	4.23694	4.28191	4.47306	4.02391	4.29175	3.84551	3.69757	4.63884	4.79274	4.18525	4.33764	5.25783	4.06615	4.6674	3.98872	3.54984	4.85852	4.16208	4.15279	4.45101	4.29725	4.35997	4.64511	3.84564	5.68556	3.84957	4.09735	4.28979	4.11723	4.56054	4.03257	547	640	195
29	AATK	0.988278	0.938005	0.99999	1.76555	1.74854	1.77066	0.909521	2.84221	1.49208	2.41543	1.11287	1.1837	1.61502	1.83818	0.940818	1.24481	1.60246	1.72374	2.08722	2.1529	2.2795	1.33092	1.55735	2.07355	1.30433	3.34655	1.27802	1.65923	1.20948	1.49655	1.68903	1.81299	0.765093	1.30076	2.6677	1.39829	1.56373	1.70415	1.15546	1.4355	1.71904	1.41195	1.40623	1.914	1.53788	30	10	91
30	ABAT	1.10168	0.193813	0.710978	1.42043	1.56013	1.0879	0.975457	1.356	1.71628	1.59594	1.75739	1.86938	0.807553	1.14538	1.78756	1.62998	1.42517	1.07643	1.1601	1.25029	1.76334	1.45426	1.04873	1.50276	1.36891	1.88531	1.27802	1.79361	1.91491	1.76749	1.26336	1.91599	1.85086	1.05782	1.64427	0.657523	1.12015	1.81515	0.966998	1.75353	1.44315	1.05883	1.48568	1.97018	1.63582	14	11	23
31	ABCA1	1.00606	0.966668	0.99999	5.08355	5.09226	4.91966	3.72356	5.4637	4.25176	5.87945	5.05419	5.978	4.44752	4.58214	5.28012	4.04189	4.00259	5.26467	4.41991	5.29261	5.89972	5.5434	4.98204	5.66024	3.5464	5.30043	4.12314	5.2558	4.95278	4.79779	5.28159	5.33458	5.51623	4.43413	4.87893	4.37343	4.53743	5.21804	5.18565	5.34796	5.08534	3.71504	5.47124	4.36487	6.35829	364	139	636
32	ABCA10	1.03635	0.640697	0.924339	4.67168	4.72319	4.59432	3.91215	4.96245	4.56208	4.5571	4.84776	4.8867	4.71125	4.78207	5.02223	4.66766	3.82095	4.42427	4.81578	4.85756	5.00598	4.84168	4.33891	4.80694	4.34969	3.25423	4.90093	3.73148	4.6049	4.37482	4.76108	4.39982	4.94892	4.8674	5.10369	4.71215	4.50796	5.24802	4.77571	4.83281	5.20504	4.33179	4.81159	4.99899	4.79988	288	160	445
33	ABCA12	0.990584	0.529699	0.867221	0.0485309	0.0348823	0	0.121469	0	0.211195	0.194709	0.0777475	0	0.169976	0	0	0	0	0	0	0	0	0	0	0.0803951	0.0793291	0.0804202	0	0.0723008	0	0	0	0	0	0	0	0	0	0.120167	0	0	0.0998077	0.100595	0.201685	0	0	0	1	0
34	ABCA13	0.991103	0.689081	0.951546	0.0385955	0.0257019	0	0	0	0	0	0	0	0	0.105347	0	0	0	0	0	0.0961869	0.0818995	0	0	0	0.421328	0.363597	0	0	0	0.101471	0	0	0	0	0	0	0	0	0	0	0	0	0	0	0	0	0	0
35	ABCA2	0.984483	0.743558	0.979232	4.67909	4.65653	4.73599	4.58584	5.11985	4.73431	4.98991	4.67716	4.63714	4.37113	4.60926	4.70798	4.26387	4.42198	4.58671	4.91856	4.67492	4.89989	4.74835	4.65488	4.37252	4.56826	4.34067	4.78011	4.83002	4.81755	4.89639	5.01742	4.27619	4.84742	4.56787	4.78729	4.76927	4.65411	4.43202	4.84582	4.55658	4.35134	4.46513	4.60029	4.6621	4.31967	319	262	498
36	ABCA3	1.0443	0.511307	0.857743	3.7037	3.76624	4.08064	3.98599	3.97415	3.6448	3.49301	3.84793	3.77195	3.97198	3.78683	3.76215	3.14017	3.84935	3.32784	3.83361	3.14725	3.44247	3.38274	3.92455	3.38622	3.79577	3.57191	3.76559	4.30062	3.69584	3.98776	3.85909	3.34879	3.74415	3.7856	3.59717	3.83588	3.55088	3.44653	4.16294	3.3492	3.29434	4.1442	3.66711	4.2333	3.33777	198	169	217
37	ABCA4	1.05725	0.241298	0.738181	0.286452	0.366769	0.11157	0.121469	0.267171	0.558699	0.283021	0.2217	0.221394	0.523703	0.54054	0	0.312364	0.35717	0.118084	0.474997	0	0.302924	0.153505	0.25618	0.363494	0.359109	0.228945	0.678095	0.548465	0.196402	0.789661	0.220045	0.333466	0.652878	0.765514	0	0.365901	0.304208	0.120167	0	0.103155	0.441646	0.194631	0.201685	0.458514	0.347045	1	1	3
38	ABCA5	1.00993	0.940207	0.99999	6.41953	6.43379	6.46463	5.88634	6.49252	6.09247	6.92576	6.45463	7.40902	6.17288	6.37837	7.2984	5.70733	5.88969	5.47848	4.79229	7.10845	6.21766	7.05619	6.25903	5.78843	5.72958	6.17505	6.93316	6.60374	6.47948	6.31907	7.03528	7.01344	5.88092	5.66386	5.80222	5.84515	5.32637	6.42833	6.44177	6.76416	6.58685	5.33477	6.77352	6.03341	7.24471	1086	662	1313
39	ABCA6	0.793407	0.0503906	0.623862	4.31854	3.98467	4.45318	3.31613	4.14978	3.88695	4.31677	4.62308	4.61452	3.87695	4.12419	4.26597	4.57315	3.65393	4.78719	3.7936	5.43276	4.96609	4.50614	3.13298	3.90526	3.9462	2.99887	4.27618	3.02565	3.9484	4.35954	3.80909	4.23029	4.31368	4.12247	4.27395	3.90238	3.48183	4.58082	3.28234	3.99078	3.81114	3.96232	3.83578	3.90615	4.40084	260	102	247
40	ABCA7	1.04067	0.855635	0.99999	4.41368	4.47119	6.114	4.24851	4.14426	3.90983	3.77773	4.37235	4.39326	5.00045	4.46331	3.79438	4.34047	3.74742	4.18141	4.30604	4.00269	3.81598	4.40273	4.81283	3.94338	3.95674	4.82791	4.92606	5.0541	3.79011	3.8118	4.85031	3.75294	4.62382	3.85068	4.85558	4.10958	4.36189	4.00242	6.44854	3.13465	3.16205	3.39677	3.37539	4.46602	3.51124	849	205	246
41	ABCA8	0.977386	0.816867	0.99999	5.77588	5.74288	4.82871	4.75496	6.48598	5.78945	5.20015	6.04083	6.22831	5.76533	5.72494	5.80203	5.79788	4.59964	6.152	5.64758	6.3246	6.02277	6.09983	4.87625	5.86703	5.70634	4.99283	6.17349	5.11741	5.08263	5.85026	5.86641	5.60249	6.07983	6.11833	6.08423	5.40198	5.50602	6.30221	4.89955	5.85609	6.07624	5.27414	5.54727	5.74623	6.0839	341	296	1307
42	ABCA9	0.976411	0.805471	0.99999	4.81343	4.77899	4.2669	3.69449	5.39794	4.73431	4.75921	5.28478	5.26205	4.53182	4.59124	5.18303	4.58288	4.16953	5.09504	4.55367	5.31527	5.20186	5.12304	4.21608	4.62457	4.25035	3.37074	5.02907	3.84418	4.53855	4.86787	4.94595	5.09584	4.79881	4.66516	5.1683	4.47056	4.31161	5.37121	4.04868	4.97219	4.84763	4.47453	5.16528	4.90123	5.20812	227	136	607
43	ABCB1	0.964438	0.750411	0.981576	1.05889	1.00665	0.644154	0.840426	0.746874	1.17707	0.843753	0.735027	0.827016	0.392428	0.932843	1.88057	0.111806	0.706684	1.29277	0.933423	0.351377	2.15258	1.16024	0.74854	1.41247	1.51873	0.981517	0.744186	1.28628	0	1.01445	0.930727	1.20175	0.593318	1.22424	0.478906	0.657523	0.630151	1.95099	1.01647	1.268	1.32437	1.15553	0.292853	1.36251	0.748359	7	9	10
44	ABCB10	1.0774	0.351898	0.762422	4.31575	4.4233	3.32267	3.98599	4.82424	4.15932	4.87385	4.45115	4.79487	4.04483	4.19153	4.72897	4.06291	4.02765	4.00104	3.94128	4.73592	4.61015	4.6159	4.03982	3.96472	3.80163	4.27811	4.07259	4.62596	4.67658	4.74388	3.92317	4.48046	4.15279	4.18942	4.23225	4.45798	4.02309	4.7487	3.87851	4.84403	4.56287	4.21883	4.68687	4.18664	4.84495	112	169	403
45	ABCB11	1.01554	0.341619	0.755362	0.0214284	0.043673	0	0	0	0	0	0	0	0	0	0	0	0	0	0	0.0961869	0.0818995	0	0	0.228877	0	0.156593	0	0	0	0	0.220045	0	0	0	0	0.253938	0	0	0	0	0	0	0	0.104102	0.0948956	0	0	0
46	ABCB4	1.17955	0.19098	0.709551	3.33564	3.57388	3.79332	0.840426	3.80247	3.8637	3.47437	3.54674	3.40116	3.29504	2.54799	3.52343	4.04189	2.74167	3.45671	3.68845	2.94254	3.1981	1.33092	3.93375	2.59528	3.24473	3.31366	3.37509	2.75615	3.48654	3.84143	2.42396	4.13386	3.18203	3.32712	2.83623	3.80641	3.70598	4.32979	1.78874	4.10082	4.06684	4.2076	3.7008	3.32967	3.36658	160	9	191
47	ABCB5	0.98468	0.815665	0.99999	0.172424	0.150151	0.785449	0	0	0.109459	0.100637	0	0.0776348	0	0.105347	0.38575	0	0	0	0	0.18636	0	0	0	1.0627	0	0	0	0.0723008	0.101541	0.101471	0.410928	0	0.652878	0	0.558193	0	0.108687	0.334089	0.184465	0	0	0.100595	0	0.104102	0	9	0	0
48	ABCB6	1.01794	0.736235	0.975521	0.341734	0.367388	0	0	0.421238	0.211195	0.444914	0.472574	0.352118	0	0	0.298546	0.215568	0.576855	0.328697	0.0908342	0.633715	0.494543	0.589962	0.662602	0.544446	0.154523	0.156593	0.104341	0.141151	0.59496	0.789661	0.656904	0.119926	0.398291	0.593663	0.558193	0.253938	0.209757	0	0.0951788	0.737322	0.586322	0.282911	0.201685	0.201195	0.267793	0	0	5
49	ABCB7	0.938992	0.302844	0.744278	4.80892	4.71811	5.11306	5.21688	5.06538	4.66428	4.888	4.75318	4.80632	4.86153	4.59576	5.27442	4.67678	4.716	4.65179	4.13516	5.02576	4.83051	4.59929	4.77237	4.5734	4.49058	4.09181	4.28176	4.15839	4.86886	4.77109	5.04648	5.08851	4.58229	4.23401	4.80771	4.80943	4.45747	4.69165	4.83552	4.89163	4.90394	4.62567	4.99586	4.61882	5.02141	418	412	479
50	ABCB8	0.850451	0.00498853	0.466257	4.25423	4.02053	4.73163	4.53755	4.32108	4.29874	4.10293	4.14742	3.94765	4.16534	3.90097	3.9527	4.20836	4.26221	3.84709	4.63893	4.47922	4.15087	4.42175	4.13862	3.90526	4.48695	4.07718	3.93787	4.25475	3.9552	4.02698	3.75729	4.14097	4.00635	3.97265	4.45576	4.31883	4.36189	3.95473	3.87851	3.71761	3.92437	3.73082	3.67561	3.95569	3.99615	318	253	280
51	ABCB9	0.93647	0.328389	0.746077	1.17136	1.07667	1.77066	0.975457	1.06008	1.07281	1.69584	0.997576	0.871291	0.907107	1.09511	0.882041	0.568988	1.34767	1.18865	1.31885	1.29151	1.22863	0.836633	1.35304	1.4432	0.929356	0.70539	1.0875	0.781981	1.2977	1.25367	1.10661	0.900559	1.05729	0.818531	1.60747	0.657523	1.48526	1.20346	1.36095	0.917958	1.10171	1.20156	0.926183	1.13567	0.347045	30	11	16
52	ABCC1	1.05544	0.612329	0.90961	4.82823	4.90607	4.43184	4.54842	5.57461	4.69972	5.30669	5.18291	5.51497	4.37113	4.77809	4.89424	3.58002	5.0485	4.63703	4.40229	4.87121	4.96069	4.42929	4.9232	4.14843	4.8542	4.69693	4.5126	4.99488	4.94938	5.67205	4.63759	5.08114	4.01205	4.49239	4.19552	4.8724	4.64511	4.81697	4.82861	5.5069	4.77022	4.43654	5.23878	4.4806	5.80742	256	255	688
53	ABCC10	1.04745	0.334209	0.749704	3.33085	3.39774	3.18915	2.81989	3.59952	3.23789	3.33672	3.60041	3.48191	3.0665	3.39847	3.23723	3.27838	2.99142	3.18631	3.28881	3.45903	3.64465	3.60534	3.25546	3.38622	3.25331	3.48594	3.44631	3.80758	3.76712	3.54984	3.54968	3.46659	3.2021	3.19301	3.52992	3.31459	3.1669	3.43499	3.11072	3.39058	3.42516	3.40663	3.13785	2.87973	3.36658	101	69	164
54	ABCC11	1.01191	0.638863	0.923264	0.0961032	0.11318	0	0	0.421238	0.109459	0	0.2217	0.0776348	0.169976	0.105347	0	0.111806	0	0.227231	0	0	0.159398	0.153505	0	0.0803951	0	0	0.104341	0	0.196402	0.196272	0.114214	0.119926	0.0889409	0.172831	0.395007	0	0.108687	0.120167	0	0	0.0998077	0	0.201685	0	0.267793	0	0	5
55	ABCC12	0.95825	0.836894	0.99999	1.7748	1.71327	0.311747	0.337456	1.89243	1.07281	1.37263	1.18491	1.46945	1.42656	2.80415	1.81924	0.645298	2.88571	1.29277	1.76743	1.48159	2.1335	0.153505	1.89544	0.363494	3.48218	0.85005	0.678095	2.24842	1.63907	2.40576	1.95735	1.0887	2.5753	1.476	3.08407	1.80816	1.67397	0.334089	0.347996	1.31173	1.14908	1.4882	2.20194	0.805912	1.4328	3	3	40
56	ABCC2	1.19125	0.0656723	0.639932	1.4188	1.67128	1.3378	0.434421	1.69506	1.32057	1.72766	1.60817	1.73207	1.72824	1.28647	1.65341	1.29304	0.987821	1.72374	1.28077	1.37057	1.76334	1.00749	1.11495	1.0627	1.51873	2.67551	1.79706	1.68251	2.07328	1.76749	1.35914	1.30658	1.30015	1.40843	1.78277	0.742956	1.06726	1.85032	1.19897	1.54948	1.58768	1.15553	2.12958	1.55849	2.09201	19	4	33
57	ABCC3	1.19156	0.223044	0.725027	0.413689	0.666538	1.3378	0.434421	0.421238	0.211195	0.100637	0.583347	0.288236	0.169976	0	0.106529	0.215568	0	0.423494	0.664367	0.499442	0.369665	0.224537	0.369012	0.228877	0.885886	1.21319	0.201642	2.26394	0.101541	0.369011	0.114214	0.759949	0.652878	0.869669	0	0.469797	0.630151	0.231089	0	0.199424	0	1.10799	0.201685	0.924405	0.561611	19	4	5
58	ABCC4	1.20359	0.208644	0.717265	2.87378	3.14112	1.62783	4.07138	3.00949	2.13403	3.94947	2.94479	3.37833	2.72831	2.65597	2.81847	1.51266	2.71105	2.22268	2.25374	2.76369	3.27846	3.17428	2.96364	2.42099	1.68012	3.91668	3.92368	3.75912	2.59249	3.32704	3.59955	3.39707	2.39519	3.03398	2.39282	2.38793	1.9324	2.87594	3.35144	3.4891	2.70389	2.58084	3.78172	2.26786	2.65605	26	180	104
59	ABCC5	0.888082	0.367567	0.770177	7.17558	7.00435	7.51279	5.83176	7.82025	6.5608	7.89288	7.1883	7.92278	6.29737	6.90425	7.75718	6.14203	6.77481	6.85979	6.04266	7.71215	7.71901	7.13436	7.34147	6.82357	6.52102	6.54461	7.23272	7.76292	7.14406	7.1571	7.48807	7.68039	5.96997	6.17024	6.94209	6.45137	6.19882	7.20744	6.56639	7.58835	6.76938	6.44309	7.23664	5.84719	7.49032	2259	637	3318
60	ABCC6	1.25634	0.196129	0.71176	1.73336	2.06259	2.35066	1.31807	1.43049	2.08126	2.11215	0.957003	1.28537	1.08771	1.67664	2.10276	2.28329	2.19586	1.89893	1.52837	1.51677	1.5782	1.33092	1.81805	1.76847	1.2017	0.755239	1.9449	0.443336	3.36927	2.30299	3.19474	1.4043	2.01873	2.65114	1.96838	1.0416	0.833876	1.5839	0.966998	1.75353	1.92356	1.98581	1.40623	3.34037	1.396	51	17	25
61	ABCC8	0.923309	0.648313	0.92753	1.99445	1.87933	3.25138	0.69144	0.804027	2.1597	2.56383	2.11175	1.60673	1.52386	1.86843	1.5055	2.2098	1.63544	0.954734	1.73963	1.07252	2.91495	0.924591	2.28872	2.38978	2.32579	0.426485	1.40603	1.43079	0.727936	2.50169	2.23491	1.58189	2.26764	2.30606	3.51012	1.23094	1.70892	2.07513	1.39876	1.31173	1.55288	1.69541	1.27821	2.24527	1.27962	106	7	11
62	ABCC9	1.10116	0.432468	0.809682	6.07345	6.21248	5.32177	4.8459	6.52263	5.90022	7.12334	6.07559	6.73228	5.57599	5.43277	6.55512	5.83093	5.04236	5.94587	5.53076	6.77957	6.64141	6.15769	5.60307	6.08243	5.04907	6.20226	6.18692	6.42717	6.79107	6.53737	5.79757	6.60309	6.1357	5.9309	5.79406	5.77589	5.41105	6.90896	5.2309	6.65804	6.34895	5.83936	6.32321	5.36391	6.51128	485	316	1341
63	ABCD1	0.991756	0.933046	0.99999	4.30628	4.29434	4.50518	4.88073	3.97415	4.67767	4.09075	4.34902	3.92157	4.28121	3.92994	3.94554	3.5897	4.88668	4.07592	5.00285	3.43164	4.3786	4.47005	4.2896	3.69153	4.5086	3.84943	4.14777	3.85447	4.02148	4.32324	4.14093	3.62702	4.88205	5.10467	3.97488	4.65819	4.43677	3.70858	4.70957	3.95675	3.88993	4.35743	4.74049	4.55596	3.66607	270	324	217
64	ABCD2	0.967339	0.766047	0.988464	0.760079	0.712173	0.974411	0.69144	1.06008	0.633909	0.194709	0.872266	0.827016	0.392428	0.463376	0.38575	0.111806	0.275821	1.01686	0.0908342	1.16414	0.433455	1.48352	0.979337	1.34897	0.69759	0.939012	0.292793	0.329939	0.101541	0.448197	0.656904	0.230643	0.652878	1.05782	0.109344	1.39829	0.392853	0.120167	0.184465	0.602969	0.717803	0.44475	0.807521	1.94237	1.10822	12	7	16
65	ABCD3	0.927681	0.322185	0.744278	4.89916	4.79086	4.2789	5.48932	5.01483	4.50312	5.43269	4.86431	5.07595	4.40132	4.52632	4.77007	4.5031	4.90708	4.66155	4.44165	5.45787	5.12667	5.37799	4.50861	4.85344	4.81128	4.9017	4.69911	4.97851	4.90442	5.0375	4.33008	5.11401	4.68572	4.80637	4.48649	4.74358	4.61318	5.07294	4.38167	4.90953	5.12734	4.60441	4.38925	4.43641	5.12342	229	500	462
66	ABCD4	1.03183	0.701954	0.95802	4.67849	4.72369	5.12308	4.61716	4.75346	4.82536	4.02184	4.59361	4.43073	4.81743	4.8781	4.30564	4.87599	4.68483	4.84399	5.09351	4.06345	4.53944	3.9989	5.3379	4.56644	4.32549	3.98618	4.6133	4.5136	4.77592	4.57774	4.82117	4.45217	4.93399	4.37341	5.12988	4.61918	5.29509	4.90326	5.40586	4.59691	4.54527	4.79285	4.08571	4.95094	4.18594	421	268	383
67	ABCE1	1.07388	0.535449	0.870382	4.50559	4.60843	3.80167	5.5689	4.21445	4.40455	4.68416	4.47649	4.74517	4.39276	4.36066	4.36587	4.06985	4.15254	4.39533	4.1824	4.79444	4.51384	4.85013	4.2896	4.36452	4.51218	5.52179	4.54077	5.80178	4.58312	4.46326	4.44913	4.75508	4.26202	4.38224	4.23828	4.28362	4.08426	4.27906	4.65594	4.28762	4.38635	4.03404	4.23111	4.42138	4.95339	161	529	259
68	ABCF1	0.95587	0.516024	0.85938	6.67832	6.6132	7.14757	7.47432	6.40978	6.71164	6.52631	6.46371	6.46249	6.7104	6.6689	6.39355	6.67538	6.77943	6.50483	6.80311	6.09796	6.18907	6.59222	7.10639	6.25257	6.8228	6.84719	6.65577	6.59763	6.53612	6.47965	6.86423	6.45273	6.40509	6.72527	6.64573	6.52708	6.59187	6.33051	7.27604	6.36299	6.60288	6.55036	6.57895	6.57069	6.32686	1751	2013	1239
69	ABCF2	0.866185	0.410566	0.796451	4.03721	3.82995	5.16248	5.65944	3.23406	3.79163	3.70766	3.61352	3.59184	4.13999	3.77091	3.33907	3.93954	4.1411	3.39955	3.97148	3.24491	3.00167	4.20615	4.43276	3.36231	3.69233	3.89461	3.533	4.01442	3.42909	3.44756	4.00688	3.13768	3.75098	3.79885	3.89315	3.83588	4.11064	3.42336	5.262	3.40074	3.57142	3.74643	3.42662	3.92759	3.39483	433	564	124
70	ABCF2-H2BE1	1	0.99999	0.99999	0	0	0	0	0	0	0	0	0	0	0	0	0	0	0	0	0	0	0	0	0	0	0	0	0	0	0	0	0	0	0	0	0	0	0	0	0	0	0	0	0	0	0	0	0
71	ABCF3	0.948095	0.315249	0.744278	5.83707	5.76017	6.00984	6.132	5.86552	5.74561	5.85084	5.65821	5.80619	5.74023	6.05749	5.80796	5.95979	5.67248	5.89508	5.95016	5.64243	5.50437	5.57772	6.24801	5.40518	5.91805	5.00833	5.90575	5.18827	6.01638	5.68641	5.96294	5.64809	5.78602	5.64381	5.83642	5.74516	5.99798	5.77751	6.3288	5.63938	5.72607	5.71991	5.77583	5.66132	5.66196	789	787	845
72	ABCG1	1.06033	0.724337	0.969865	4.63503	4.71954	5.25954	4.93973	4.35972	3.99787	5.01592	4.83382	5.06169	3.82061	4.04033	4.09536	4.53855	3.60481	5.45903	4.85842	3.59694	4.78233	4.46639	5.24855	5.1286	2.6713	4.50994	5.26965	3.34309	2.7415	4.03982	5.03202	3.61686	6.27252	5.22	4.9057	4.48922	3.77357	4.48893	5.45603	4.17373	4.69641	4.55208	4.90124	4.98542	3.49393	464	338	288
73	ABCG2	0.855661	0.118695	0.680278	0.854505	0.629616	0	1.89651	1.10625	1.07281	1.05915	0.997576	1.14816	0.700618	0.38185	0.545779	0.312364	0.881846	0.596227	0.333359	0.633715	0.609467	0.790558	0.133769	1.50276	0.929356	1.02281	0.536072	0.944902	0.196402	0.285225	0.800302	0.333466	0.818089	1.22424	0.305926	0.742956	0.392853	0.120167	0.184465	0.602969	0.894967	0	0.807521	0.805912	0.805597	0	31	17
74	ABCG4	1.00893	0.789207	0.997131	0.142724	0.155553	0	0	0.0946621	0.109459	0.194709	0.0777475	0.151304	0	0.295439	0	0.312364	0.18961	0.423494	0.0908342	0.271226	0.159398	0.153505	0	0.156546	0.0793291	0	0.201642	0.141151	0.369243	0.523262	0.114214	0.119926	0	0	0.109344	0.469797	0.304208	0	0.268546	0.199424	0	0	0.104364	0	0	0	0	1
75	ABCG5	0.985896	0.496079	0.847456	0.07373	0.0532374	0	0	0.0946621	0.211195	0	0	0	0.169976	0	0.106529	0	0.0979177	0	0	0	0	0.0787931	0.133769	0.228877	0.294084	0.156593	0.104341	0	0	0	0	0	0	0	0	0.253938	0.108687	0.120167	0.268546	0	0	0	0	0	0	0	0	1
76	ABCG8	0.992022	0.333904	0.74954	0.0210579	0.00950133	0	0.121469	0	0	0	0	0	0.0874901	0	0	0	0	0.118084	0	0	0.0818995	0	0	0	0	0.0804202	0	0	0	0	0	0	0	0	0	0	0	0	0	0	0	0	0	0.104102	0	0	1	0
77	ABHD1	0.835672	0.116368	0.680278	2.62947	2.37048	2.25669	3.02063	2.5057	2.28165	2.31428	2.28565	2.43907	2.6003	2.81971	2.543	1.42878	3.15959	2.83614	2.29253	3.34619	3.15144	2.85417	2.23018	2.6089	2.42023	0.70539	2.079	1.34583	2.89081	2.32414	3.40008	2.46135	1.8252	2.34272	2.6677	2.73931	2.76347	2.10457	2.83548	2.83834	1.58768	1.56063	1.32216	2.65823	2.24469	47	81	69
78	ABHD10	0.891635	0.0848893	0.657365	4.60362	4.43814	4.4372	4.72652	4.67903	4.32735	4.81582	4.59361	4.40083	4.34029	4.5545	4.88678	4.85204	4.53991	4.65668	4.3342	4.80159	4.7545	4.57571	4.87625	4.27767	4.3656	3.02958	4.28731	3.22911	4.61781	4.4822	4.71656	4.37593	4.02901	4.35109	4.59857	4.52584	4.64059	4.75799	4.91919	4.91663	4.66416	4.37762	4.35792	4.26172	4.33918	257	290	363
79	ABHD11	0.779311	0.0169449	0.58156	3.48412	3.12439	4.19272	3.80742	3.29513	3.49147	2.76123	2.98571	2.75485	3.72835	3.38807	3.07614	3.86968	3.55395	3.47895	3.80706	3.26575	3.01216	2.78536	3.96998	3.39411	3.86457	2.11267	3.35408	2.33913	2.98682	3.06342	3.20766	2.65247	2.92851	3.03398	3.37431	4.14924	3.50189	2.89291	3.55769	2.57677	2.88267	3.11351	3.52392	3.0458	2.76107	215	148	130
80	ABHD12	0.842749	0.0397601	0.612962	3.81191	3.56508	4.41562	4.30088	3.53346	3.77511	2.83612	3.64579	3.57855	3.92524	3.73031	3.6255	3.95461	4.04002	3.62573	4.11906	3.13598	3.32124	3.61859	4.05677	3.86611	4.18461	3.49331	3.63232	3.24484	2.93274	3.19552	3.57981	3.4089	3.85608	3.76549	3.55913	4.03532	3.7818	2.89291	4.00032	3.0468	3.25157	3.76953	3.66711	4.12611	3.19512	253	213	156
81	ABHD12B	1.00697	0.850468	0.99999	0.216841	0.226857	0.11157	0.337456	0.0946621	0.109459	0.194709	0.2217	0.41329	0.459558	0.203522	0.106529	0.403073	0	0.118084	0.256959	0.18636	0.302924	0.292236	0.25618	0.156546	0	0.70539	0	0.269714	0	0.369011	0.114214	0.119926	0.172716	0	0.210981	0.253938	0.392853	0.120167	0.0951788	0.199424	0.0998077	0.100595	0.536173	0.201195	0.347045	1	3	1
82	ABHD13	1.1035	0.268842	0.744278	3.35689	3.49898	2.58135	3.43807	3.48185	3.31989	3.90146	3.67109	3.6878	3.12969	2.92419	3.43419	3.30215	2.99142	2.936	2.80296	3.85928	3.46553	3.95258	2.88992	3.44814	2.88509	3.73607	3.49511	4.18309	3.51442	3.42816	3.16854	3.91092	3.5697	2.9414	2.97272	3.19841	2.82848	3.86297	2.76486	3.81199	3.664	3.35665	3.43665	3.07171	3.98999	62	112	150
83	ABHD14A	0.828767	0.117214	0.680278	1.65282	1.38186	2.522	1.86206	1.53547	1.45107	1.10832	1.68471	1.11171	1.55489	1.64205	1.05164	1.7729	1.46241	1.68599	2.23395	1.25029	1.11651	0.924591	2.52623	0.938791	1.99852	0.486747	1.40603	0.781981	1.60489	1.01445	2.04636	0.966037	1.10071	1.8516	1.5697	1.72661	2.20143	0.967511	2.09542	0.602969	1.28251	1.15553	0.868072	1.48326	0.626584	59	30	28
84	ABHD14A-ACY1	1.00294	0.741218	0.978014	0.0160009	0.0202374	0	0	0	0	0.100637	0	0	0	0	0	0.111806	0.0979177	0	0	0	0	0	0	0	0	0	0	0	0.101541	0	0.114214	0	0.0889409	0.089002	0	0	0	0	0	0	0	0	0	0	0	0	0	0
85	ABHD14B	0.895019	0.318715	0.744278	4.05471	3.8947	4.95749	4.28146	3.52499	4.12715	3.22968	4.11091	3.19016	4.26253	4.06666	3.76215	4.16365	4.05838	4.27971	4.01272	3.45903	3.8279	3.68306	4.41972	4.24316	4.25035	2.99887	3.98647	3.11394	3.36927	3.54984	4.45997	3.32403	4.49955	4.17932	4.22619	4.35997	4.35086	3.30155	4.58392	3.18254	3.5451	3.4454	3.42662	4.6621	3.16263	374	210	155
86	ABHD15	1.0764	0.410901	0.79649	1.82706	1.93328	1.77066	2.05739	1.56883	1.68125	1.37263	2.4111	1.75588	2.17028	1.71043	1.05164	1.51266	1.49872	1.68599	1.73963	1.90988	1.85936	2.05085	1.89544	1.95061	2.24207	1.44349	1.79706	1.5368	1.25426	1.67175	2.35593	1.84814	2.30525	2.26845	2.10667	2.51481	1.22045	1.62511	1.54079	1.58556	1.95055	2.01188	1.73363	2.86499	1.75685	30	36	29
87	ABHD16A	1.1697	0.14648	0.69362	0.555431	0.781568	0.487503	0	0.746874	0.633909	0.519521	0.583347	0.996503	0.392428	0.203522	1.42544	0.215568	0.35717	0.328697	0.603964	0.696439	0.433455	0.836633	0.25618	0.486615	0.154523	0.895216	0.60883	0.443336	1.534	0.448197	0.410928	1.20175	0.251891	0.398537	0.772845	0.823611	0.209757	1.95099	0.423297	0.602969	0.894967	0.784217	0.608943	0.292164	0.626584	5	0	10
88	ABHD16B	1	0.99999	0.99999	0	0	0	0	0	0	0	0	0	0	0	0	0	0	0	0	0	0	0	0	0	0	0	0	0	0	0	0	0	0	0	0	0	0	0	0	0	0	0	0	0	0	0	0	0
89	ABHD17A	0.920172	0.436559	0.812273	6.57537	6.45534	7.07458	6.70463	6.08461	6.55477	5.99181	6.1718	5.95761	6.91484	6.87196	6.20561	6.80267	6.98216	6.77357	7.11046	5.82195	5.70831	5.76807	7.37984	6.27196	6.70032	5.20051	6.35232	5.50471	6.17912	6.24478	6.71383	6.08568	6.64397	6.56967	6.79743	6.76266	7.14577	6.17617	7.05488	6.17006	6.19243	6.75424	6.21955	6.95782	5.81615	1664	1176	986
90	ABHD17B	1.24447	0.185988	0.705883	3.78353	4.09906	3.16349	4.54842	4.10499	3.83211	4.21381	3.49808	4.22005	3.92524	3.72205	3.93112	3.90891	3.37997	3.60566	3.24003	3.85241	3.40318	3.94208	3.63974	3.57843	2.92858	4.825	3.58802	5.82289	4.31896	3.98112	4.02889	4.08312	3.58507	3.86335	3.37431	3.25767	3.10265	4.19944	4.2739	3.84957	3.69625	3.73082	3.56107	3.17093	4.49084	99	255	239
91	ABHD17C	1.10216	0.512957	0.85817	0.883883	1.02422	0.11157	0.525278	0.267171	0.479352	1.10832	1.14934	0.734169	0.700618	0.813548	0.689816	0.717774	1.3073	0.954734	1.76743	0.814254	1.15486	0.693744	0.662602	1.17681	0.885886	2.25807	0.867924	2.55637	0.66298	0.727529	0.57948	0.519436	1.01252	0.818531	1.07198	0.899994	0.630151	0.520349	1.15546	0.530789	0.441646	0.519335	0.678218	0.805912	0.561611	1	5	3
92	ABHD18	0.967625	0.797907	0.99999	3.63212	3.58464	2.35066	2.58665	4.66752	3.29693	4.35292	4.05433	3.911	2.97768	3.80258	3.47454	3.00189	3.3993	3.72213	3.18954	4.41073	3.7611	3.39048	3.25546	3.40195	3.36042	2.58192	3.1498	3.4889	4.18078	3.98112	3.01527	4.26972	3.16167	2.77702	3.30704	3.46045	3.37707	3.9054	2.83548	3.86433	4.13312	3.06454	4.202	2.67523	4.17513	51	57	360
93	ABHD2	1.09748	0.694979	0.955753	4.12111	4.2553	2.79698	5.22707	4.24573	3.79163	4.05357	4.58031	4.26223	3.22923	3.18675	3.45451	2.9873	3.37997	3.2906	2.82958	4.45221	4.70689	5.49574	2.47673	3.98574	4.99383	5.6459	5.16798	6.11372	3.37941	3.97445	3.20766	4.41162	3.27972	3.63855	3.18744	3.63822	3.47169	3.68928	3.59073	3.97046	3.75866	3.1255	4.02716	2.99254	4.81041	74	415	265
94	ABHD3	0.983899	0.816241	0.99999	4.2846	4.26118	4.14106	4.15201	4.77148	3.4295	3.88038	4.32929	4.38946	4.2719	4.4781	4.58899	4.75635	4.02765	4.42999	3.42598	4.76913	4.42641	4.45905	4.39329	3.8774	3.66687	4.34475	4.54077	4.30812	4.55654	4.01402	4.34185	4.41748	4.45004	4.32842	4.52153	3.86476	4.32294	4.21302	4.29411	4.00417	4.03567	3.69909	4.04694	3.94171	4.57143	207	191	388
95	ABHD4	1.12324	0.0989893	0.669203	4.03455	4.20222	3.83456	4.26837	3.92991	4.11407	4.2635	3.80285	3.97833	3.96043	4.43833	4.12734	4.01338	4.10034	4.00871	3.78002	3.85928	4.11728	4.26209	3.68404	4.29462	3.5039	4.03744	3.579	4.5233	4.6049	3.87047	4.388	4.23694	3.77128	3.49122	4.36496	4.16481	4.09751	4.25956	4.86957	4.32544	4.53639	4.05299	3.69245	3.80937	4.47769	165	208	210
96	ABHD5	1.13403	0.193118	0.710978	4.11691	4.29837	2.72862	4.68278	4.36922	3.83211	4.62203	4.16979	4.57156	3.78833	3.66288	4.29442	3.93954	4.02143	3.99334	3.68116	4.42469	4.46126	4.45167	3.59404	3.86043	3.90324	4.95333	4.0068	5.10885	4.26526	4.09622	3.93876	4.40573	4.08954	3.92509	3.88548	4.40654	3.7146	4.12957	4.10122	4.39317	4.10337	4.04038	4.41991	3.87706	5.01536	70	281	290
97	ABHD6	0.987786	0.851157	0.99999	2.14925	2.13152	1.5898	2.45416	2.11202	1.71628	2.41543	2.46995	2.31633	2.3223	1.74345	2.20221	1.83938	1.84737	1.99467	2.36712	2.38007	1.92741	2.59743	1.81805	2.5252	1.65444	2.16892	2.02685	2.39658	2.30381	1.88599	2.46759	2.36754	2.14855	2.21012	1.87856	2.56259	1.70892	2.10457	1.81693	2.55874	1.78049	1.93222	1.91676	1.85554	2.06882	25	51	49
98	ABHD8	0.863012	0.075823	0.655473	3.24663	3.03408	3.65284	3.29046	3.44639	2.91501	3.20729	3.20079	3.09068	3.55501	3.64552	3.04968	3.24198	3.13673	3.69388	3.07183	2.91642	2.67215	2.85417	3.6949	2.77513	3.16515	2.30903	3.28915	2.11786	2.80309	2.70882	3.4661	3.03463	2.87949	3.03398	3.67037	3.48546	3.21632	2.655	3.43569	2.92537	2.36585	2.7607	3.55187	3.05881	2.702	144	100	146
99	ABI1	1.17484	0.043752	0.619448	4.31585	4.54831	3.6249	4.3073	4.47858	4.06055	4.49836	4.20486	4.55469	4.22926	4.22114	4.57977	4.26991	4.31915	4.14013	4.01852	4.45221	4.59976	4.85293	3.68404	4.31553	4.35369	5.17327	4.39409	5.36956	4.58312	4.60392	4.05772	4.59872	4.49548	4.37783	4.20787	4.43249	4.19318	4.62719	3.81701	4.56564	4.87606	4.20195	4.66144	4.2333	4.60003	141	214	314
100	ABI2	1.00306	0.96521	0.99999	3.88034	3.88475	3.31103	3.18293	3.94904	3.90224	4.24712	4.06392	4.01826	3.77522	3.96535	3.95982	3.42629	4.07651	3.44546	3.52703	4.16119	4.25163	4.12957	3.52266	4.14376	3.87573	4.36496	3.579	4.6139	3.82022	3.94744	3.4661	3.93565	3.72346	4.05227	3.2839	3.87425	3.84601	3.7833	3.54088	4.07567	3.65583	3.8367	3.83578	3.65511	4.15874	111	92	213
101	ABI3	1.03414	0.721388	0.968815	1.96978	2.01821	2.39544	1.50827	1.83874	1.75048	1.24652	1.58173	1.5803	2.12964	2.67321	1.38368	2.25921	1.95581	2.34882	2.53828	1.79992	1.78795	1.16024	1.89544	2.16857	2.20718	2.29224	2.05316	1.97429	1.60489	1.49655	1.95735	1.77695	2.35988	2.22983	2.25683	1.59493	2.36375	1.54148	2.94174	1.87512	1.71904	2.13558	2.22527	1.31991	1.57127	53	21	38
102	ABI3BP	0.80548	0.140469	0.69362	5.07157	4.75949	4.81641	2.66866	4.92106	5.22256	3.88038	5.58188	4.91606	4.71469	4.52157	4.38186	4.95682	5.06675	4.79164	5.22466	5.27473	6.41622	5.23264	3.67309	5.56391	5.80882	5.47607	4.96122	4.3632	3.88573	5.23186	4.42166	4.0533	5.40371	5.17497	4.59388	4.92818	5.11788	4.72046	3.68554	4.10704	4.62282	5.11188	4.36319	4.65355	4.69397	338	61	432
103	ABITRAM	1.00402	0.950879	0.99999	3.35156	3.35735	2.79698	3.40256	3.51646	3.17632	3.19596	3.69596	3.40869	3.0448	3.57391	3.53301	3.08644	3.66994	3.0739	3.15838	3.68464	3.41902	3.42859	3.24071	3.43291	3.09052	3.73607	3.25556	3.7033	3.62939	3.38856	3.4113	3.69618	3.06632	2.96511	2.75442	2.83969	3.39864	3.6094	2.47748	3.67639	3.36625	3.03941	3.17427	3.372	3.75594	74	109	154
104	ABL1	1.19122	0.0148148	0.58156	4.96188	5.21432	4.32593	4.1662	5.38395	5.15395	5.30669	5.29905	5.19177	4.67287	4.7741	5.21315	4.93798	4.4125	5.09143	5.01739	5.0885	5.24026	4.99937	4.58652	4.91776	4.69959	5.82289	5.27525	5.58568	5.25507	5.53366	5.2031	5.24178	5.08488	5.05858	4.96873	4.95975	4.65411	5.43922	4.6676	5.29174	5.31036	5.03134	5.16227	4.76494	5.38284	237	193	601
105	ABL2	1.22138	0.210647	0.718046	3.37113	3.65964	3.60597	2.68845	3.68568	3.50155	3.49301	3.5671	3.38598	2.6586	3.3564	3.08919	3.29032	3.37997	3.39955	2.96782	3.49476	3.56144	3.22712	3.32704	3.76026	3.44522	5.23825	3.28915	4.80106	3.06433	3.4085	2.82711	3.46659	3.58507	3.36325	2.82023	3.05544	3.0354	3.53568	3.76005	3.30661	3.07888	3.72295	2.89758	3.05881	4.45104	139	62	175
106	ABLIM1	0.745397	0.0886288	0.661894	6.95673	6.53281	7.61632	6.7536	6.63123	7.54525	6.3548	7.5135	7.87295	6.05438	6.75237	6.21159	5.60357	5.84984	6.77581	5.82178	7.3348	7.61796	6.82788	6.36826	6.54769	7.82579	6.76821	6.47052	7.20023	5.55942	6.8331	5.78684	6.46835	6.137	6.03817	6.48636	6.82031	6.61624	5.41004	6.05167	5.4808	5.48434	5.69197	8.10787	6.36867	7.29305	2428	1217	1447
107	ABLIM2	1.12836	0.383052	0.779386	7.10122	7.27545	8.5422	6.05974	7.0237	7.04444	6.66424	7.20572	7.35693	7.18223	6.78147	7.22713	7.69155	6.75431	6.84595	7.35913	6.44593	6.30125	6.07962	7.79271	6.56875	6.36058	8.16202	7.06103	8.25356	7.17569	7.09156	6.92907	7.74768	6.86076	7.48113	6.98308	6.89103	7.10453	7.04518	7.40238	7.15851	6.87264	7.35556	6.58797	6.70609	7.25052	4624	748	1904
108	ABLIM3	0.918128	0.263037	0.744278	5.42449	5.30126	5.52689	5.71115	4.94031	5.14111	5.40836	5.43267	5.47965	5.12715	5.61328	6.04074	4.86406	5.59495	5.63771	4.81578	5.20633	5.60302	5.74862	4.78768	5.71005	5.31387	5.61755	5.16798	5.96735	4.99628	5.27865	5.49955	5.56071	5.40587	5.4432	5.51235	5.4599	4.99936	4.87364	5.01967	5.32146	4.9313	4.88388	4.60474	5.70129	5.00623	561	585	438
109	ABO	1.0566	0.532047	0.868639	1.53915	1.61857	1.70101	1.09892	1.31727	1.64535	1.56104	1.52734	1.77931	1.49215	1.71043	1.58135	1.33972	1.34767	2.11318	1.65285	1.64951	1.76334	1.72312	0.57122	1.21293	1.36891	1.31642	1.48547	1.97429	1.01497	1.4588	1.44895	1.77695	2.26764	0.765514	1.96838	1.45002	1.872	1.25687	2.42349	2.18832	1.23939	1.41195	1.4465	0.866375	1.35824	28	13	22
110	ABR	1.05892	0.458919	0.825922	5.13155	5.21414	4.79985	3.42633	5.23863	4.88815	5.35842	5.07092	5.17862	4.81423	5.38388	4.93456	4.76493	5.44254	5.17895	5.31693	5.38119	5.64909	4.48097	5.32747	5.18423	5.53401	4.97716	4.82279	4.61087	5.4673	5.73261	5.19664	5.00919	5.3235	4.58327	5.44615	5.34846	5.42426	5.55303	4.31897	5.25861	5.18813	5.36542	5.37542	5.15256	5.34472	334	111	542
111	ABRA	1.36027	0.143601	0.69362	6.44515	6.88904	6.17948	5.76342	6.37955	6.16558	6.90416	5.83514	7.76379	5.69568	7.12074	5.42612	6.29644	7.05254	5.56939	6.01248	5.87883	6.28837	4.49541	5.05974	7.80725	6.52899	7.62999	6.77912	7.65008	6.74865	6.58633	5.24445	7.97492	7.30727	6.26281	5.35195	5.54264	5.65907	7.39929	4.32879	6.0477	7.78213	6.6398	5.89883	6.47807	8.08602	889	607	1213
112	ABRACL	1.04252	0.716198	0.965913	1.28205	1.34212	1.51059	1.75349	0.625291	0.558699	0.59046	1.38167	0.996503	1.49215	1.28647	0.756777	1.70321	1.34767	1.18865	1.07366	0.756549	1.63356	1.3939	0.74854	1.83949	1.80206	2.59567	1.4463	2.10067	0.523574	1.33925	1.26336	1.25512	1.47534	1.14343	1.01691	1.45002	1.31423	0.685288	1.15546	0.800081	0.65356	1.28943	1.32216	1.59468	0.626584	23	27	8
113	ABRAXAS1	1.30003	0.0496934	0.623862	2.65082	3.02937	2.04814	2.58665	2.97257	2.61436	2.96184	3.08318	3.1814	2.6586	2.18916	2.9387	2.56448	2.49442	2.05514	1.84777	3.21309	3.02256	3.18322	2.00426	2.07355	1.84809	2.58192	2.59101	2.75615	3.8999	3.05079	2.92425	3.87728	2.82874	2.34272	2.6677	2.18918	2.15149	3.63988	2.16288	3.49859	3.07888	2.45348	3.32228	2.15119	3.89429	39	57	101
114	ABRAXAS2	1.00994	0.853451	0.99999	4.46358	4.47784	4.03891	4.37605	4.56379	4.40991	4.89151	4.53279	4.85949	4.22926	4.29537	4.90903	4.40225	4.34928	4.1471	4.26274	4.73592	4.3623	4.76035	4.34582	4.26482	4.04831	4.13951	4.47903	4.50055	4.72909	4.6211	4.38231	4.58836	4.22325	4.33753	4.1768	4.49539	4.29445	4.68192	4.40508	4.65324	4.74346	4.4604	4.54572	4.08853	4.73874	192	225	334
115	ABT1	0.959511	0.563559	0.884968	4.46146	4.40183	4.74034	4.91893	3.91052	4.7513	4.10898	4.19617	3.99844	4.78181	4.56377	4.37122	4.82768	4.50017	4.54515	4.6276	4.11027	3.87461	4.35999	4.90927	3.99614	4.36955	3.85515	4.25367	4.27786	4.36052	4.31798	4.67529	3.8942	4.12677	4.56787	4.64471	4.48303	4.79088	4.19944	4.95452	4.25998	4.3814	4.65077	4.58684	4.39083	3.71917	320	333	207
116	ABTB1	0.894605	0.396946	0.788651	6.0122	5.85153	6.92032	6.72034	5.24638	5.96719	5.231	5.69414	5.48323	6.2649	6.30563	5.32218	5.74033	6.35583	6.09373	5.85132	5.41888	5.62709	5.84476	6.9291	5.50505	5.79126	5.95408	5.49031	5.39446	5.43362	5.58055	6.30262	5.75616	5.4673	5.52522	5.97108	5.7529	6.30828	5.54231	7.15147	5.47841	5.39138	5.85023	5.5588	6.38555	4.99089	1494	1189	545
117	ABTB2	1.15667	0.150818	0.69362	3.80967	4.01966	3.23914	3.77075	4.04106	3.77511	4.42747	3.95482	4.54789	3.58539	3.63676	4.02918	3.47938	3.21519	3.46787	3.49413	3.78185	3.75487	4.01402	4.11455	3.18275	3.74802	3.63318	3.40605	3.35038	4.62636	3.70299	3.66661	4.36383	3.27972	4.1382	2.85205	3.8163	3.66207	4.60161	4.01256	4.29853	4.43494	3.76187	4.42999	3.98326	4.71279	105	144	228
118	ACAA1	0.823578	0.00836279	0.522827	5.15545	4.87543	4.71406	5.15064	5.05952	5.18554	4.71624	5.06377	4.84013	5.358	5.45287	5.14292	5.23512	5.60123	5.33952	5.04606	5.19823	4.79452	4.68679	5.3379	5.09996	5.58757	4.02733	4.65255	4.2273	4.77592	4.89639	5.25383	4.80066	5.04375	4.70794	5.49986	5.52767	5.03422	4.72046	4.64418	4.7754	4.60169	4.95949	4.8421	5.08419	4.56316	314	393	477
119	ACAA2	0.69704	0.00126394	0.37967	6.69389	6.1732	6.50606	7.232	6.40286	6.53283	6.47567	6.41587	5.93302	6.74193	7.06388	6.17839	6.17941	7.00363	6.93513	6.19504	7.17052	6.68956	6.03585	7.02693	6.1973	7.57219	4.93723	6.04991	5.87056	6.01313	5.91092	6.55225	5.95672	6.03856	5.63829	6.91881	6.86625	6.61969	5.95768	6.33613	6.09227	6.22595	6.00425	5.97823	6.15957	6.14755	1118	1700	1233
120	ACACA	0.999563	0.996859	0.99999	4.27418	4.27355	3.89818	5.4021	4.25088	3.94717	4.70029	4.24754	4.55129	3.67991	3.42923	4.21924	3.79627	4.1411	3.98559	3.7101	4.27346	4.41065	4.78699	3.88715	4.75583	3.82484	5.25567	4.03348	5.00184	4.05351	4.12663	3.89947	4.38194	4.39877	4.17932	3.76532	4.07705	3.66207	4.53831	4.08392	4.20306	4.11535	3.8798	4.00711	4.13842	4.56316	173	470	266
121	ACACB	0.908701	0.422712	0.803326	7.11793	6.97981	7.65309	6.10095	7.47241	6.80205	7.86677	7.17509	7.16242	6.48226	7.15642	7.23376	6.01836	6.2639	7.07676	6.57432	7.68485	7.31289	7.49734	7.59594	6.65578	6.69325	6.03071	7.04718	6.37453	7.64171	6.30585	7.48873	7.35411	6.34203	6.25201	6.57482	6.37146	6.71733	6.99695	7.63647	7.25827	7.00967	6.36687	6.78437	7.11482	7.91328	2491	770	2604
122	ACAD10	0.857356	0.0218528	0.599972	4.09885	3.87681	4.55538	4.18024	4.33569	3.93235	4.37318	3.70211	4.04267	4.0719	4.22114	3.77835	3.73647	3.68577	3.89751	4.0069	4.47475	4.31228	3.963	4.17787	3.82002	4.25463	3.21022	3.60591	3.60313	4.08485	3.95424	3.89947	3.75294	3.38885	3.43291	4.09275	4.18784	4.35086	3.49179	4.35307	4.13774	3.68022	3.51084	4.04038	3.95569	4.07974	280	195	283
123	ACAD11	1.01936	0.621385	0.914287	0.108786	0.136454	0	0	0.183494	0	0.194709	0.0777475	0.151304	0	0	0	0	0	0	0	0.18636	0.715908	0.153505	0	0.156546	0.154523	0.486747	0	0.206864	0	0.196272	0.114214	0.230643	0.172716	0	0	0.365901	0	0.334089	0	0	0.0998077	0	0.104364	0	0.267793	0	0	2
124	ACAD8	0.894896	0.0490702	0.623037	5.22681	5.0666	4.73163	5.08868	5.48352	5.46324	5.43991	5.34301	5.35657	5.03662	5.33327	5.26582	4.76493	5.18287	5.32117	5.10989	5.43965	5.49692	5.03932	5.1533	4.93678	5.21853	4.19475	4.94023	4.78501	5.22444	5.25957	5.14383	5.11401	4.89135	4.85476	5.48472	5.27148	5.16898	5.16314	4.56742	5.2502	5.39384	4.77393	5.37019	4.93691	4.95339	318	376	645
125	ACAD9	0.887991	0.11142	0.677294	5.14805	4.97666	4.96493	5.55549	5.39794	4.90343	5.02555	4.64878	4.73323	5.01726	5.62662	5.71841	5.01909	5.34869	5.64265	4.59693	5.17639	4.89989	5.19555	5.06812	4.98457	4.6387	4.2523	5.4879	4.80637	4.8324	4.92781	4.87887	4.7223	4.95189	4.71844	4.8673	4.8959	5.00288	4.86507	5.11927	4.94468	4.9211	5.50043	5.04258	4.79247	5.45393	376	524	607
126	ACADL	1.34379	0.00807642	0.519211	3.18146	3.60777	3.02784	2.56539	3.53346	2.72169	4.14478	3.20945	2.69452	3.0004	3.03501	3.23723	3.22964	3.8423	3.2131	3.12653	3.28628	3.1609	2.97239	3.08424	2.91324	2.55122	2.52558	3.18592	3.93908	4.15148	3.60272	3.3659	3.78957	4.07872	2.63645	3.52992	2.60884	3.27581	3.69897	3.52387	3.88619	4.27866	3.33617	2.91203	4.12611	3.93974	89	56	156
127	ACADM	0.880133	0.357364	0.765188	7.93001	7.7458	5.98808	6.61309	8.31089	7.75351	8.93291	7.34734	7.98549	7.49931	7.96272	8.00238	7.68309	7.8031	8.27342	7.06847	8.95426	8.50858	7.65472	7.46164	8.049	7.75242	5.77687	7.18816	6.8569	8.42355	8.06443	7.44165	8.03098	7.39981	7.3539	7.91142	7.99351	7.42009	7.87866	6.11123	8.2868	8.32212	7.48333	8.10904	7.53833	8.46259	777	1103	4668
128	ACADS	0.75458	0.0331791	0.612962	7.1088	6.70254	7.41626	7.91542	6.27857	7.01397	7.12259	6.78816	6.42585	7.41831	7.6318	6.57381	6.92059	7.15135	7.48867	6.8322	6.78769	6.72902	6.95277	7.94836	6.15848	6.96796	5.11956	6.49951	5.71974	6.4497	5.96913	7.00691	6.29286	6.59547	6.57256	7.67677	7.60374	7.2753	6.35061	7.56345	6.65273	6.47163	6.59092	6.38279	6.72866	5.80917	2112	2737	1130
129	ACADSB	0.932166	0.645356	0.926191	6.02088	5.91954	4.16712	4.83706	6.77841	5.99599	7.07546	6.1427	6.57385	5.2172	5.36279	6.60935	5.71178	5.60955	5.97941	5.29321	6.63293	6.69038	5.86852	5.38897	5.70689	5.43003	4.08695	5.47092	5.33508	6.11984	6.52259	5.08901	6.40778	5.37967	5.43897	5.89677	6.07669	5.14684	6.17617	4.56326	6.7533	6.42909	5.42968	6.62134	5.23799	6.80241	211	314	1604
130	ACADVL	0.748288	0.0120633	0.555438	10.26	9.84162	10.0202	10.7901	9.8855	9.94806	10.0545	10.0185	9.49728	10.1678	10.9008	9.63177	9.70341	10.6207	10.531	10.0945	10.5177	10.2709	9.8755	10.7109	9.81532	10.8939	8.47767	9.60938	9.30564	10.0416	9.64632	10.2229	9.43066	9.76583	9.56252	10.5592	10.8668	10.2686	9.15531	10.4335	9.57839	9.40754	9.4717	9.37982	9.98496	9.67406	12903	20146	13933
131	ACAN	0.79135	0.290178	0.744278	1.2474	0.909793	0.644154	0.337456	0.492511	1.17707	0	1.47083	0.955961	0.644023	1.19396	0.298546	0.786783	1.98169	0.821821	0.474997	1.58467	1.76334	0.966637	1.17825	3.10801	1.09121	2.6625	0.807381	1.99304	0	0.594613	0.930727	0.831966	0.172716	0.765514	0.558193	0.253938	0.895857	0.685288	0.750159	0.374599	0.193155	0.366099	0.459538	0.104102	1.31947	7	3	6
132	ACAP1	1.00315	0.977412	0.99999	3.29003	3.29457	4.42105	3.41449	2.43509	2.97409	2.68224	2.98571	2.64437	3.74862	3.06144	3.17738	3.50007	3.56256	3.11709	3.81375	2.43628	2.67215	2.50058	3.82916	3.66571	3.10954	3.19224	2.94022	2.23273	2.69352	2.83204	3.44443	3.23387	3.46559	3.61627	3.2839	3.52217	3.63506	3.19612	3.79591	3.27382	3.2075	3.56467	2.71182	3.96954	2.97578	254	110	65
133	ACAP2	1.15916	0.225288	0.727083	3.66384	3.87692	2.56184	2.76502	3.92991	3.61727	4.17971	3.94448	4.20283	3.09844	3.45935	3.9527	3.69219	3.1135	3.69388	2.99159	4.25794	4.19295	3.79231	2.47673	4.05701	3.36833	4.8424	3.65827	4.61692	3.80524	3.96101	2.79321	4.56742	3.65956	3.80543	3.2839	3.55798	3.4093	3.93027	2.62831	4.07567	3.97125	3.14918	3.93818	3.45309	4.31475	61	66	210
134	ACAP3	1.09625	0.345865	0.759044	5.69644	5.82902	6.14383	5.0737	5.8822	5.64921	5.56408	5.6246	5.29086	6.14893	6.03267	5.22798	5.72503	5.52626	5.77663	6.12825	5.46464	5.15769	5.60959	6.28802	5.28945	5.46553	4.90998	6.27339	5.3314	5.52556	5.9825	6.17847	5.01693	6.17939	5.97097	6.30718	5.71111	6.52112	5.34986	6.43496	5.12096	5.28937	5.73172	5.51923	6.23317	5.36152	867	372	855
135	ACAT1	0.70501	0.00204608	0.407447	7.75095	7.24666	7.41965	7.42503	7.72312	7.78839	7.76071	7.91866	7.37482	7.4262	8.07519	7.31931	7.35128	8.42623	8.05716	7.32913	8.16551	7.99517	6.7321	8.42895	7.07236	7.93279	4.75933	7.14217	5.76408	7.59187	7.10001	7.42445	7.47572	6.99771	6.61252	7.85514	7.95934	7.22034	6.70908	7.05931	7.53631	7.35088	7.0181	7.79886	7.42857	7.3933	2117	1945	3101
136	ACAT2	1.00541	0.937164	0.99999	1.75735	1.76513	2.04814	1.31807	1.66452	2.10788	1.05915	1.91397	1.49797	1.90723	1.45539	1.58135	2.02221	1.81893	1.68599	1.92387	1.85595	1.33267	1.81805	2.13765	1.99277	1.43071	1.9294	1.59698	1.19207	1.42069	1.82796	2.1571	1.49583	2.12771	1.8516	2.0253	2.06197	1.63815	1.40618	2.02464	1.17635	2.05372	2.08736	1.27821	1.97018	1.19646	39	17	32
137	ACBD3	1.18905	0.0303114	0.612962	4.41127	4.66108	3.68024	4.14486	4.47858	4.34424	4.84875	4.289	4.75407	3.98343	4.21526	4.91271	4.45621	4.05229	4.18818	4.04716	4.83682	4.57169	4.85573	3.92455	4.54535	4.28004	4.885	4.34702	5.02707	4.89385	4.79021	4.33598	5.02464	4.46673	4.75289	4.3315	4.22544	4.187	4.90326	4.24306	4.69512	4.9313	4.25747	4.84962	4.03685	5.2318	147	190	314
138	ACBD4	0.888348	0.319681	0.744278	3.55637	3.38556	4.37707	2.98905	3.34413	3.50155	2.80663	3.51913	3.0236	3.63705	3.85639	3.34995	3.82116	3.77728	3.77701	3.71725	2.80698	3.29572	2.8316	4.3866	3.52915	3.36042	1.83983	3.22116	2.46532	3.11378	3.22954	3.99202	2.94003	3.7095	3.26162	4.0035	3.24308	4.10409	3.16851	4.10122	2.79277	2.81085	3.62502	3.24447	4.08217	2.24469	246	79	135
139	ACBD5	1.04489	0.714807	0.96537	4.80335	4.8667	3.34568	4.35762	5.12827	4.84528	5.64337	5.2069	5.0521	3.93117	4.22114	4.95965	4.08363	4.72752	4.31105	4.37091	5.35712	5.40246	5.5658	3.61707	4.47645	4.89589	5.02367	4.55465	5.13017	5.36125	5.17188	4.24488	5.10314	4.35909	4.29608	4.07264	4.9418	4.37283	5.16663	3.70075	5.32146	4.98775	4.40738	5.23304	4.54213	5.66583	114	222	501
140	ACBD6	0.95466	0.51796	0.860007	4.42672	4.35978	4.8409	4.74554	3.94269	4.43641	3.98939	4.33722	4.09027	4.76532	4.58214	4.23107	4.80707	4.32421	4.20829	4.70512	3.92624	3.97983	4.05357	5.03002	4.30302	4.45755	3.76069	4.30384	3.82861	4.30838	4.07767	4.90687	4.16208	4.27629	4.34207	4.41906	4.50153	4.51291	4.27906	4.74669	4.17373	4.28397	4.63827	4.08571	4.74897	4.27983	344	294	212
141	ACBD7	0.946685	0.00783341	0.519099	0.0942691	0.0152257	0	0	0.267171	0.109459	0	0.151519	0.0776348	0	0	0	0	0.35717	0	0.176287	0.0961869	0	0.0787931	0.25618	0.228877	0	0	0	0.0723008	0	0	0	0.119926	0	0	0	0	0	0	0	0.103155	0	0	0	0	0	0	0	3
142	ACCS	0.926162	0.452878	0.822681	3.79169	3.68102	4.16712	2.70798	3.76698	4.22768	3.19596	3.90236	3.78358	3.33133	4.25014	4.06265	3.97693	4.08251	3.18631	3.68116	3.87293	3.69106	3.48754	3.29883	4.07184	4.03344	2.48183	3.62357	2.88218	3.14978	3.7428	3.53949	3.72484	3.18203	2.77702	3.45938	4.33267	4.21766	4.42036	4.09548	3.54514	3.80376	3.94213	2.82306	4.40108	3.42254	211	63	186
143	ACCSL	0.993564	0.157396	0.69362	0.00931522	0	0	0	0	0	0.100637	0	0	0	0	0	0	0	0	0	0	0	0	0	0.0803951	0	0	0	0	0	0	0	0	0	0	0	0	0	0	0	0	0	0	0	0	0	0	0	0
144	ACD	0.943348	0.639285	0.923422	3.17172	3.08759	4.42645	3.31613	2.7434	2.80541	2.29317	2.63336	2.73102	3.73514	3.38807	3.00906	3.33708	3.18209	3.11709	3.59843	2.57628	2.59056	2.55672	3.39524	2.98809	3.20106	2.73883	3.1498	2.47869	2.78794	2.8172	3.61903	2.95623	3.35338	3.12097	3.57827	2.95159	3.41989	2.5304	4.13521	2.44551	2.46277	3.32581	2.62676	3.34037	2.30548	255	102	84
145	ACE	0.880592	0.218143	0.721146	3.22941	3.04595	2.25669	2.973	3.55859	3.08546	3.03996	2.73284	3.2247	3.46803	3.42923	3.07614	2.91208	3.21519	3.27797	4.36182	3.29644	3.48071	2.76167	2.88992	3.03927	3.27874	1.83983	2.89729	2.2793	3.20786	3.73493	3.04437	2.63244	3.29849	2.76356	2.98712	3.69291	3.15428	3.14036	3.24131	3.20591	2.93765	3.4454	3.02271	2.77323	2.2855	47	78	159
146	ACE2	0.954288	0.38644	0.780948	0.301131	0.233627	0	0.767856	0.34626	0.109459	0	0.151519	0	0	0.203522	0.106529	0.215568	0.507278	0.596227	0.0908342	0.633715	0.232945	0.418789	0	0.803226	0.359109	0.156593	0	0.0723008	0.369243	0.448197	0	0.230643	0.0889409	0.252055	0	0.253938	0.701304	0	0	0.289669	0.280828	0.366099	0.201685	0.377735	0.347045	0	8	4
147	ACER1	0.993595	0.528893	0.86711	0.0190456	0.00977542	0	0	0	0	0	0	0	0.169976	0.105347	0	0	0	0	0.0908342	0	0	0	0	0	0	0	0	0	0	0	0	0	0	0	0	0	0	0	0	0	0	0	0	0	0.183933	0	0	0
148	ACER2	1.11959	0.332445	0.74851	0.536055	0.69902	0.11157	0	0.625291	0.395385	0.900691	0.735027	0.871291	0.459558	0.295439	0.940818	0	0.35717	0.227231	0	1.20786	1.07711	0.53513	0	0.849844	0.0793291	1.61529	0.201642	1.22416	0.849683	0.594613	0.497664	0.230643	0.172716	0.398537	0.109344	0.972536	0	0.605174	0.0951788	0.671709	0.717803	0.282911	0.926183	0.104102	1.81375	1	0	8
149	ACER3	1.08355	0.415305	0.798266	2.37522	2.49098	2.18197	2.30827	3.02159	2.1597	2.2055	2.56751	2.56572	2.40977	2.23631	1.68814	1.66706	2.03211	2.55132	2.08722	2.30154	2.45881	2.58399	2.28872	3.00878	2.38943	3.41793	2.76027	3.42131	1.67245	2.14559	1.98764	2.61213	2.26764	2.34272	2.47684	2.30608	2.44892	2.44092	1.87173	2.2345	2.36585	2.45348	1.88781	2.72506	2.57607	44	45	105
150	ACHE	1.0115	0.935807	0.99999	7.23393	7.25043	7.29815	6.05212	6.86741	7.28437	7.30371	6.75082	6.75388	7.1432	6.58715	6.87821	8.16156	8.02159	7.2157	8.3769	6.67832	5.99529	7.39712	7.16029	6.90585	7.32659	6.43035	7.29537	7.14157	7.30173	6.49604	5.70034	6.6018	7.71567	7.75374	7.62304	7.45344	7.77939	7.45749	7.03175	6.62808	7.67698	8.31202	5.8952	7.3743	6.52413	1945	744	1707
151	ACIN1	1.00169	0.965984	0.99999	6.40255	6.40498	6.6059	6.25657	6.54794	6.00132	6.3838	6.35569	6.58719	6.38524	6.39275	6.51216	6.67538	6.15294	6.50483	6.21031	6.21907	6.44068	6.47239	6.60265	6.34802	6.19012	6.44086	6.45457	6.51734	6.43397	6.49138	6.57736	6.4326	6.32725	6.35093	6.47364	6.12324	6.36416	6.42104	6.88381	6.4352	6.42188	6.27165	6.20789	6.10102	6.16132	1199	859	1365
152	ACKR1	1.16298	0.448985	0.820882	4.66367	4.88149	6.37663	4.75964	3.31493	3.97636	0.900691	4.12928	4.21147	4.5703	4.60028	3.70395	5.02267	4.27273	4.60199	5.38357	3.67689	4.59628	3.59867	4.43924	5.65204	5.05153	6.18076	4.68656	6.01857	3.47712	3.50425	4.49729	4.33314	4.63494	5.44951	4.48649	4.5198	5.28064	4.26609	5.15284	3.78897	4.31026	5.1417	4.36319	5.45532	4.33433	1021	297	132
153	ACKR2	0.845538	0.0160818	0.58156	0.476785	0.234726	1.19311	0.61075	0	0.109459	0.100637	0.872266	1.03594	0.392428	0.295439	0.545779	0	0.275821	0.118084	0.0908342	0.499442	0.553149	0.478132	0.473656	0.297755	0.794808	0.297841	0.459448	0.269714	0	0.369011	0.220045	0	0.0889409	0.252055	0.305926	0.365901	0.209757	0.120167	0.184465	0.289669	0	0.194631	0.104364	0.67681	0.0948956	16	6	0
154	ACKR3	1.26871	0.0388427	0.612962	5.06339	5.40675	3.64359	3.09667	5.35316	4.952	4.30099	5.20473	5.48856	5.52793	5.12982	4.94537	4.96429	4.78745	5.63524	5.44727	5.59383	4.74824	5.06858	5.18447	5.43797	4.44638	6.29681	5.3751	5.49816	4.74487	5.28675	5.07849	5.0588	5.79596	5.21753	5.06349	5.37212	4.83506	5.48191	3.82397	5.667	5.66628	5.98957	4.77252	5.38473	5.92831	143	86	588
155	ACKR4	0.928949	0.411481	0.796713	0.843044	0.736715	1.4693	0.434421	0.560428	0.558699	0.283021	0.827954	0.634933	1.17018	0.38185	0.997293	0.568988	0.0979177	1.29277	1.68236	0.86974	0.815033	0.790558	0.906431	0.803226	0.646408	0.0804202	1.0875	0.141151	0.523574	0.448197	0.800302	0.684147	0.710076	0.966809	0.633348	1.0416	1.56373	0.605174	0.966998	0.374599	0.65356	1.05883	0.678218	0.377735	0.493574	22	4	7
156	ACLY	1.12238	0.480873	0.83757	3.91958	4.08615	3.06989	3.78001	4.31618	3.73297	3.88038	4.24333	4.08558	3.62248	3.48885	3.77027	3.62782	3.29993	3.50086	3.52703	3.94574	4.16972	4.70553	3.25546	4.92322	3.90868	5.67047	3.58802	5.21246	3.75937	3.92686	3.08696	3.93565	4.65328	3.80543	3.50011	4.19544	3.44083	3.81925	2.77926	3.75769	3.88294	3.76953	3.88056	3.46291	4.23365	92	145	279
157	ACMSD	1.01494	0.602292	0.905336	0.137336	0.158736	0.215127	0.233501	0.34626	0.109459	0.194709	0.151519	0.151304	0	0	0.205729	0	0	0.118084	0	0.271226	0.232945	0.0787931	0.133769	0.156546	0.0793291	0.156593	0.292793	0.0723008	0.285409	0.196272	0	0.119926	0.326947	0	0	0	0	0.231089	0.423297	0.374599	0.0998077	0	0	0.104102	0.347045	2	2	4
158	ACO1	0.98879	0.836786	0.99999	4.91833	4.90207	4.18636	5.1399	5.07121	5.08861	5.22822	4.79406	4.95516	4.61147	4.78999	4.9632	4.62589	4.86945	4.91097	4.73711	5.37161	4.87713	5.24977	4.52697	4.98978	4.89589	5.205	4.5684	5.04739	4.94938	4.9347	4.68918	5.02079	4.7722	4.80308	4.62183	5.07955	4.68954	4.83465	4.30907	5.20453	5.12438	4.72356	4.87935	5.02243	5.19479	214	390	481
159	ACO2	0.914711	0.353214	0.762422	7.90824	7.77963	6.51877	7.23369	8.4051	8.0723	8.47142	8.05946	7.62158	7.25194	8.10804	8.06977	7.64874	7.90342	8.26664	7.73724	8.31135	8.10239	7.8093	7.48842	7.92623	7.89149	6.2649	7.42065	6.93774	8.37082	8.15426	7.56038	7.75638	7.55909	7.38114	7.84232	8.21057	7.66279	8.00012	6.76128	7.85541	8.2954	7.82861	8.23473	7.52725	8.20979	1128	1702	4984
160	ACOD1	1.00573	0.323636	0.744278	0	0.00824677	0	0	0	0	0	0	0	0	0	0	0	0	0	0	0	0	0	0	0	0	0.156593	0	0	0	0	0	0	0	0	0	0	0	0	0	0	0	0	0	0	0	0	0	0
161	ACOT1	0.789247	0.104382	0.670863	2.7038	2.36235	1.90061	2.72724	1.39373	2.7725	1.78926	1.87094	2.93251	3.0004	3.29092	2.61695	2.7997	2.51229	2.85327	2.45523	3.33638	2.41207	2.51482	4.09007	2.20488	1.87056	0.297841	2.27058	1.31636	2.07328	2.69265	2.37897	2.8903	2.42965	2.0195	2.43544	2.83969	2.87538	1.70415	2.38633	2.36477	1.97704	2.85011	3.11304	2.12669	1.94692	34	64	24
162	ACOT11	0.641117	0.0219104	0.599972	3.33807	2.69673	2.56184	1.15691	3.81643	3.36473	3.05257	3.54674	3.10001	1.58527	3.70539	2.27254	2.86498	3.32036	3.75895	3.37267	4.30399	3.95288	1.99099	3.49806	2.01339	4.61892	1.34925	2.33633	1.72798	2.12243	3.4856	1.05033	2.4152	2.47985	1.9016	3.17492	3.51004	2.29641	3.00642	1.15546	2.91122	3.42516	2.64887	3.46633	0.458514	3.79885	61	14	193
163	ACOT12	1.00709	0.156816	0.69362	0	0.0101952	0	0	0	0	0	0	0	0	0	0	0	0	0	0	0	0	0	0	0	0	0	0	0	0	0	0	0	0.0889409	0	0	0	0.108687	0	0	0	0	0	0	0	0	0	0	0
164	ACOT13	0.882201	0.174036	0.701127	4.30417	4.12335	3.39061	5.51171	3.97415	4.11407	4.16235	3.63939	3.86795	4.40558	4.41802	4.36049	4.19572	4.44076	4.34777	4.23313	4.26831	4.19295	4.73624	4.37988	4.03701	4.10628	3.73607	3.9589	4.05513	4.36563	3.8118	3.98453	4.38194	3.99489	4.10124	3.96036	4.26207	4.2654	4.27259	4.34824	4.06932	4.04196	3.8367	4.12965	4.55596	4.03257	118	508	217
165	ACOT2	0.951497	0.609503	0.908972	5.70465	5.63292	4.13447	5.75405	5.65448	5.86359	5.85445	5.25161	4.8205	5.48829	6.09635	5.94348	5.2926	5.59285	6.30145	5.56285	5.87545	5.78825	5.92025	5.87077	5.41296	6.22106	4.31181	4.90815	4.70484	5.94816	5.66378	5.96865	5.24509	5.68799	5.43473	5.84435	6.53009	5.53796	5.32819	5.20178	6.14157	5.77785	5.60045	5.7479	5.86582	5.62467	206	603	728
166	ACOT4	0.938957	0.470224	0.830841	0.959849	0.86898	0.974411	1.26632	0.0946621	1.01771	0.722658	1.14934	0.471974	0.585117	0.683492	1.42544	1.29304	0.643229	1.07643	0.883477	0.756549	0.609467	0.693744	1.77774	1.13977	0.971555	0.363597	0.981883	0.496858	0.961951	0.196272	1.53349	0.604141	0.869206	0.765514	0.633348	1.10752	1.22045	0.231089	0.8075	0.737322	0.717803	0.784217	1.08767	1.59468	0.748359	12	16	1
167	ACOT6	0.963011	0.383423	0.779414	0.288003	0.233626	0.215127	0.434421	0.421238	0	0	0.288626	0.151304	0.322021	0	0.298546	0.312364	0.275821	0.423494	0.540921	0.56814	0.159398	0	0.74854	0.156546	0.154523	0.156593	0.201642	0.269714	0.285409	0.101471	0.114214	0.519436	0.0889409	0.172831	0.109344	0	0.209757	0.334089	0.268546	0.103155	0.193155	0.44475	0	0.292164	0.626584	2	4	5
168	ACOT7	0.852404	0.189986	0.708926	2.1072	1.87681	2.78019	1.86206	1.50132	2.20973	1.45097	1.9762	1.52594	2.50818	2.54799	1.68814	1.9638	1.81893	1.48086	2.60143	0.974692	1.76334	1.79489	3.01656	2.01339	2.73393	2.77552	1.97274	1.72798	1.1155	1.6042	1.72543	1.25512	1.92521	1.37343	2.05293	1.80816	1.77638	1.40618	2.75031	1.17635	1.78049	2.22743	1.8281	2.39644	1.27962	73	30	27
169	ACOT8	0.82326	0.020683	0.599037	4.50709	4.22651	4.02473	5.41106	4.43854	4.51809	4.7859	4.49077	3.90569	4.48426	4.51681	4.121	4.36324	4.62449	4.52391	4.47576	4.23171	4.25605	4.89164	4.49002	3.96472	4.77897	3.41017	4.06615	3.78625	4.27072	4.22548	4.25737	3.75294	4.39442	4.36006	4.38685	4.87713	4.68954	3.9867	4.40508	4.15585	3.85465	4.31094	4.17229	4.41633	4.03257	190	473	305
170	ACOT9	0.961174	0.695544	0.955946	4.81859	4.76146	5.05143	6.06543	4.79634	4.58121	4.63467	4.75614	4.58492	4.524	4.70035	4.38716	4.5031	4.91382	4.45265	4.76841	4.84723	4.42641	4.94257	4.80784	4.49123	5.05399	5.51095	5.04882	5.42066	4.67246	4.53757	4.58409	4.69841	4.88205	4.57174	4.87506	4.50153	4.77448	4.12957	5.01359	3.87894	4.5541	4.2791	4.90486	4.44635	4.92784	400	751	395
171	ACOX1	0.894019	0.176073	0.702171	5.34014	5.17852	4.91966	5.55009	5.84694	5.17298	5.9803	5.4382	5.35852	4.88919	5.20877	5.07238	4.83585	5.46335	5.04373	4.61235	5.52637	5.72275	5.7858	5.38226	4.99238	5.08315	5.39387	4.84555	5.54655	5.34322	5.31343	4.93045	5.14967	4.91283	4.50861	4.97597	4.95975	4.76621	5.18052	5.8481	5.46394	5.11546	4.57848	5.34911	4.91203	5.65224	364	522	834
172	ACOX2	0.729988	0.0243841	0.611477	3.92057	3.46651	2.15618	2.70798	2.97257	3.94717	4.34269	3.83119	3.93727	3.74862	4.16131	4.08887	3.51031	4.31406	3.92207	3.03798	4.17227	4.80662	4.23224	3.24071	4.26912	4.47232	2.15042	3.12521	2.43822	2.69352	4.23667	3.73068	3.69618	3.41488	3.67495	3.70562	4.42604	3.65312	2.7697	2.70576	3.26272	2.96438	3.34645	4.49862	3.46291	2.54279	43	63	101
173	ACOX3	1.0108	0.85559	0.99999	2.77301	2.78851	2.72862	2.94036	2.65297	2.70435	2.61577	2.5403	2.55219	2.62974	3.04828	2.46505	2.92744	2.82981	2.99892	3.24992	2.79269	2.60448	2.39676	2.96364	2.77513	2.73393	3.08911	2.71155	3.09671	2.48385	2.36553	2.48892	2.10225	2.78948	2.95331	2.91364	3.1832	2.74675	2.67476	3.28234	2.44551	3.05421	2.9206	2.49857	2.8501	2.49139	70	76	78
174	ACOXL	0.921207	0.570053	0.887653	1.92865	1.81024	3.12411	2.973	1.63333	2.02649	1.41233	1.95576	1.14816	2.35792	1.49471	1.58135	1.38494	2.08082	1.64723	1.62272	1.02444	1.5782	2.1636	1.89544	1.0627	2.11606	1.102	1.76558	1.5368	1.2977	1.76749	2.57122	1.35627	1.92521	1.33755	1.53092	2.06197	1.31423	1.95099	3.07614	1.68867	1.68731	1.52487	1.48568	2.43688	0.688756	96	78	31
175	ACP1	0.981879	0.69412	0.955144	5.90759	5.88121	5.21963	6.30545	5.88882	6.26504	6.00648	5.75161	5.74356	5.91484	5.94491	6.19206	5.98937	6.15009	5.88054	5.87547	5.77185	5.78825	5.93489	5.68437	5.62549	5.83905	5.66069	5.55388	5.51285	6.05487	5.91789	5.89665	5.95269	5.68977	6.01706	5.8542	6.00284	5.96763	5.97969	5.49145	5.99166	6.09903	6.04742	6.06324	5.80533	5.83345	451	889	859
176	ACP2	0.928044	0.300304	0.744278	3.72192	3.61419	4.23029	4.3073	3.41004	3.92488	3.13794	3.83679	3.46756	4.15018	3.73031	3.21359	3.8855	3.69362	3.78596	3.19978	3.44996	3.48824	3.41347	3.9789	3.64603	3.72969	3.40237	3.63232	3.27579	3.42909	3.45717	3.49801	3.09442	3.93617	3.96679	3.60652	3.86476	3.92988	3.56773	3.93105	3.53595	3.22971	3.94213	3.3961	3.96954	3.0127	221	214	142
177	ACP3	1.04917	0.266978	0.744278	0.159996	0.229241	0.11157	0.434421	0.183494	0.306227	0.100637	0.2217	0.352118	0	0.54054	0	0	0.0979177	0	0	0.351377	0	0.0787931	0	0.0803951	0.154523	0.653756	0	0.443336	0	0.369011	0.318641	0.519436	0.0889409	0.327155	0	0	0.108687	0	0	0.199424	0.280828	0.100595	0.201685	0.201195	0.493574	1	4	2
178	ACP4	1.01609	0.388157	0.781979	0.0449023	0.0679302	0.215127	0.121469	0	0	0	0.288626	0	0	0	0	0	0	0	0.0908342	0	0	0	0.133769	0	0	0	0.104341	0.0723008	0	0.101471	0.220045	0.119926	0	0	0.109344	0	0.209757	0	0.0951788	0.103155	0	0	0	0	0.183933	2	1	0
179	ACP5	0.80455	0.233039	0.732266	1.91337	1.59962	3.40163	2.78355	2.53975	1.45107	0.366237	2.2525	0.582632	1.75521	1.41498	1.05164	1.9638	0.935807	2.32446	2.21388	1.93611	1.26415	2.21683	0.74854	1.7191	1.23673	1.31642	2.05316	0.693057	0.369243	1.6042	1.26336	1.02867	2.30525	2.06409	1.60747	2.5859	1.99037	0.430223	1.2412	0.454807	0.65356	1.78883	1.52382	2.77323	0.688756	119	67	71
180	ACP6	0.991074	0.934793	0.99999	3.23546	3.22253	3.44488	3.39052	3.39151	2.73883	2.96184	3.04498	3.21614	3.33133	3.32403	3.28338	3.72773	3.0899	2.63294	3.12653	2.55951	3.31279	3.11942	4.27519	3.03927	2.55122	1.41276	3.13756	2.95091	3.6463	3.06342	3.45531	3.26021	2.67921	2.96511	3.80649	2.85895	2.71271	3.7833	4.16842	3.17072	3.43475	3.34645	2.6784	3.36153	2.49139	123	108	140
181	ACP7	0.996565	0.323636	0.744278	0.00496474	0	0	0	0	0	0	0	0	0	0	0	0	0	0	0	0.0961869	0	0	0	0	0	0	0	0	0	0	0	0	0	0	0	0	0	0	0	0	0	0	0	0	0	0	0	0
182	ACR	1.05727	0.260999	0.744278	0.332332	0.41267	0	0.121469	0	0.395385	0.194709	0.352584	0.634933	0.523703	0.295439	0.38575	0.215568	0.434175	0.328697	0.256959	0.696439	0.494543	0.3569	0.473656	0.0803951	0.154523	0.0804202	0.378526	0.141151	0.523574	0.285225	0.656904	0.684147	0.398291	0.327155	0.837841	0.365901	0.304208	0.231089	0.184465	0.289669	0.717803	0.519335	0	0.201195	0.748359	0	1	0
183	ACRBP	0.989333	0.865335	0.99999	0.561713	0.546242	1.0879	0.69144	0.560428	0.705391	0	0.583347	0.634933	0.459558	0.203522	0.298546	0.645298	0.576855	0.423494	0.664367	0.696439	0.433455	0.224537	0.133769	0.755051	0.971555	1.06295	0.536072	0.824468	0	0.196272	0.497664	0.900559	0.466271	0.089002	0.633348	0.469797	0.769112	0.334089	0.494863	0.289669	0.0998077	0.84348	0.744318	0.805912	0.267793	14	7	7
184	ACRV1	1.02113	0.273944	0.744278	0.0317473	0.0619077	0	0	0	0.109459	0	0	0	0.0874901	0.105347	0	0	0	0.227231	0	0	0	0	0	0.0803951	0	0	0.292793	0.0723008	0	0	0.220045	0	0	0	0	0	0.209757	0	0	0	0.193155	0	0	0	0.183933	0	0	0
185	ACSBG1	1.01122	0.761182	0.986397	0.175383	0.191477	0.11157	0	0.183494	0	0.59046	0.151519	0.352118	0.169976	0	0	0.111806	0.0979177	0.118084	0	0.18636	0.302924	0.292236	0.369012	0.156546	0.154523	0.297841	0.104341	0.329939	0.101541	0	0.318641	0	0	0.252055	0.395007	0	0.108687	0.231089	0.0951788	0	0.193155	0.194631	0.201685	0.201195	0.626584	1	0	2
186	ACSBG2	1.02248	0.299769	0.744278	0.039414	0.0714857	0.311747	0	0.0946621	0	0	0.151519	0	0	0.105347	0	0	0	0	0	0	0.0818995	0	0	0	0	0.156593	0.104341	0.0723008	0	0	0	0.119926	0	0	0	0	0	0.334089	0.268546	0.199424	0	0	0	0.104102	0	3	0	1
187	ACSF2	0.813533	0.0908926	0.663373	5.34377	5.04604	5.84406	3.85198	4.96558	5.18866	5.59459	5.50481	4.72722	5.16032	5.80336	5.36573	5.61547	5.0362	5.99107	5.34488	5.509	4.83051	4.25363	6.09443	5.48488	4.77003	2.34203	4.76028	2.831	4.92188	5.02141	5.68656	4.71755	5.26982	4.83238	5.68126	5.53068	5.32918	5.12773	5.20178	4.88079	4.58025	5.22762	4.89034	5.87872	4.63992	702	153	446
188	ACSF3	0.932539	0.423855	0.80416	3.97403	3.87327	4.77887	4.58584	3.96792	4.12062	3.59141	3.85898	3.83479	4.23406	3.86391	3.43419	3.94709	3.7092	3.87252	4.06407	3.5123	3.79185	3.55799	4.49625	3.65262	3.66687	3.64645	3.48548	3.95351	3.663	3.42816	3.94649	3.86874	3.65228	3.97848	4.25027	3.51004	4.06416	3.94662	4.79001	3.59023	3.60578	3.92851	4.04038	3.93467	3.41337	329	262	216
189	ACSL1	0.813062	0.129202	0.686584	8.44586	8.14729	6.98859	8.05157	9.15903	7.91535	8.97433	8.2349	8.2181	7.82184	8.2548	8.33479	6.62797	8.294	8.83947	7.5761	9.16802	9.27906	9.32692	8.05919	8.1578	8.48936	8.7691	7.57503	8.75617	8.72146	8.03066	8.05992	8.48219	7.86402	7.18311	8.06438	8.07402	7.92909	8.15806	7.39421	8.57229	8.16213	7.1949	7.89611	7.54007	8.82007	1567	3009	8415
190	ACSL3	1.00141	0.986359	0.99999	5.79036	5.79239	5.51679	6.31185	5.91824	5.85771	6.14695	5.66452	6.47689	5.52401	5.18794	6.03063	5.68717	5.7536	5.71237	5.77974	5.80958	5.6691	5.5434	5.86356	5.45126	5.18081	5.36004	6.2061	5.63873	5.98683	5.41302	5.75198	6.3103	5.94933	5.689	5.20263	4.98189	5.26311	6.17617	5.75643	6.05415	5.9582	5.59399	5.37281	5.65919	6.47535	557	893	877
191	ACSL4	1.19971	0.190548	0.70934	4.22334	4.48602	5.01243	4.81921	4.75346	4.40455	4.42262	4.06869	4.60472	3.63705	3.41905	4.42368	4.23946	2.97862	3.87252	3.8532	4.52314	4.14612	4.46639	2.87088	4.02182	3.95674	5.58518	4.71979	5.65058	4.19807	4.44407	4.13417	4.73644	4.23304	4.36452	3.51012	3.56972	3.59825	4.67212	3.50666	4.70745	4.52746	4.09017	4.03379	4.03026	4.84153	389	310	383
192	ACSL5	1.0708	0.336889	0.752277	2.45674	2.55542	2.86224	2.22939	2.7434	2.43672	1.98627	2.46995	2.31633	2.39269	2.06406	2.72123	2.10561	2.30239	2.74731	2.45523	2.55951	2.83453	2.10833	2.10544	2.66212	2.53724	3.40237	1.91652	2.78871	2.19315	2.48301	2.72294	2.54943	2.7354	2.28738	2.39282	2.30608	2.95032	2.44092	2.61231	2.59458	2.28334	2.49103	2.64418	2.47621	2.11484	78	42	84
193	ACSL6	1.17922	0.270807	0.744278	1.87215	2.10997	2.25669	0.233501	3.12614	2.05413	1.59594	1.93501	1.93343	1.45973	2.01082	2.3396	1.93369	1.17894	1.93156	1.89895	2.1751	1.83595	0.589962	1.96889	1.31614	1.16581	0.70539	1.9449	0.548465	2.70969	3.19552	1.49184	2.50606	2.0412	0.869669	2.3489	1.99389	2.2497	2.21665	0.628151	2.50323	3.04171	2.06264	1.5972	1.69811	2.2855	47	2	114
194	ACSM1	0.987507	0.807077	0.99999	0.344515	0.326378	0.487503	0	0.34626	0.306227	0.366237	0.2217	0.471974	0.95442	0	0.106529	0.403073	0.275821	0.118084	0.603964	0.271226	0.232945	0.3569	0.57122	0.228877	0.22599	0.0804202	0.536072	0.141151	0	0.523262	0.114214	0.429445	0.0889409	0.398537	0.478906	0.566712	0.630151	0	0.0951788	0.454807	0.441646	0.657847	0.104364	0.104102	0.347045	5	0	4
195	ACSM2A	1.02864	0.463937	0.827863	0.0982776	0.13901	0.716531	0.121469	0.183494	0	0	0	0.221394	0.0874901	0	0	0	0.0979177	0	0.176287	0	0	0	0	0.156546	0	0	0	0	0.196402	0	0.114214	0.230643	0	0.089002	0	0.253938	0	0.120167	0.347996	0.454807	0.0998077	0.282911	0	0.104102	0.347045	8	1	2
196	ACSM2B	0.986956	0.69529	0.955814	0.100726	0.0817826	0.487503	0	0	0	0	0	0.0776348	0.392428	0	0.106529	0	0.18961	0.227231	0	0	0.232945	0.0787931	0	0.0803951	0	0	0	0	0.196402	0	0.497664	0	0.0889409	0.252055	0	0	0	0	0.268546	0	0	0	0	0.201195	0	5	0	0
197	ACSM3	1.06312	0.376392	0.776011	0.323199	0.411505	0.4023	0	0.625291	0.633909	0.283021	0.686217	0.781339	0.169976	0.295439	0.106529	0.312364	0.18961	0.227231	0.176287	0.271226	0.369665	0.3569	0	0.0803951	0.154523	0.653756	0.678095	0.387752	0.790094	0.101471	0.656904	0.429445	0.0889409	0.252055	0	0	0	0.231089	0.184465	1.17635	0	0.100595	0.608943	0.292164	0.805597	4	0	8
198	ACSM4	0.987987	0.610232	0.909094	0.0816034	0.0641676	0	0.337456	0.0946621	0.109459	0	0.0777475	0	0	0.295439	0	0.111806	0	0.118084	0.176287	0	0.232945	0	0	0	0	0	0.201642	0.0723008	0	0.101471	0	0	0	0	0	0.253938	0	0	0.0951788	0	0	0	0.292853	0.201195	0	0	3	1
199	ACSM5	1.14306	0.284491	0.744278	2.6226	2.8155	2.28076	2.14595	3.61557	2.93001	1.87701	2.55397	3.1814	2.42664	1.95554	2.59881	2.50428	3.0659	2.7835	2.77584	3.54676	2.11417	2.21683	2.42546	1.31614	1.91449	1.06295	2.31475	2.38243	3.0517	3.28452	2.48892	2.31824	2.8919	2.10734	2.61304	2.36116	2.69539	3.39981	2.42349	3.61662	3.09106	2.54559	3.32228	2.99254	3.30837	48	39	166
200	ACSM6	0.986295	0.521174	0.862369	0.0554717	0.0355633	0	0	0	0	0	0	0.0776348	0	0.203522	0	0	0	0.227231	0	0	0.433455	0.0787931	0	0	0	0.0804202	0	0	0	0	0.114214	0	0.0889409	0.089002	0	0.132549	0	0	0	0	0	0	0	0	0.183933	0	0	0
201	ACSS1	0.72179	0.0550815	0.630549	6.01458	5.54423	6.19064	4.76897	6.25826	5.69383	5.2393	6.15397	5.87712	5.66401	5.74546	5.82951	4.97542	7.09095	5.5406	5.87866	5.98315	6.61328	4.67733	6.66752	4.67399	7.21246	5.15249	4.44962	5.04739	5.4673	6.8749	5.32078	6.03127	4.43315	4.68314	5.89295	5.5604	5.49855	5.54231	5.20178	5.83938	5.49125	4.7509	5.86581	4.97173	6.21776	896	299	1114
202	ACSS2	0.956017	0.378459	0.777024	7.18417	7.11927	7.13937	7.07074	7.1027	6.91661	7.46105	7.16733	7.32296	7.04417	7.25844	7.29629	7.16294	7.45603	7.36275	6.76999	7.29418	7.22324	7.02544	7.4664	6.85032	7.03417	6.58394	6.75628	7.0511	7.16986	7.24566	7.49336	7.05259	7.18146	7.00087	7.30667	7.60017	7.18509	7.14507	7.20112	7.24705	7.02324	6.49715	7.22439	6.75988	7.1826	1741	1519	2012
203	ACSS3	0.990165	0.927139	0.99999	3.25001	3.23575	2.23221	4.00189	3.99884	3.33123	3.57401	2.58092	3.25843	2.58535	3.48885	3.14024	2.50428	3.59645	3.36414	3.02652	3.68464	2.82267	3.31925	2.50169	3.57843	2.64547	3.37871	2.71155	3.09671	2.80309	3.36834	2.98556	3.46659	3.03308	2.86785	2.92864	3.30057	2.72983	2.84139	2.95449	3.83466	3.44427	2.59815	3.30047	3.62917	4.22318	46	171	221
204	ACTA1	0.959703	0.745978	0.980405	15.4973	15.438	15.0413	14.3484	15.5162	15.9974	15.5555	15.3324	15.1239	15.4878	15.6037	15.9943	15.7751	15.7909	15.9035	16.2501	14.8764	15.0206	12.8696	16.2613	15.1435	15.0755	12.1005	15.539	13.7334	14.8676	15.5194	15.534	15.6038	15.2646	15.3129	15.5975	16.0737	15.3665	15.8372	14.4732	15.642	15.4366	16.1067	16.1858	15.723	14.9315	419358	237449	691047
205	ACTA2	0.883445	0.56032	0.882915	5.89656	5.71778	5.41171	4.72652	5.24896	5.1151	4.71227	5.28683	5.45986	5.39706	6.12482	5.00855	5.8145	6.00934	5.99686	6.01248	6.25207	5.82439	6.13021	5.58858	7.81901	6.13665	7.43349	5.33277	6.2299	5.16704	4.90343	5.60588	4.97381	5.60372	5.67109	4.79549	6.37815	5.9106	5.08407	5.21509	5.05172	5.6187	5.94629	5.61509	5.4355	5.33504	517	290	546
206	ACTB	1.19463	0.174168	0.701127	9.29311	9.54967	9.51464	8.70519	8.69772	9.32942	9.35004	8.95468	9.55366	9.32253	9.59333	8.65308	9.15313	9.06664	9.18871	9.89541	9.14431	8.83683	8.64244	9.22757	10.3205	9.4125	10.9275	9.37722	10.0214	8.70163	9.40251	8.90536	9.64277	9.18159	9.28152	9.09634	9.55693	9.46129	9.94734	9.16301	9.14205	9.92708	9.88473	9.22276	9.23361	9.00172	9085	4740	6108
207	ACTBL2	1.00573	0.323636	0.744278	0	0.00824677	0	0	0	0	0	0	0	0	0	0	0	0	0	0	0	0	0	0	0	0	0.156593	0	0	0	0	0	0	0	0	0	0	0	0	0	0	0	0	0	0	0	0	0	0
208	ACTC1	0.773038	0.641752	0.924794	7.41572	7.04433	6.94689	8.50835	4.58432	8.42577	4.30627	7.57972	5.79187	6.0325	4.7336	5.06909	6.49767	7.31745	5.28059	5.95319	5.74243	6.39134	5.19334	6.63686	7.79836	10.3669	9.29759	5.98305	9.86597	4.58312	5.47814	5.37047	6.53594	6.49123	6.2387	6.55562	5.24975	7.09135	5.42762	5.07033	3.83466	4.89702	5.08451	7.33778	5.21783	4.57966	1522	4134	339
209	ACTG1	1.13199	0.315135	0.744278	8.29406	8.47293	8.76226	8.48378	7.81548	8.00838	7.75734	7.89771	8.21407	8.22144	8.82318	7.65062	8.27136	8.10454	8.22448	8.94013	7.68872	8.02136	7.86351	8.38602	9.07077	8.4621	9.79545	8.28072	9.18714	7.38653	8.11118	8.3319	8.43672	8.66194	8.29265	8.28509	8.38016	8.61442	8.38193	8.07594	7.81467	8.78847	8.58074	8.13738	8.20524	7.81435	5388	4064	3307
210	ACTG2	1.38395	0.538989	0.872827	3.29014	3.75893	3.20181	2.28246	2.30255	2.02649	1.45097	2.56751	2.71895	2.70083	3.45935	1.34067	4.15715	2.67977	3.04438	2.82958	3.49476	2.81071	2.85417	3.32704	5.7413	3.10954	6.82694	2.17797	4.48408	2.50253	1.94178	3.45531	1.20175	2.59061	2.44742	1.40789	5.16329	2.89069	1.88467	3.49798	1.98725	2.48139	3.47381	2.49857	2.22232	2.06882	102	44	58
211	ACTL10	1.04011	0.460108	0.825922	0.319963	0.376694	0.785449	0.61075	0	0.211195	0.194709	0.151519	0.288236	0.248001	0.105347	0.467982	0.403073	0.35717	0.328697	0.405915	0.499442	0	0.0787931	0.133769	0.486615	0.359109	0.486747	0.536072	0.269714	0	0.285225	0.497664	0.684147	0.593318	0.172831	0.558193	0.132549	0.555306	0.120167	0.966998	0.289669	0.0998077	0.366099	0.201685	0.292164	0	9	6	0
212	ACTL6A	1.09155	0.193267	0.710978	2.93515	3.06152	2.56184	2.45416	3.09212	2.39409	3.29485	3.00574	3.21614	2.74186	2.77251	3.46456	2.91208	2.69549	2.81881	2.6168	3.29644	2.92608	3.18322	2.77175	3.20981	2.65844	3.60627	2.71155	3.50205	3.19643	3.184	2.97048	2.46135	2.85434	3.07813	2.89849	2.71837	2.93564	3.16851	2.62831	3.30661	3.2075	2.86449	3.28945	2.86499	3.21638	61	51	111
213	ACTL6B	1	0.99999	0.99999	0	0	0	0	0	0	0	0	0	0	0	0	0	0	0	0	0	0	0	0	0	0	0	0	0	0	0	0	0	0	0	0	0	0	0	0	0	0	0	0	0	0	0	0	0
214	ACTL7A	1	0.99999	0.99999	0	0	0	0	0	0	0	0	0	0	0	0	0	0	0	0	0	0	0	0	0	0	0	0	0	0	0	0	0	0	0	0	0	0	0	0	0	0	0	0	0	0	0	0	0
215	ACTL7B	0.999082	0.847232	0.99999	0.00545409	0.00412928	0	0	0	0	0	0	0	0	0.105347	0	0	0	0	0	0	0	0	0	0	0	0.0804202	0	0	0	0	0	0	0	0	0	0	0	0	0	0	0	0	0	0	0	0	0	0
216	ACTL8	1	0.99999	0.99999	0	0	0	0	0	0	0	0	0	0	0	0	0	0	0	0	0	0	0	0	0	0	0	0	0	0	0	0	0	0	0	0	0	0	0	0	0	0	0	0	0	0	0	0	0
217	ACTL9	1	0.99999	0.99999	0	0	0	0	0	0	0	0	0	0	0	0	0	0	0	0	0	0	0	0	0	0	0	0	0	0	0	0	0	0	0	0	0	0	0	0	0	0	0	0	0	0	0	0	0
218	ACTN1	1.2365	0.323343	0.744278	4.67582	4.98208	4.76187	4.03319	4.52181	4.37745	3.6086	4.35684	4.78333	4.20501	4.43833	4.13994	4.42408	4.57434	4.55041	4.78551	4.6153	4.99016	4.63232	4.35954	6.15152	5.20754	6.93362	4.84931	6.13603	4.13361	4.31798	4.21319	4.77349	4.81193	4.83238	4.34833	4.73839	4.8071	4.73465	4.08392	3.98404	4.61441	4.90489	4.38407	5.10002	4.73506	325	175	324
219	ACTN2	0.844405	0.140688	0.69362	12.1207	11.8767	11.7523	11.1054	12.7683	12.2921	12.0921	12.3091	12.1312	11.4532	12.1691	11.9515	11.8076	13.1245	12.1638	12.0517	12.179	12.2881	10.8082	12.4566	11.6767	12.1207	10.752	12.0461	11.348	12.0801	12.283	11.2029	12.4569	11.7203	11.1586	12.1451	12.2118	12.3836	12.0092	10.0333	11.9917	12.2532	11.6235	12.1312	11.093	12.3252	42893	25071	102860
220	ACTN3	1.26782	0.443656	0.817158	10.0222	10.3646	9.53135	5.47515	8.82247	10.1388	10.1578	9.19605	8.59252	9.85776	9.71366	10.7062	11.3004	5.51523	11.2115	11.7186	9.3225	6.13374	5.87129	11.4692	9.89476	3.92488	2.63614	10.6642	3.30609	11.3264	6.04751	10.332	10.4354	7.38562	11.444	10.2813	5.28222	11.9317	11.0789	8.88048	11.2735	8.14215	8.44353	8.65314	11.8649	10.4565	9191	495	6661
221	ACTN4	1.02845	0.736301	0.975521	6.33552	6.37598	6.80679	6.01341	6.35824	6.05704	6.34842	6.1927	6.26818	5.74361	6.51489	6.09996	6.14039	5.8428	6.346	6.43498	6.47641	6.51812	6.05425	6.06751	7.24852	6.36751	7.26735	6.6918	6.8434	6.03896	6.10515	6.20771	6.20913	6.50645	6.3419	6.26053	6.45928	6.11823	6.09966	6.23395	6.07809	6.24923	6.55923	6.01217	6.31409	6.21512	1380	724	1195
222	ACTR10	0.908505	0.0582192	0.634777	5.64874	5.5103	5.25043	6.05784	5.45926	5.52382	5.6579	5.3645	5.46348	5.65688	5.70203	5.52548	5.91618	6.04507	5.72638	5.30274	5.70669	5.31202	5.7651	5.69793	5.7582	5.73112	5.00576	5.56535	5.47	5.41402	5.51539	5.39044	5.25494	5.59045	5.4432	5.82845	5.57795	5.86097	5.17706	5.60497	5.4736	5.66221	5.51189	5.26716	5.81495	5.47613	461	747	634
223	ACTR1A	0.906701	0.346366	0.75954	7.05044	6.90914	7.51659	8.19166	6.53323	7.20258	6.84646	6.95712	6.78386	7.1116	6.7102	6.57381	6.82129	7.66216	6.84059	7.0151	6.58608	6.46282	7.12569	7.06092	6.50555	7.12927	7.18222	6.90455	7.43471	6.55639	6.54752	6.88248	6.64991	6.75601	7.30887	6.80659	7.05973	7.00434	6.46425	7.74914	6.48976	6.46463	6.75037	6.67634	7.02401	6.60797	2265	3317	1351
224	ACTR1B	1.00829	0.876931	0.99999	6.28316	6.29507	6.3413	6.38191	6.21413	6.38146	6.1097	6.2505	6.09347	6.49731	6.30563	6.12869	6.5606	6.53367	6.33232	6.62269	5.93193	5.76984	6.14287	6.63967	5.82535	6.20457	5.52359	6.37467	5.75998	6.48771	5.99079	6.36595	6.16799	6.34429	6.25922	6.68048	6.30454	6.44283	6.30221	6.49292	6.20092	6.40124	6.49021	6.45982	6.34496	6.06351	996	938	1080
225	ACTR2	1.15928	0.168455	0.695813	5.91842	6.13164	5.36463	6.01537	6.26209	5.88106	6.45087	5.98138	6.27746	5.51812	5.28363	6.08212	5.59638	5.60747	5.54324	5.5469	6.33696	6.21199	6.46324	5.10931	5.96822	5.81897	7.0524	5.9693	7.03536	6.08152	6.2097	5.38476	6.41072	5.84307	5.93241	5.45135	5.85477	5.54523	6.18136	5.41049	6.29107	6.27482	5.85023	6.04368	5.57338	6.61799	500	725	1117
226	ACTR3	1.23513	0.253563	0.744278	5.43611	5.74077	4.76614	5.70388	5.49658	5.27343	5.54634	5.42896	5.50447	5.01168	4.8594	5.3923	5.29556	5.43787	5.32117	5.01159	5.9172	5.7621	5.6046	4.76724	5.77491	6.00061	7.48979	5.3751	7.12944	5.31971	5.65962	5.00267	5.63808	5.30969	5.4155	5.24518	5.53966	5.27482	5.38027	4.75764	5.37655	5.44692	5.10584	5.52864	4.95442	6.02034	326	582	651
227	ACTR3B	0.983732	0.800004	0.99999	3.0914	3.06773	3.16349	3.126	2.85579	3.33123	3.02723	3.19208	3.14579	3.45163	2.80415	3.21359	3.22964	3.8281	2.46481	2.81633	2.67303	3.15144	2.52892	2.83204	3.17362	3.13761	3.20126	3.02242	2.66557	3.14978	3.25178	3.23316	3.20703	2.95242	2.95331	3.12371	3.58136	2.78	2.89291	2.72076	3.20591	3.0666	2.58084	2.82306	3.2971	3.23734	99	88	92
228	ACTR3C	0.971761	0.756712	0.983796	0.52804	0.486713	0.311747	1.59472	0.421238	0.211195	0.100637	0.686217	0.151304	1.04463	0.38185	0.298546	0.215568	1.03803	0.512444	0.0908342	0.814254	0.369665	0.153505	0.25618	0.705211	0	0.426485	0.867924	0.59829	0.196402	0.285225	0.220045	0.429445	0.326947	0.398537	0.558193	0.365901	0.476365	0.605174	0.423297	0.374599	0.193155	1.37225	0.292853	0.201195	0.561611	3	23	5
229	ACTR5	1.01045	0.914955	0.99999	3.17668	3.19168	3.74223	3.79834	2.8285	3.03085	2.58136	2.98571	2.83528	3.48424	3.58306	3.04968	3.24198	3.02914	3.02938	3.55123	2.50798	2.47405	3.15622	3.71639	2.66212	3.10954	2.56804	3.32198	2.87209	3.2192	3.05079	3.4661	3.01929	3.09881	3.01139	3.79835	3.15231	3.38789	2.67476	4.22213	3.05968	2.93765	3.26208	2.77644	3.20645	2.6086	154	147	90
230	ACTR6	0.964839	0.475151	0.834015	3.77232	3.72068	2.87811	3.34136	3.7232	3.90224	4.10293	3.56034	3.71842	3.68693	3.69699	3.98797	3.82936	4.02765	3.93821	3.66647	3.96497	3.93646	3.80974	3.72701	3.70427	3.80747	3.27146	3.12521	3.64522	3.94157	3.78916	3.59955	3.95996	3.84335	3.44982	3.57827	3.76617	3.80622	3.53568	3.68554	3.84213	3.92437	3.63344	3.76589	3.90615	4.00839	79	104	180
231	ACTR8	0.865613	0.00903164	0.52759	3.29502	3.08681	3.46603	4.04091	3.27506	3.01687	3.58273	3.32555	3.30759	2.80775	3.11287	3.37148	3.24198	3.24756	3.04438	3.09396	3.19147	3.26975	3.24432	3.08424	3.50021	3.21869	3.18316	3.07473	3.36485	3.11378	3.31652	2.93983	3.1234	2.76269	3.19301	3.05703	3.22834	3.11573	2.8238	3.13332	2.95325	3.19627	3.02669	2.95453	3.08449	2.93788	125	176	128
232	ACTRT1	1	0.99999	0.99999	0	0	0	0	0	0	0	0	0	0	0	0	0	0	0	0	0	0	0	0	0	0	0	0	0	0	0	0	0	0	0	0	0	0	0	0	0	0	0	0	0	0	0	0	0
233	ACTRT2	1	0.99999	0.99999	0	0	0	0	0	0	0	0	0	0	0	0	0	0	0	0	0	0	0	0	0	0	0	0	0	0	0	0	0	0	0	0	0	0	0	0	0	0	0	0	0	0	0	0	0
234	ACTRT3	1.05336	0.502641	0.851649	0.473142	0.548141	0.487503	0.69144	0.34626	0.558699	0.194709	0.686217	0.582632	0.644023	0.105347	0.298546	0.215568	0.987821	0.328697	0.540921	0.0961869	0.433455	0.53513	0.25618	0.297755	0.794808	0.0804202	0.201642	0.944902	0.101541	0.101471	0.57948	0.230643	0.172716	0.172831	0.704782	0.657523	0.630151	0.120167	1.01647	0	0.65356	0.519335	1.08767	1.36251	0.561611	5	7	4
235	ACVR1	1.3286	0.00932161	0.528926	4.17497	4.58487	3.49718	3.58259	3.93631	4.89581	4.16235	4.14291	4.5682	4.20501	4.16131	4.49405	4.02771	3.73225	4.18818	4.66133	4.02119	4.29091	4.2747	3.73756	3.86043	4.21566	4.5911	4.32559	4.61692	5.2715	4.40986	3.93876	4.64444	4.68216	4.99954	3.73151	4.38011	4.2654	4.54905	2.8492	4.93772	5.09445	5.44411	4.28207	4.28959	4.46443	128	125	211
236	ACVR1B	1.32985	0.00282807	0.421247	3.71976	4.13103	3.2993	3.15474	4.18785	3.63568	4.41775	4.03009	4.23284	3.51612	3.17469	3.95982	3.77095	3.4558	3.63567	3.52703	3.48591	3.8279	3.94208	3.58239	3.44054	3.22742	4.49535	4.27059	4.67031	4.65169	4.16816	4.09992	4.0978	4.04577	3.94311	3.59717	3.30057	3.60754	4.58082	3.18833	4.40331	4.43971	3.96232	3.54261	3.91333	4.42387	110	90	254
237	ACVR1C	1.15042	0.187739	0.707569	1.42177	1.62394	1.0879	1.86206	2.0892	1.68125	1.24652	1.07545	1.38035	0.858188	0.813548	2.17798	1.33972	0.881846	2.02522	0.933423	1.61746	0.907783	1.86327	0.74854	1.31614	1.05242	1.9294	1.27802	1.91654	2.30381	1.11495	0.991769	1.49583	1.71774	1.1844	1.12503	0.899994	0.769112	2.21665	1.73063	1.4355	1.81027	1.66288	1.40623	1.79461	2.30548	14	30	48
238	ACVR2A	1.12278	0.149649	0.69362	3.40409	3.57117	2.86224	3.19681	3.82336	3.40823	3.79284	2.98571	3.77195	3.28582	3.29092	3.72918	3.70116	3.19321	3.05922	2.95578	3.46805	3.48824	3.4803	3.28452	3.76635	2.85158	2.90262	3.34346	3.66873	4.12157	3.67034	3.53949	3.79859	3.84335	3.72441	3.32981	3.12073	3.02156	4.09332	3.42657	3.77342	3.73557	3.31539	3.13785	2.75735	4.07974	78	93	194
239	ACVR2B	1.17208	0.243196	0.739375	3.63584	3.86491	3.69823	1.89651	3.99271	3.23789	4.55267	3.63297	4.26638	3.38412	3.08738	4.09536	3.71007	3.51903	3.42269	3.29838	4.24226	4.09279	2.90911	3.19552	3.52915	2.60583	2.89152	3.17398	3.59088	4.34507	4.09007	3.64777	4.20339	3.37122	3.67495	3.61582	3.42211	3.46147	5.12414	2.99208	4.51976	3.94465	3.71504	4.28762	3.24111	3.82677	149	31	220
240	ACVRL1	0.959472	0.563556	0.884968	4.85973	4.80004	5.28058	5.18588	4.78219	5.09195	3.97621	4.90487	4.28696	5.12715	5.01959	4.55176	5.06149	4.7764	4.90687	5.32162	4.66712	4.56458	4.41417	4.72546	4.94486	4.87381	4.80442	5.04555	4.76879	4.27072	4.65905	4.73899	4.72703	4.9006	5.19265	4.90949	5.02089	5.30369	4.25956	5.13335	4.40835	4.63535	5.10584	4.29315	4.96483	4.09704	471	403	391
241	ACY1	0.966882	0.330919	0.747349	0.141607	0.0930183	0.4023	0	0	0.395385	0	0.151519	0	0.248001	0	0.205729	0	0	0	0.176287	0	0.159398	0.0787931	0.473656	0	0.359109	0	0.201642	0	0.101541	0.101471	0	0.230643	0	0	0	0	0.304208	0	0.423297	0	0.280828	0.100595	0	0	0	4	0	0
242	ACY3	1.03302	0.014122	0.578928	0	0.0468622	0	0	0	0	0	0	0	0	0	0	0	0	0	0	0	0	0	0	0	0	0	0	0.0723008	0	0.196272	0	0	0	0	0	0	0.108687	0.231089	0.184465	0	0	0	0	0.104102	0	0	0	0
243	ACYP1	0.931567	0.579799	0.893098	2.90336	2.80109	3.50742	3.47273	1.9694	2.57673	2.39576	2.42604	2.30023	3.35797	2.81971	2.63486	3.38238	3.29993	2.61296	3.1049	1.98718	2.09457	2.63702	3.85845	2.77513	2.88509	2.07391	3.22116	1.45803	2.62696	2.42546	3.44443	2.69171	2.47985	2.9051	2.6677	2.82016	2.99349	3.11165	3.95028	2.38538	2.8255	3.1255	1.66702	2.93724	1.92125	129	115	43
244	ACYP2	0.754213	0.00652708	0.495951	6.69757	6.29061	6.36119	7.24292	6.1969	6.92973	6.05432	6.36541	6.20146	6.97416	6.46381	6.26575	6.51303	7.60918	6.58136	6.94455	6.52367	6.58723	6.61636	6.7929	6.29741	7.24937	4.69054	5.87289	5.55446	5.98683	6.33869	6.32206	6.00425	6.17939	6.74166	6.31433	6.91768	6.71947	6.12681	6.74853	6.05576	6.25601	6.33754	6.57441	6.46956	6.23218	1010	1713	1067
245	ADA	0.978906	0.831939	0.99999	2.82338	2.79263	3.42342	2.38306	2.72872	3.0447	1.78926	2.79171	1.95416	3.33133	2.89511	2.3396	3.51031	2.74167	3.26522	3.04935	2.41778	2.82267	2.10833	3.01656	2.99847	2.35796	3.05965	3.3958	2.46532	2.28235	2.4449	3.23316	2.2672	3.10948	2.34272	2.92864	3.13661	3.46147	2.36997	3.0166	2.59458	2.57107	3.13739	1.91676	2.67523	2.11484	121	48	83
246	ADA2	1.25002	0.0480886	0.622753	2.36356	2.68551	2.43887	1.4163	2.90886	1.64535	2.03795	3.37259	1.75588	2.28577	2.62087	2.07678	1.9933	2.2178	2.57216	2.60143	2.68854	2.41207	2.30141	1.81805	1.99277	2.64547	3.28849	1.88757	3.32101	2.30381	2.75627	2.20944	2.48388	3.30779	2.26845	2.05293	3.34223	2.90583	2.41766	2.07221	2.42575	2.0784	2.82092	3.1255	2.39644	2.717	55	19	96
247	ADAD1	1	0.99999	0.99999	0	0	0	0	0	0	0	0	0	0	0	0	0	0	0	0	0	0	0	0	0	0	0	0	0	0	0	0	0	0	0	0	0	0	0	0	0	0	0	0	0	0	0	0	0
248	ADAD2	0.940147	0.271342	0.744278	0.127765	0.0387234	0	0	0	0.306227	0	0	0	0	0.105347	1.10401	0.215568	0	0	0	0	0.159398	0.153505	0	0	0	0.0804202	0	0	0.101541	0	0.114214	0	0	0	0.109344	0.132549	0.209757	0	0	0	0	0	0	0	0	0	0	0
249	ADAL	0.93069	0.382136	0.779136	4.09788	3.99425	3.88254	4.42995	4.37394	3.89462	4.50297	4.26427	4.38183	4.05028	3.08738	4.02918	3.90115	4.45469	4.01633	3.64414	4.32399	4.29091	4.32405	3.51042	3.50021	4.21127	3.03968	3.90213	2.97939	4.17496	3.84143	3.75729	4.51369	3.7979	3.99585	3.66142	4.10152	4.19318	4.25956	3.20975	4.43332	4.34627	3.8367	4.23111	3.86969	4.51678	171	234	291
250	ADAM10	1.15642	0.276284	0.744278	4.18575	4.39543	4.02473	3.98599	4.57204	3.91737	4.63047	4.30928	4.77752	3.57028	3.73031	4.121	4.13747	3.84935	3.94622	3.59843	4.87121	4.58579	4.28304	3.42164	4.2904	3.98276	5.47048	3.72525	5.71411	4.40589	4.36975	4.00688	4.51369	4.01772	3.98429	3.82264	3.78643	3.7317	4.5329	4.25342	4.60132	4.2998	3.73082	4.2483	3.71388	4.65557	190	169	336
251	ADAM11	0.903794	0.162793	0.69362	0.727919	0.581984	1.42678	0.121469	0.804027	0.960423	0.519521	0.583347	0.914247	0.858188	0.813548	0.882041	0.645298	0.706684	0.889808	0.405915	0.499442	0.609467	0.742963	0.662602	0.755051	0.22599	0.156593	0.459448	0.141151	0.369243	0.448197	0.800302	0.831966	0.652878	0.398537	1.2256	0.469797	0.476365	0.967511	0.563045	1.2229	0	0.44475	0.459538	0.607651	0.183933	21	1	11
252	ADAM12	1.42679	0.31601	0.744278	0.628762	1.14153	0.311747	0.525278	0.0946621	0.306227	0	0.352584	0.41329	0.700618	0.295439	0.298546	0.111806	0.767466	0.954734	0.474997	0.633715	0.994928	0.3569	0.133769	1.76847	1.48998	3.69834	0.378526	2.76708	0	0.101471	0.866988	0	1.33693	0.327155	0.558193	0.365901	0.476365	0.231089	0	0.103155	0.193155	0.100595	0.201685	1.0339	0.626584	3	5	1
253	ADAM15	1.03703	0.599188	0.903685	5.56991	5.62237	5.75665	5.6239	5.43459	5.54589	4.84149	5.53785	5.59471	5.81263	5.57711	5.16157	5.70064	5.48614	5.59507	6.02261	5.21171	5.59607	5.18223	5.83438	5.75361	5.66032	6.10829	6.03348	5.86293	5.12846	5.28944	5.54608	5.25821	5.6206	5.4155	5.75252	5.4599	6.03115	5.32194	6.13802	5.44933	5.46341	5.99121	5.25871	5.61141	4.86864	660	550	623
254	ADAM17	1.27579	0.124088	0.682909	2.96656	3.31796	2.12992	1.7906	3.36327	2.7725	3.52957	3.36485	3.40116	2.26715	2.54799	3.22546	2.62226	2.99142	2.55132	2.36712	3.54676	3.50318	3.42105	2.23018	3.0887	2.78215	4.32837	3.31112	4.71051	3.35905	3.36834	2.33253	3.44379	2.91641	2.9173	2.75442	2.83969	2.42809	3.1545	2.20617	3.41083	3.31525	2.72962	3.07502	2.37579	4.16969	42	28	137
255	ADAM18	0.991151	0.167127	0.694505	0.0128227	0	0	0	0.0946621	0	0	0.151519	0	0	0	0	0	0	0	0	0	0	0	0	0	0	0	0	0	0	0	0	0	0	0	0	0	0	0	0	0	0	0	0	0	0	0	0	1
256	ADAM19	1.22007	0.0590361	0.635005	3.07562	3.36259	2.25669	2.08752	3.41921	3.0988	3.08978	3.53988	3.37064	2.76858	2.98067	3.20162	3.5897	2.3823	3.10284	3.65906	2.95542	2.99111	1.81805	3.29883	3.55047	2.73393	3.77284	3.03568	3.34309	3.48654	3.27369	2.90851	3.61686	2.87949	3.98429	2.39282	3.55798	3.10265	4.05614	2.54647	3.78121	3.37624	3.82939	2.96843	2.60599	3.2477	47	37	143
257	ADAM2	1	0.99999	0.99999	0	0	0	0	0	0	0	0	0	0	0	0	0	0	0	0	0	0	0	0	0	0	0	0	0	0	0	0	0	0	0	0	0	0	0	0	0	0	0	0	0	0	0	0	0
258	ADAM20	0.975292	0.490384	0.843604	0.141672	0.105579	0	0	0	0	0	0.151519	0	0.169976	0.295439	0.467982	0.111806	0.35717	0.227231	0.176287	0	0.232945	0.224537	0.133769	0.156546	0	0.363597	0	0.0723008	0.101541	0	0	0	0.251891	0	0	0	0	0.120167	0.184465	0	0	0	0	0.201195	0.626584	0	0	0
259	ADAM21	0.956801	0.272806	0.744278	0.222608	0.158899	0	0.337456	0.625291	0.109459	0.366237	0.151519	0.352118	0	0	0.689816	0	0.275821	0.118084	0	0.0961869	0.232945	0.292236	0	0.228877	0.294084	0.0804202	0	0.141151	0	0.285225	0	0.230643	0.0889409	0.398537	0	0.132549	0.209757	0.334089	0	0.289669	0.280828	0.194631	0.292853	0.104102	0	0	3	8
260	ADAM22	1.00335	0.97401	0.99999	2.04321	2.04803	0.974411	0.840426	2.75794	2.39409	1.24652	1.80389	1.93343	1.70076	1.74345	2.17798	2.18445	1.53413	2.37277	1.76743	2.19696	2.45881	2.68818	1.2971	2.71344	2.09712	2.15042	1.85803	1.77207	1.49721	2.34498	2.42396	1.0887	2.78948	2.26845	2.43544	1.59493	1.80896	2.07513	2.24819	2.30111	1.40463	2.06264	1.94515	1.79461	2.04525	12	9	85
261	ADAM23	1.20709	0.191233	0.709551	3.97833	4.24987	3.57711	1.99517	3.44639	4.18456	5.19162	3.56034	4.55808	4.38846	3.48885	4.57977	4.42948	4.13535	3.2394	3.78683	4.33882	3.85727	3.04287	3.90597	3.3783	3.52531	3.19224	5.34347	3.69187	4.51113	4.86426	4.90687	3.93565	4.06234	4.71145	4.0035	3.32848	3.48183	4.21976	3.69317	3.97046	4.774	4.39753	3.36492	3.89168	4.2949	136	34	146
262	ADAM28	1.07988	0.303247	0.744278	0.695286	0.806153	0.851225	0.121469	0.560428	0.211195	0.194709	0.413826	0.634933	0.807553	0.749985	0.205729	1.1432	0.507278	1.34214	0.883477	0.92317	0.494543	1.00749	0.133769	0.981289	0.885886	1.17707	0.981883	0.443336	0.369243	0.448197	0.497664	1.02867	1.30015	0.531508	0.558193	1.17055	0.955284	0.685288	0.423297	1.07847	0.779307	0.282911	0.982044	1.0339	0.748359	10	1	7
263	ADAM29	0.987358	0.18416	0.70522	0.0183555	0	0.11157	0.233501	0	0	0	0	0	0	0	0	0	0	0	0	0	0	0	0	0	0	0	0	0	0	0	0	0	0	0	0	0	0	0	0	0	0	0	0	0	0	1	2	0
264	ADAM30	1	0.99999	0.99999	0	0	0	0	0	0	0	0	0	0	0	0	0	0	0	0	0	0	0	0	0	0	0	0	0	0	0	0	0	0	0	0	0	0	0	0	0	0	0	0	0	0	0	0	0
265	ADAM32	0.948417	0.419766	0.801745	0.695921	0.619515	0.4023	0.840426	0.859002	0.838535	0.722658	0.2217	0.471974	0.644023	0.613786	0.205729	0.915623	0.767466	1.07643	0.883477	0.696439	0.494543	0.642786	0.473656	1.17681	0.538253	0.653756	1.03566	0.693057	0.448471	0.448197	0.866988	0.429445	1.10071	0.869669	0.558193	0	0.209757	0.430223	0.0951788	0.671709	1.05273	0.282911	0.378601	0.377735	1.06199	4	9	12
266	ADAM33	0.980706	0.845701	0.99999	4.89845	4.87034	5.53692	3.61398	5.29205	4.67767	4.33238	4.70805	4.84846	5.24838	5.3548	4.34426	5.10942	4.07651	4.96318	5.34718	5.14018	5.00598	4.51325	4.56299	5.34135	4.39303	4.18569	4.94375	3.8849	4.57873	4.71616	5.17706	4.56213	5.54795	4.78322	5.45395	5.02089	5.30369	4.91161	5.07033	4.24877	4.66823	5.16512	4.58233	5.24655	3.9269	565	128	563
267	ADAM7	1.00076	0.906639	0.99999	0.00902565	0.0101286	0	0	0	0	0	0	0.0776348	0	0	0	0	0.0979177	0	0	0	0	0	0	0	0	0	0	0	0.101541	0	0	0	0	0	0	0	0	0	0	0	0	0	0	0	0.0948956	0	0	0
268	ADAM8	2.01444	0.0102044	0.545689	1.6151	2.62548	2.20731	1.99517	1.43049	0.960423	1.52527	1.38167	1.86938	1.58527	2.36916	1.38368	1.03389	1.03803	2.05514	1.62272	1.90988	1.46065	0.790558	1.55735	1.53164	1.43071	4.53869	2.05316	3.31357	1.67245	1.38021	2.30874	4.00739	1.66085	1.476	2.13281	2.30608	2.22577	2.39401	1.63883	2.69708	2.28334	1.90466	2.29309	1.8254	2.88575	45	34	25
269	ADAM9	1.118	0.418866	0.801133	5.15817	5.31909	3.61547	5.30927	5.85203	5.26753	5.7086	5.4382	5.52019	4.34029	4.38702	5.02902	4.79036	4.7727	4.55565	4.8389	5.78093	5.43788	5.94807	4.17787	5.01301	5.04413	6.27668	4.96122	6.02882	5.2715	5.20076	4.48141	5.30325	5.05483	5.24684	4.72851	5.02089	4.77035	5.36515	4.1296	5.41215	5.49125	4.82628	5.28671	4.6621	6.50373	140	440	837
270	ADAMDEC1	0.995863	0.656151	0.930831	0.0214749	0.0154944	0	0	0	0	0	0.151519	0	0	0.105347	0	0	0	0	0	0	0	0.0787931	0	0.0803951	0	0	0	0	0	0	0	0	0.0889409	0	0	0	0.108687	0	0	0.103155	0	0	0	0	0	0	0	0
271	ADAMTS1	2.18337	0.104261	0.670863	6.11119	7.23775	4.60865	6.00948	5.13942	4.90723	6.63936	5.17187	7.80752	6.14511	6.04265	4.88678	4.63528	5.83572	4.72806	4.88405	6.11672	6.09482	7.37094	4.56299	7.69722	4.9068	9.00517	6.59214	9.6722	5.25782	4.61683	4.59888	8.04762	6.3964	5.33363	5.91194	5.35865	4.74531	6.85802	5.42201	6.2938	7.14725	5.5875	6.03381	4.09486	8.90211	291	722	505
272	ADAMTS10	1.01656	0.85635	0.99999	3.16279	3.18649	3.12411	2.14595	2.80069	3.45045	2.77652	3.51215	3.23321	3.40981	3.07447	2.83406	3.46891	2.82981	3.47895	3.59067	3.03038	3.41112	2.44217	2.70882	3.69792	3.18322	3.22799	3.18592	2.58136	3.11378	3.63692	3.65722	2.54943	3.76454	3.54727	3.30704	3.31459	3.36616	2.55193	3.15558	2.80812	2.51794	3.52901	2.57321	3.66365	2.30548	96	39	88
273	ADAMTS12	1.02187	0.85382	0.99999	1.73371	1.76492	0.785449	1.26632	1.06008	0.960423	1.4886	1.73357	1.34938	1.17018	1.80729	2.07678	1.55283	1.08654	2.05514	2.85572	2.0365	1.90508	2.12699	0.74854	2.58153	1.75451	2.6625	2.24798	1.81484	1.70508	1.91416	1.61336	0.966037	1.79908	1.69028	1.5697	1.45002	1.48526	2.13342	1.54079	2.2345	1.68731	1.72722	1.18608	1.18398	1.6039	9	16	16
274	ADAMTS13	0.990596	0.915885	0.99999	2.82347	2.80984	3.75087	2.74626	2.66844	2.68679	2.68224	2.95513	2.64437	3.03383	2.78842	2.72123	2.89655	2.81549	2.67208	2.50563	3.03038	2.5623	2.70069	3.06761	2.30866	2.59237	1.102	2.8827	2.23273	2.72568	2.48301	3.27059	2.59153	3.07723	2.26845	3.23648	3.15231	3.24041	2.95886	3.51529	2.68049	2.17309	2.56332	2.64418	3.01941	2.74653	155	65	79
275	ADAMTS14	1.0211	0.845088	0.99999	0.583261	0.613381	0.311747	0	1.356	0.306227	1.15587	0.2217	0.352118	0.585117	0	0.38575	0.568988	0	0.512444	1.1601	0.499442	0.907783	0.224537	0.25618	0.981289	0.747017	1.38135	0.378526	1.56213	0.101541	0.90643	0.318641	0.119926	0.398291	0.869669	1.31962	0.657523	0.701304	0.231089	0.0951788	0.289669	0.0998077	0.590252	0.201685	0.201195	0.347045	3	0	23
276	ADAMTS15	1.28502	0.066804	0.639932	2.35449	2.71628	2.32773	2.05739	2.26233	1.36539	2.50996	2.28565	1.91239	2.6151	1.67664	1.85023	2.4199	1.60246	2.99892	3.11575	2.59286	2.5765	1.92854	2.90871	2.6089	1.99852	3.20126	2.89729	2.72285	2.55718	2.72481	2.64907	1.91599	3.1921	2.80356	2.82023	2.49031	2.07318	2.41766	2.51239	2.46501	2.4054	2.3551	1.5972	4.13842	2.32518	50	36	56
277	ADAMTS16	0.849885	0.309253	0.744278	0.640522	0.405862	0.215127	0	0.183494	0.633909	0.100637	0.288626	0.288236	0.807553	0.295439	0.467982	0.215568	0.275821	0.67541	1.28077	0.351377	0.815033	0.53513	0.133769	0.705211	2.27614	0.297841	0.292793	0	0.101541	0.369011	0.220045	0.119926	1.85086	0.252055	0.704782	0.132549	0.392853	0.430223	0	0.103155	0.280828	0.194631	0	0.742805	0.183933	2	0	2
278	ADAMTS17	2.52666	0.185843	0.705883	1.98358	3.32081	1.90061	3.15474	1.43049	2.08126	1.37263	2.05521	3.33156	1.97763	2.18916	1.65341	1.42878	0.881846	1.29277	1.56051	1.71157	1.52062	1.94966	2.23018	1.61498	1.75451	6.11903	2.12933	6.05916	2.16996	0.90643	2.35593	1.70206	1.68958	1.77319	1.40789	1.17055	1.12015	1.20346	3.16658	1.62075	1.32437	1.24616	1.88781	1.85554	2.09201	34	90	25
279	ADAMTS18	1.08236	0.36535	0.768978	0.148621	0.262803	0	0	0	0.109459	0	0.151519	0.221394	0	0	0	0.111806	0	0	0.0908342	0.0961869	0.0818995	0	0	1.10175	0.480975	0.70539	0.292793	1.05605	0	0	0.220045	0	1.05729	0	0	0	0	0	0	0.103155	0	0	0	0.742805	0.0948956	0	0	0
280	ADAMTS19	0.754321	0.107111	0.67161	1.49411	1.08736	1.0879	0.840426	1.60144	1.91028	1.98627	2.4843	3.01376	1.17018	1.89805	1.91029	1.1949	1.26577	0.423494	0.603964	0.271226	1.0366	1.33092	0.74854	0.486615	0.885886	0.803423	0.807381	0.206864	1.16325	1.63837	0.991769	0.604141	0.251891	0.966809	1.31962	1.17055	1.35892	0.761186	0.184465	1.39541	0.779307	0.900404	2.10463	1.94237	0.422169	14	9	30
281	ADAMTS2	1.00977	0.95968	0.99999	3.11087	3.12489	3.32267	1.89651	2.8285	3.00275	1.15587	3.77394	2.63156	3.28582	2.21292	1.65341	2.39801	3.31018	2.74731	4.21305	2.45454	3.56856	1.59494	2.03878	4.16235	4.42376	3.56494	3.24418	3.4074	1.60489	3.20695	3.08696	1.25512	4.38566	3.3985	2.2804	3.58136	4.00913	2.90968	2.07221	1.87512	2.10266	3.87271	2.05341	3.48236	2.41987	112	31	90
282	ADAMTS20	1.0102	0.340623	0.755029	0.0079542	0.0225883	0	0	0	0	0	0	0.151304	0	0	0	0	0	0	0	0	0	0	0	0	0	0	0.201642	0	0	0	0	0	0	0	0.109344	0	0	0.120167	0	0	0	0	0	0	0	0	0	0
283	ADAMTS3	0.939189	0.604427	0.906501	0.652516	0.562003	0.644154	0	0.492511	0.211195	0.283021	1.25352	0.471974	0.858188	0.105347	0.298546	0.645298	1.17894	0.118084	0.333359	0.696439	1.39808	0.153505	0.133769	1.38107	0.971555	1.97219	0.292793	0.86574	0.369243	0.369011	0.114214	0.429445	0.918575	0.531508	0.558193	0.253938	0.701304	0.334089	0	0.374599	0.363476	0.100595	0.536173	0.104102	0.561611	7	0	6
284	ADAMTS4	9.23633	0.0905046	0.663373	1.91921	5.12653	1.3378	0.909521	0.560428	0.960423	1.56104	1.80389	2.93251	1.75521	1.67664	0.545779	0.975971	0.935807	0.67541	0.933423	2.0842	1.76334	0.589962	1.11495	4.58033	1.6283	8.07698	1.0875	7.92118	0.523574	0.662601	0.800302	4.40573	1.26241	1.60231	1.27338	0.742956	0.476365	2.87594	0.750159	1.54948	3.57142	1.24616	0.744318	0.924405	6.87607	19	10	7
285	ADAMTS5	1.02991	0.834381	0.99999	3.13208	3.1746	3.31103	1.96303	3.30507	3.68072	2.29317	3.8754	3.93727	2.76858	2.41086	2.90957	3.10006	1.87525	3.14518	3.46895	4.29895	3.21635	2.47167	2.6653	2.72599	2.20718	2.82305	2.4983	2.35371	2.40659	3.84143	2.93983	3.7805	3.08806	3.83146	3.04331	2.51481	2.78	3.61963	1.73063	2.89694	3.48176	3.82204	2.55491	3.3927	3.74134	111	33	131
286	ADAMTS6	0.975334	0.749462	0.98133	0.650043	0.614011	0.311747	0.121469	0.0946621	0.838535	1.24652	1.11287	0.634933	0	0.54054	0.38575	0.215568	1.13348	0.512444	0.333359	0.814254	1.4297	0.589962	0.133769	0.803226	0.593344	0.755239	0.104341	0.738204	0.849683	0.523262	0.220045	0.604141	0.869206	0.65325	0.210981	0.657523	0.769112	0.605174	0.268546	0.973471	0.515797	0.519335	0.378601	0.805912	0.860651	3	1	1
287	ADAMTS7	0.861047	0.253051	0.744278	2.48184	2.266	2.81357	1.82677	2.30255	2.83758	1.10832	2.396	1.93343	2.53954	2.49081	1.78756	2.30697	2.08082	2.72886	3.67383	1.85595	1.85936	1.4244	3.01656	3.00878	3.05171	1.9294	2.64391	1.91654	1.49721	2.12164	2.1571	1.5395	2.54418	2.52921	2.53679	3.05544	2.46945	1.70415	2.04862	2.01397	2.24025	2.98781	2.02709	2.64103	1.10822	75	29	58
288	ADAMTS8	0.545602	0.292883	0.744278	2.79742	1.92334	0.11157	0.975457	1.01237	2.25807	0.900691	4.17864	0.352118	1.12953	3.16254	0.689816	0.852641	5.80524	0.954734	2.06499	0.499442	4.48026	0.966637	0.829644	0.653588	1.2017	3.52239	1.13754	2.61805	0.906909	2.83204	0.800302	0.429445	1.44196	3.3543	1.2256	0.899994	2.56792	0.685288	0	0.860223	0.65356	0.900404	2.71182	1.08568	2.11484	1	11	15
289	ADAMTS9	1.54262	0.264332	0.744278	3.83714	4.46253	3.89038	3.05153	3.59952	2.78905	4.51213	3.57382	3.76023	3.65148	4.08609	3.41359	3.26635	2.59846	4.0686	3.42598	4.09871	4.41855	3.24432	4.48377	4.46901	4.28423	7.03674	3.50468	6.33466	4.14554	3.61135	3.10088	3.99175	3.86869	3.57064	3.77365	3.87425	3.80622	3.72763	3.34177	3.73378	3.84749	3.18399	2.55491	2.22232	4.56316	172	83	164
290	ADAMTSL1	1.12875	0.303473	0.744278	1.0393	1.21402	0.914132	0.121469	0.687363	0.705391	1.69584	0.352584	0.914247	1.20972	1.09511	0.882041	0.915623	1.34767	0.328697	1.1601	1.68087	1.46065	1.4244	0.662602	1.10175	0.929356	1.88531	0.536072	0.59829	1.45946	0.90643	0.930727	1.0887	1.94916	0.869669	0.558193	0.742956	0.955284	2.24336	0.423297	1.51248	1.48066	1.75835	0.459538	0.742805	1.10822	11	1	9
291	ADAMTSL2	1.06754	0.67794	0.943686	3.94164	4.03593	3.92134	3.78001	4.48733	2.5381	4.16816	3.9854	3.06231	4.58916	4.43328	3.07614	4.04189	3.5366	4.48047	4.12981	3.44996	4.19295	2.50058	3.85845	3.95409	4.40078	1.95095	3.82788	2.68875	4.10333	2.65976	3.50849	2.43846	5.02133	4.01301	5.14922	4.39998	5.07833	3.99458	4.91919	3.75769	3.79634	3.66664	3.49541	4.08853	3.26821	176	145	316
292	ADAMTSL3	0.876648	0.346837	0.759775	2.95376	2.76383	0.785449	1.89651	3.37274	2.37229	2.85064	3.67735	3.21614	2.08782	2.28196	2.67003	2.30697	2.97862	2.67208	2.77584	3.19147	4.02712	3.22712	1.55735	3.10801	4.06789	2.75116	2.66112	3.03473	2.19315	3.45717	1.95735	2.76712	2.91641	2.98843	2.59435	2.67555	2.31921	2.87594	1.95021	3.12242	2.93765	2.68171	2.76055	2.07638	3.38548	9	31	138
293	ADAMTSL4	0.721105	0.0517093	0.623862	5.8541	5.38238	5.30719	1.93015	6.58204	5.24971	6.82548	6.60417	5.87168	4.88614	6.20404	5.61392	5.95043	5.14041	6.18451	5.04037	6.42293	6.42409	4.03887	6.81796	4.77407	4.75802	4.9017	4.77221	5.81896	5.36636	6.01537	5.29679	5.68015	5.28166	4.38224	6.17664	5.58664	5.59045	5.41886	4.28404	4.93072	5.7202	5.17091	5.60178	4.13228	5.58844	480	32	1398
294	ADAMTSL5	0.857019	0.222351	0.724327	3.46567	3.24307	3.21436	3.126	3.66269	3.24989	3.53857	3.88083	2.80136	3.23882	3.5647	3.50407	3.0588	4.56581	3.2394	3.6957	2.849	3.44247	2.26817	3.91529	2.70078	3.99304	1.69408	2.86795	1.77207	2.86215	3.72701	2.77597	2.97226	3.44889	3.05622	3.67037	4.29073	3.4304	2.95886	2.22733	3.11009	3.34607	3.39677	3.7091	3.30804	3.7117	103	88	172
295	ADAP1	0.9133	0.369683	0.771098	0.510387	0.379548	1.42678	0.434421	0.421238	0.558699	0	0.472574	0	0.392428	0.463376	0	0	1.53413	0.596227	0.883477	0	0.0818995	0	0	0.297755	1.01255	1.02281	0.292793	0.329939	0	0.101471	0.318641	0.333466	0.652878	0.65325	0.633348	0.132549	0.108687	0.520349	0.690444	0.103155	0.0998077	0.366099	0.104364	0.292164	0.347045	21	4	5
296	ADAP2	1.00698	0.947615	0.99999	1.68341	1.69345	1.96144	2.47711	1.46634	1.32057	0.955466	1.82659	1.46945	2.30415	1.49471	1.5055	2.05055	1.08654	1.52429	2.17288	1.20786	1.71282	1.23095	1.6042	1.38107	1.77848	2.37429	1.76558	2.21687	0.790094	1.01445	1.57398	0.966037	2.37765	1.50863	1.68016	2.41421	1.99037	1.14799	1.19897	1.12824	1.23939	2.03748	1.40623	1.94237	1.35824	36	52	26
297	ADAR	1.11452	0.290055	0.744278	5.40103	5.55746	4.83278	4.41815	6.07449	5.23469	5.74793	5.63268	5.68894	4.71125	5.2264	5.62517	5.10605	4.75029	5.39613	5.24952	5.69713	6.06114	5.52242	4.68789	5.75973	5.17631	6.41783	5.78339	6.30026	5.52098	5.65128	4.99895	5.89712	5.26744	5.20514	5.19024	5.13591	4.88558	5.67332	4.9828	5.89973	5.52979	5.33477	5.63918	5.00236	5.56376	342	232	979
298	ADARB1	0.853325	0.0529029	0.626957	4.92696	4.69813	5.31304	3.30335	5.21775	4.62795	4.63886	5.23262	5.24111	4.7078	4.82511	4.78218	4.82768	4.78377	4.69993	4.45025	4.89146	5.65579	4.60263	5.25957	5.07809	5.09751	4.34067	4.36813	4.21538	4.72512	4.83141	4.94595	5.08483	4.54348	4.75969	5.11357	4.67459	4.7026	4.95669	4.17388	4.30935	4.8039	4.49315	4.93348	4.43641	4.99089	482	101	534
299	ADARB2	0.959189	0.65261	0.929157	0.249737	0.189623	0	0	1.43049	0.211195	0.519521	0.583347	0.0776348	0	0	0.106529	0	0.18961	0	0.0908342	0.18636	0.369665	0	0	0.156546	0.154523	0.297841	0	0.0723008	0.285409	0	0.656904	0	0	0	0	0.132549	0	0	0	1.07847	0	0	0.608943	0	0	0	0	25
300	ADAT1	0.995898	0.956033	0.99999	2.78096	2.77503	2.6006	2.78355	2.97257	2.61436	3.05257	2.88116	3.00385	2.49223	2.43127	2.42443	2.13237	2.3823	2.61296	2.47223	3.06644	2.91495	3.25284	2.83204	3.05925	3.05171	3.49331	2.4983	3.44873	3.00003	2.90403	2.53065	3.00378	2.77614	2.52921	2.37102	2.46539	2.74675	2.8238	2.40503	2.95325	2.48139	2.27126	2.57321	2.39644	3.0005	63	67	101
301	ADAT2	1.02121	0.753327	0.982534	2.58318	2.61346	2.9698	2.66866	2.78658	2.57673	2.22792	2.78012	2.46819	2.6586	2.30426	2.42443	2.8163	2.19586	2.65264	2.52205	2.62547	2.29675	2.62395	2.25975	2.84583	2.63237	3.03968	3.11275	3.18087	2.87655	2.60897	2.70483	2.48388	3.02183	2.52921	1.99712	2.33388	2.56792	2.80599	2.47748	2.14062	2.49978	1.78883	2.22527	2.53327	2.45607	85	61	87
302	ADAT3	0.970569	0.653905	0.929873	0.751987	0.708889	0.644154	1.4163	0.560428	1.2743	0.722658	0.472574	0.528364	0.755076	0.683492	0.298546	0.488414	0.706684	0.889808	1.02841	0.86974	0.433455	0.3569	0.369012	0.803226	1.09121	0.939012	0.744186	0.944902	0.285409	0.369011	0.730384	0.604141	0.918575	0.919056	0.633348	1.0416	0.833876	0.430223	0.690444	0	0.280828	1.00793	0.744318	0.980191	0.561611	7	19	7
303	ADCK1	0.829478	0.0162559	0.58156	3.83477	3.56504	4.30261	3.6447	4.02312	3.89462	3.35721	3.79711	3.29139	3.79485	4.13045	3.36076	3.79627	4.18075	4.0686	3.7594	3.78185	3.66472	3.42859	4.37314	3.57843	3.82484	2.43672	3.18592	3.21321	3.81275	3.75842	3.92317	3.10898	3.28914	3.46652	3.96036	3.90238	4.03691	3.41163	4.08971	3.3492	3.25157	3.53801	3.49541	3.62042	3.4852	233	131	225
304	ADCK2	0.913012	0.412393	0.796713	2.98357	2.85228	4.18636	3.51768	2.62152	3.13808	2.63268	2.84826	2.40935	3.50822	2.62087	2.70436	2.94264	2.3823	2.936	3.07183	2.80698	2.48914	2.4862	3.34094	2.763	2.74614	2.6884	2.71155	2.50505	2.46492	2.77175	3.61903	2.69171	2.7354	2.68008	2.8677	2.67555	3.06267	2.50855	3.76005	2.64674	2.49978	2.68171	2.89758	3.09716	2.57607	214	119	76
305	ADCK5	0.831609	0.280853	0.744278	3.1885	2.92248	4.6134	4.12321	2.37977	3.05842	2.31428	2.64618	2.12845	3.40981	3.41905	2.543	3.46891	3.29993	2.80126	3.02652	2.2397	2.48914	2.7254	4.14656	2.63575	2.85158	2.07391	3.12521	2.50505	2.46492	2.32414	3.15526	2.21428	3.17188	2.49705	3.76532	3.39597	3.4093	2.41766	4.10694	2.25704	2.46277	2.58084	2.5176	3.372	2.20269	292	187	62
306	ADCY1	1.39923	0.0276876	0.612416	3.31967	3.8043	2.81357	1.71541	4.47419	2.9885	3.87328	3.72646	3.50317	2.58535	3.07447	3.55199	3.62782	1.84737	3.35214	4.38444	3.23438	3.00167	2.26817	3.35471	2.94579	2.72162	3.65304	3.78142	4.27404	4.3859	3.56769	2.81026	3.91092	3.80448	3.31794	3.36331	3.30057	2.50965	4.6373	2.40503	4.17965	4.56287	4.15008	2.88298	3.42321	4.41471	75	26	313
307	ADCY10	0.945531	0.167197	0.694505	0.276937	0.196134	0.11157	0	0	0.479352	0.283021	0.0777475	0.582632	0.0874901	0.203522	0.205729	0	0.507278	0.423494	0.0908342	0.271226	0.609467	0.3569	0.133769	0.426367	0.421328	0.156593	0.459448	0.387752	0.196402	0.369011	0.220045	0	0.0889409	0.172831	0.109344	0.132549	0	0.334089	0	0.103155	0.280828	0.100595	0.459538	0.201195	0	1	0	0
308	ADCY2	1.14113	0.189653	0.708551	6.97762	7.16808	7.24485	4.50443	7.42424	7.15948	7.4646	7.51656	6.74126	6.84438	6.75945	7.16146	6.71132	6.98616	7.353	7.14001	6.94612	7.34745	6.55739	7.16811	5.65697	6.45377	6.95644	6.57636	6.68525	7.65639	7.17249	6.66665	7.41839	7.10222	7.08374	6.91881	7.15437	7.06798	7.77091	6.34826	7.29005	7.31758	7.05226	7.96401	6.62201	7.38921	1874	247	2518
309	ADCY3	1.21226	0.276039	0.744278	2.63651	2.91421	1.14146	0.69144	3.43739	2.63281	2.80663	3.02549	2.70679	1.64417	2.54799	2.44488	2.05055	2.36273	2.91983	1.89895	2.94254	3.61056	2.8764	1.6042	3.48552	2.42023	4.38092	2.79187	4.179	2.16996	3.184	2.0173	3.1234	3.08806	2.68008	2.4971	2.41421	1.80896	2.67476	1.2412	2.55874	2.88267	2.68171	2.9405	2.31201	3.0127	15	7	145
310	ADCY4	0.989834	0.898772	0.99999	4.47931	4.46457	4.55538	3.98599	4.54714	4.64623	3.77773	3.9183	4.72118	4.23884	4.80961	3.98098	4.16365	4.38367	4.59692	4.75111	4.18326	5.04479	4.30369	4.83755	4.92866	4.35767	4.53156	4.61771	4.40929	4.02794	4.28601	4.31821	4.57268	4.78556	4.07424	4.754	4.50153	4.7411	4.48334	4.94497	4.44809	3.97125	5.13874	3.64133	4.34375	3.76318	280	169	330
311	ADCY5	0.874412	0.160862	0.69362	2.8299	2.63629	2.9698	2.05739	2.7434	2.13403	2.71435	2.79171	2.64437	2.22918	3.66288	2.31759	2.48364	2.95268	3.14518	2.53828	2.96818	3.05334	2.8764	2.6653	3.73564	2.56506	3.37871	2.27058	2.54371	2.62696	2.34498	3.04437	2.57063	2.24846	2.16989	2.51708	2.95159	2.67785	2.26959	2.86279	2.52197	2.7507	2.58084	2.29309	2.60599	2.84537	85	36	84
312	ADCY6	1.08626	0.413751	0.797028	4.14756	4.26693	3.51758	2.92375	4.78219	4.29874	4.58777	4.39151	4.79487	3.35797	3.90826	4.00872	3.51031	3.55395	4.19491	3.8204	4.59487	4.82457	4.41037	3.28452	4.53825	3.55337	4.69693	4.31475	4.82218	4.44505	4.6756	4.12057	4.52459	4.05684	3.94311	4.07937	4.46428	3.59825	4.3788	3.25168	4.61883	4.37145	3.78473	4.22533	3.96954	4.02656	130	75	391
313	ADCY7	1.06482	0.653187	0.929757	1.50197	1.59258	0.567953	0.975457	2.45307	1.17707	1.37263	2.34974	1.89105	0.644023	0.932843	1.05164	0.312364	0.576855	1.76052	1.20146	2.1529	2.53348	1.77137	0.57122	1.41247	1.2017	2.34203	1.70048	2.04786	0.849683	2.09728	0.57948	1.49583	1.71774	1.66155	0.900034	1.64017	1.2681	1.35811	0.347996	2.44551	1.7501	1.00793	1.8281	0.924405	1.81375	6	11	66
314	ADCY8	0.890122	0.310124	0.744278	0.402958	0.235033	0	1.67629	0	0	0	0.151519	0	0	0.203522	0	0	0.825789	0	0	0	1.0366	0.881283	0.662602	0.228877	0.646408	0.156593	0.104341	0.329939	0.101541	0.101471	0	0	0.172716	0.089002	0.633348	0.469797	0.304208	0	0.0951788	0	0	0	0.104364	0.201195	1.19646	0	25	0
315	ADCY9	1.07631	0.497594	0.848471	6.12782	6.23392	5.52185	4.98845	6.90708	5.88875	6.94534	6.49239	6.68112	5.81424	5.84388	6.39487	5.26566	6.02031	5.95383	5.64945	6.51717	6.71465	6.27841	5.63727	5.53388	5.39169	6.77955	6.08221	6.67947	6.65363	6.49837	5.79757	6.41072	5.83987	6.11037	5.6179	5.88797	5.53553	6.34291	5.61905	6.38491	6.41947	5.8753	6.50103	5.74018	6.78294	559	350	1755
316	ADCYAP1	1.08964	0.227716	0.728913	0.129361	0.253218	0	0	0.183494	0.109459	0.100637	0.0777475	0.352118	0.459558	0	0	0.312364	0.0979177	0	0	0	0.159398	0.292236	0	0.297755	0	0.0804202	0.459448	0.141151	0.101541	0.101471	0	0.230643	1.18382	0	0	0	0	0.120167	0	0.289669	0.363476	0.100595	0.982044	0	0.0948956	0	0	2
317	ADCYAP1R1	1.10892	0.3286	0.746149	1.42839	1.57754	1.51059	1.71541	1.31727	0.705391	1.75879	1.38167	0.528364	0.95442	2.25932	1.05164	0.975971	0.935807	1.43609	0.474997	1.79992	1.83595	2.34987	0.74854	1.76847	1.09121	2.05413	1.59698	1.45803	1.42069	1.42004	1.26336	1.58189	1.18382	1.40843	1.64427	1.54823	0.833876	1.81515	1.84459	2.32264	1.83944	0.84348	1.91676	0.866375	1.66704	23	26	22
318	ADD1	1.06994	0.0438837	0.619448	7.50848	7.60601	7.50961	7.20305	7.66645	7.51883	7.73256	7.6672	7.41744	7.35029	7.50578	7.62452	7.49483	7.46867	7.61079	7.71955	7.43016	7.51438	7.4933	7.68036	7.2398	7.13914	7.57032	7.62083	7.42783	7.76726	7.73401	7.45932	7.42131	7.54786	7.70045	7.53145	7.45897	7.44038	7.66868	7.72655	7.71386	7.78635	7.82769	7.55363	7.58124	7.46667	2254	1666	2981
319	ADD2	0.977512	0.8024	0.99999	1.32173	1.28892	1.29117	0.909521	1.31727	0.558699	1.45097	1.03704	1.31773	1.12953	1.57026	0.820768	0.915623	1.38694	1.83139	1.59195	1.61746	2.29675	1.00749	0.906431	1.0627	1.30433	2.03407	1.27802	1.9553	0.906909	1.4588	0.930727	1.25512	1.26241	1.14343	1.01691	1.10752	1.44436	1.14799	0.8075	1.31173	0.838295	1.24616	0.982044	1.66445	1.19646	18	10	22
320	ADD3	0.905899	0.343996	0.758111	4.74691	4.60433	3.59642	3.41449	5.15323	4.26365	4.70829	5.17187	4.90279	4.26723	4.46826	4.58439	4.48245	4.31406	4.86526	4.81911	5.60409	5.38643	4.81315	3.63974	5.29788	4.99894	5.04386	4.48387	3.98662	4.12157	4.83141	4.19384	4.80961	5.06034	4.74607	4.30301	4.65268	4.55194	4.82584	3.12207	4.67014	4.6844	4.8078	4.50817	4.78857	4.79988	138	110	510
321	ADGB	0.983796	0.278243	0.744278	0.0438185	0.0202498	0	0	0.0946621	0	0	0	0.0776348	0	0.105347	0	0.215568	0	0.118084	0	0	0.0818995	0	0	0	0.154523	0	0	0	0	0	0	0	0	0	0.109344	0	0	0	0	0	0	0	0	0	0.267793	0	0	1
322	ADGRA1	0.946367	0.0268059	0.612416	0.0997418	0.0202134	0	0.121469	0.183494	0.109459	0	0.472574	0	0.169976	0	0	0.111806	0.18961	0	0	0	0	0.292236	0	0.156546	0.0793291	0	0	0	0	0.285225	0	0	0.0889409	0	0	0	0	0	0	0	0	0	0	0	0	0	1	2
323	ADGRA2	1.21444	0.0689375	0.644764	3.87056	4.15085	2.18197	2.64859	4.44304	3.92488	3.25173	4.29308	4.00838	3.58539	3.73031	3.73749	3.87761	3.15959	4.06125	4.27247	4.02119	4.62388	3.62516	2.70882	4.76802	3.8363	4.41233	4.16597	4.19528	3.90693	4.15642	3.65722	4.19659	4.41176	4.18438	3.89315	3.71423	3.80622	4.79005	3.05262	4.63183	4.44446	4.39753	4.26528	3.96954	3.80588	44	60	306
324	ADGRA3	1.01803	0.83357	0.99999	5.41585	5.44162	5.01602	5.02394	5.98464	5.10191	6.27898	5.49244	5.54432	5.4496	5.23222	5.52067	5.31614	5.30835	5.20254	5.29799	5.5647	5.59781	5.35838	5.4089	4.66098	5.10937	4.78055	5.36988	5.18215	5.69759	6.14581	5.59854	5.37732	4.98413	5.33591	5.57327	4.91444	5.085	5.85533	5.43572	5.82625	5.35397	4.90837	5.86951	4.98883	5.60062	390	359	919
325	ADGRB1	0.756418	0.265361	0.744278	0.837005	0.434261	0.487503	0.525278	0.560428	0.479352	0.100637	0.413826	0.221394	0.585117	0.749985	0	0.403073	0.706684	0.423494	3.16884	0.92317	0.609467	0.478132	0.25618	0.486615	0.646408	0.363597	0.459448	0.548465	0.285409	0.448197	0.57948	0.230643	0.593318	0.252055	0.900034	0.365901	0.701304	0	0.563045	0.530789	0.280828	0.100595	0.378601	0.607651	0.183933	5	5	7
326	ADGRB2	1.12032	0.628298	0.917275	1.81566	1.97957	3.60597	1.55214	2.01852	0.705391	1.20191	1.25352	2.21689	1.58527	2.06406	1.46603	0.915623	1.60246	0.889808	1.92387	1.51677	1.52062	1.45426	1.73628	1.55996	2.32579	1.102	2.69493	1.34583	2.19315	0.285225	3.79203	2.01213	1.26241	2.08588	1.84733	1.49996	1.77638	1.25687	3.39886	0.917958	1.32437	1.05883	0.536173	2.39644	0.493574	139	22	45
327	ADGRB3	0.861443	0.0671346	0.639932	0.801687	0.586515	0	0.121469	1.06008	1.49208	0.722658	0.997576	0.582632	0.0874901	0.932843	0.756777	0.915623	1.03803	0.596227	0.722342	0.0961869	1.36574	0.924591	0.57122	1.21293	0.69759	0.981517	0.981883	0.206864	0.369243	0.662601	0.57948	0.604141	0.593318	0.818531	0.109344	0.132549	0.392853	0.761186	0.184465	0.374599	0.586322	0.722415	0.378601	0.805912	0.96483	0	1	16
328	ADGRD1	0.981311	0.868143	0.99999	2.72492	2.69771	2.35066	0.61075	3.50789	3.52149	1.93267	3.50513	2.87931	3.0004	1.77572	2.61695	2.60326	3.18209	2.19607	2.85572	3.13598	3.0735	2.19931	1.69358	2.13131	2.64547	2.72638	2.67812	2.21687	2.07328	3.03805	2.50994	3.23387	2.74911	2.79035	3.09741	2.67555	2.92081	3.06749	1.4356	2.71347	2.49978	3.02669	2.43994	2.64103	2.40143	51	6	153
329	ADGRD2	1.00365	0.323636	0.744278	0	0.0052504	0	0	0	0	0	0	0	0	0	0	0	0	0	0	0	0	0	0	0	0	0	0	0	0.101541	0	0	0	0	0	0	0	0	0	0	0	0	0	0	0	0	0	0	0
330	ADGRE1	1.12115	0.184631	0.70522	0.112871	0.277846	0.311747	0	0	0.109459	0	0	0	0.169976	0.203522	0	0.111806	0	0	0.176287	0.18636	0.0818995	0	0	0.228877	0.538253	1.47358	0.104341	0.824468	0	0	0	0.429445	0	0	0	0	0.108687	0.334089	0.0951788	0.530789	0	0.100595	0.201685	0	0.267793	3	0	0
331	ADGRE2	1.89167	0.0353746	0.612962	0.406469	1.32613	0.311747	0.337456	0.492511	0.306227	0	0.872266	0.528364	0	0.613786	0.205729	0	0.275821	0.328697	0	1.16414	0.369665	0.478132	0.133769	0.803226	0.22599	3.44096	0.536072	2.75615	0.448471	0.523262	0.318641	2.18708	0.466271	0.466554	0.478906	1.28891	0.476365	0.430223	0.268546	0.917958	1.19494	0.100595	1.18608	0.377735	1.63582	3	3	6
332	ADGRE3	1.60083	0.0220286	0.599972	0.137214	0.816033	0	0.121469	0	0	0	0	0.41329	0.0874901	0.749985	0.106529	0	0	0	0	0.499442	0.0818995	0.224537	0	0.156546	0	2.40584	0	1.12566	0	0	0	2.18708	0.0889409	0.089002	0	0.566712	0.304208	0.605174	0	1.02693	0.779307	0.366099	0.608943	0	1.6976	0	1	0
333	ADGRE5	1.19163	0.0995382	0.669203	4.63049	4.88343	5.40625	4.44749	4.53875	4.52304	3.99594	4.8533	4.27052	4.93118	4.76609	4.08887	5.13941	4.16389	4.73732	5.02893	4.28881	4.25605	3.94208	4.65488	4.33614	5.09274	5.96338	4.31475	5.62677	4.51113	4.49158	4.52336	4.96182	5.03258	4.8768	4.7582	4.65268	5.08167	4.48893	4.68683	4.21462	4.67229	5.02495	4.87197	4.86093	4.79635	515	237	328
334	ADGRF1	0.997088	0.323636	0.744278	0.0042073	0	0	0	0	0	0	0	0	0	0	0	0	0	0	0	0	0.0818995	0	0	0	0	0	0	0	0	0	0	0	0	0	0	0	0	0	0	0	0	0	0	0	0	0	0	0
335	ADGRF2	1.06751	0.277659	0.744278	0.165134	0.259382	0	0	0.492511	0	0	0.352584	0	0.392428	0	0.467982	0.215568	0	0.118084	0.0908342	0.18636	0.0818995	0	0.25618	0.426367	0	0	0.678095	0	0.448471	0.727529	0.318641	0.230643	0	0.172831	0.210981	0	0	0.120167	0	0.530789	0.193155	0.955167	0	0	0	0	0	6
336	ADGRF3	0.932149	0.0676267	0.642413	0.346923	0.245556	0.785449	0.233501	0.492511	0.306227	0.283021	0.0777475	0.352118	0.248001	0.54054	0.38575	0.312364	0	0.227231	0.405915	0.18636	0.494543	0.642786	0.133769	0.228877	0.359109	0.486747	0.201642	0.141151	0.369243	0.196272	0.220045	0.429445	0	0.089002	0.210981	0.253938	0.304208	0.334089	0.268546	0.199424	0.280828	0.282911	0	0.104102	0.422169	9	2	6
337	ADGRF4	1.14439	0.130625	0.687459	0.278594	0.473175	0.4023	0	0.34626	0	0	0.2217	0	0.585117	0.683492	0.882041	0.403073	0.0979177	0.118084	0.603964	0	0.0818995	0	0.133769	0.297755	0.22599	0	1.32196	0	0.523574	0.789661	0.656904	0.519436	0.710076	0.172831	0.395007	0.253938	0	0.231089	0	1.268	0.280828	0.84348	0.292853	0	0	4	0	4
338	ADGRF5	1.05605	0.690114	0.95234	5.36073	5.43941	4.20535	4.33268	5.8987	4.86493	6.19184	5.11998	5.66556	4.13999	5.49952	5.57966	4.56335	5.20501	5.2092	4.74413	6.05522	6.154	5.53295	4.47749	5.88393	5.14668	6.30101	5.14063	6.28037	5.87117	5.6617	4.79572	5.96875	4.99568	4.56011	4.8398	4.97307	4.56153	5.2774	4.38638	5.68374	5.56077	4.81892	5.86395	4.78466	6.02185	217	218	865
339	ADGRG1	1.19754	0.131957	0.687459	3.57997	3.84004	3.44488	3.39052	3.94269	3.29693	3.56523	3.433	3.09068	3.29504	4.04696	3.40318	3.1792	3.60481	3.90574	3.64414	3.48591	3.38716	3.31111	3.95198	4.07184	3.57406	4.95866	3.33276	5.0384	3.65467	3.54984	3.81754	3.92745	3.68831	3.15229	3.80649	4.0688	3.7818	3.38788	3.48924	3.31738	3.53622	3.58217	3.44661	3.95569	3.43166	123	108	212
340	ADGRG2	0.891941	0.268615	0.744278	0.936355	0.771376	0.215127	0.121469	1.27746	0.773499	0.519521	1.47083	0.914247	1.3926	0.613786	0.619594	0.215568	1.03803	0.328697	0.664367	1.90988	1.22863	0.642786	0.473656	0.600049	1.80206	0.755239	0.459448	0.738204	0.285409	0.523262	0.930727	0.604141	1.05729	0.869669	0.772845	0.899994	0.955284	0.83329	0.494863	0.454807	0.838295	1.05883	0.678218	0.458514	1.31947	2	1	21
341	ADGRG3	2.00982	0.191216	0.709551	0.44722	1.45429	1.24297	0.434421	0.267171	0	0	0	0.582632	0.459558	1.57026	0	0.111806	0.18961	0.67541	0.0908342	0.56814	0.159398	0.478132	0	0.600049	0.154523	4.44687	0.378526	1.51102	0.285409	0	0.114214	2.21428	0.251891	0.172831	0.210981	0.566712	0.555306	0.761186	0.0951788	0.737322	0.441646	0.44475	1.08767	0.104102	2.04525	17	4	3
342	ADGRG4	1.03647	0.424672	0.804331	0.111565	0.163248	0.4023	0.434421	0	0.109459	0.100637	0.151519	0	0	0.105347	0	0	0.0979177	0	0.176287	0	0	0	0	0.156546	0.359109	0	0.201642	0.387752	0	0.196272	0.220045	0	0.818089	0.089002	0.109344	0	0	0	0.268546	0.103155	0	0	0.459538	0	0.0948956	4	4	0
343	ADGRG5	0.97408	0.659428	0.933153	0.310088	0.2722	0	0.525278	0.421238	0.109459	0.59046	0.2217	0.151304	0.392428	0.463376	0.106529	0.215568	0	0.596227	0.0908342	0	0.369665	0.153505	0	0.228877	1.05242	0.0804202	0.201642	0.141151	0.196402	0.101471	0.318641	0.333466	0.251891	0.531508	0.305926	0	0.895857	0	0.184465	0.289669	0.0998077	0.44475	0.292853	0.377735	0.0948956	0	5	5
344	ADGRG6	1.11708	0.295584	0.744278	1.39462	1.55435	0.644154	1.26632	1.91855	1.40887	0.784476	1.87094	1.70786	1.35783	1.09511	1.05164	1.62998	1.78992	1.24165	1.07366	1.55112	1.83595	1.4244	0.662602	1.7191	0.747017	2.52558	2.05316	2.49193	1.01497	1.4588	1.05033	1.58189	1.60163	1.1844	1.68016	1.0416	1.06726	1.4527	1.15546	1.65511	1.55288	1.28943	1.32216	1.27601	1.19646	7	16	41
345	ADGRG7	0.999279	0.921737	0.99999	0.00796603	0.00692479	0	0	0	0	0	0.151519	0	0	0	0	0	0	0	0	0	0	0	0	0	0	0	0	0	0	0	0	0	0	0	0	0.132549	0	0	0	0	0	0	0	0	0	0	0	0
346	ADGRL1	0.891993	0.251758	0.744278	2.48738	2.32249	2.8938	2.35856	2.37977	2.5381	1.69584	2.70861	1.89105	2.17028	2.34785	2.29524	1.93369	2.82981	2.83614	3.03798	2.19696	3.04316	1.29836	2.25975	2.75077	2.907	2.48183	2.39922	1.89677	1.534	2.02162	2.23491	2.21428	2.63559	2.54503	2.4971	2.49031	2.46945	2.18944	1.92452	2.18832	1.40463	2.69786	2.20194	3.34037	1.81375	80	47	62
347	ADGRL2	0.99544	0.971881	0.99999	3.8563	3.8497	2.63835	3.18293	3.52499	3.71576	4.96677	4.36849	4.23284	3.0448	3.7548	3.6255	3.35991	3.78465	3.22631	3.04935	4.237	4.48026	3.94734	3.03378	4.69329	3.64748	4.46945	3.64967	4.60783	3.36927	3.54084	3.11467	3.55437	3.65228	3.85068	3.4068	3.94807	3.60754	3.8369	3.16658	3.5267	3.92437	3.90784	4.04038	3.59385	4.8139	65	92	155
348	ADGRL3	1.01711	0.912089	0.99999	1.67705	1.70153	1.55074	0.525278	1.46634	0.479352	0.784476	1.63414	2.39426	1.17018	1.14538	1.20338	2.02221	0.706684	1.96346	1.02841	2.28122	2.2795	1.45426	1.2389	3.33798	1.01255	2.25807	1.13754	1.51102	1.70508	1.70437	1.8948	1.45079	1.57108	1.9016	0.900034	2.15841	1.12015	1.25687	1.57422	1.84567	1.7501	2.49103	1.48568	1.69811	1.6039	24	5	26
349	ADGRL4	1.13065	0.360098	0.766967	4.07769	4.25484	3.69823	4.3452	4.21445	3.79982	4.08462	3.34926	4.61126	3.78179	3.99307	4.21924	3.97693	3.3993	3.82121	3.63663	4.46127	4.26046	3.8993	3.59404	5.07073	4.11572	5.63263	4.44962	5.23035	4.10943	3.85603	3.54968	4.55151	4.33201	4.22912	3.73151	4.16481	3.74017	3.66972	3.81701	4.27663	4.00382	3.91476	3.76589	3.85485	4.09129	149	220	259
350	ADGRV1	1.00744	0.85855	0.99999	0.167038	0.17773	0.567953	0.337456	0	0.395385	0	0	0.151304	0.169976	0	0	0.215568	0	0.118084	0	0	0.159398	0.0787931	0	0.363494	0.538253	0.0804202	0.201642	0.206864	0.101541	0.101471	0.220045	0	0.593318	0.252055	0.478906	0	0.108687	0	0.0951788	0.199424	0	0.100595	0.104364	0.104102	0.422169	6	3	0
351	ADH1A	1.05156	0.373123	0.773509	0.153402	0.225929	0	0	0.183494	0	0.194709	0.0777475	0.288236	0.169976	0.295439	0	0.111806	0	0.596227	0.256959	0.271226	0	0.153505	0	0.228877	0.0793291	0	0	0	0	0.101471	0.114214	0.230643	0.326947	0.089002	0.959657	0	0.209757	0.120167	0.184465	0.199424	0	0.100595	0.744318	0.607651	0	0	0	2
352	ADH1B	1.17087	0.353612	0.762422	6.04319	6.27077	7.22869	6.49301	6.15358	4.10749	5.51477	5.29295	4.35869	5.30651	5.72494	6.40273	6.59348	4.59545	6.74632	5.87227	6.44479	3.69757	7.19254	5.79957	6.49642	4.85138	4.61154	6.48991	4.68191	5.53239	6.0975	6.54464	6.82997	5.94636	5.34497	6.66936	6.61752	4.7868	6.59704	6.23395	5.7607	6.71139	5.919	6.74656	7.36712	6.46651	1853	1014	1035
353	ADH1C	0.823268	0.22875	0.730145	4.25812	3.97755	4.72726	3.53964	4.50898	4.86493	2.58136	4.11091	3.8734	4.37982	4.06666	4.28877	4.86007	4.57859	4.73732	3.97744	4.05748	4.04254	5.01448	3.36834	3.83747	3.6079	1.83983	4.18988	2.84138	1.76821	3.88478	4.59396	2.46135	4.7485	4.36452	5.12663	4.60213	4.67635	3.23656	4.52958	2.11616	2.8255	2.9206	4.59133	4.74495	1.81375	317	121	321
354	ADH4	0.887644	0.592802	0.900697	0.984996	0.81305	1.19311	0.434421	0.96304	0.109459	0.194709	1.52734	0.955961	0	0.54054	1.25061	0.403073	0	1.18865	0.176287	1.40853	0.952013	3.07206	0.473656	0	0	0.653756	0.744186	1.93605	0.196402	0.662601	0	0.119926	1.4078	1.476	1.81541	0.253938	1.35892	0.231089	0.628151	0	0.193155	0	0.201685	1.0339	0.561611	16	4	14
355	ADH5	1.03286	0.421814	0.802707	5.83274	5.87938	5.7153	6.13019	5.60106	5.97806	5.91961	5.71558	5.62735	5.6852	5.84768	5.89971	5.97281	5.65248	5.62281	5.57863	5.81666	5.99265	6.23392	5.73261	6.04034	5.6441	5.4927	5.76957	5.51447	5.97851	5.80585	6.13178	5.99252	5.91629	5.92185	5.69667	5.95441	5.96221	5.80242	5.75096	6.04446	5.95154	5.80623	5.9936	6.08997	5.82483	641	786	701
356	ADH6	1.03007	0.444863	0.817872	0.122149	0.164885	0.215127	0.233501	0	0	0	0	0	0.248001	0.203522	0.545779	0	0.507278	0.118084	0	0.0961869	0	0.0787931	0	0	0	0.228945	0.104341	0.141151	0	0	0.114214	0.230643	0.251891	0.089002	0.109344	0.132549	0.304208	0.120167	0	0.374599	0	0	0.104364	0.201195	0.626584	2	2	0
357	ADH7	0.994672	0.75101	0.98175	0.0312062	0.0234991	0	0	0	0.306227	0	0	0.0776348	0	0	0	0.111806	0	0	0.0908342	0	0	0	0	0	0	0	0	0	0	0	0	0	0	0	0	0.253938	0	0	0	0	0	0	0	0	0.183933	0	0	0
358	ADHFE1	0.757582	0.0247955	0.612416	4.10817	3.70765	4.34888	3.126	4.20917	3.7415	3.9629	4.34902	3.41618	4.11938	4.85185	3.58921	5.146	4.31915	4.04643	3.7936	3.43164	4.0578	3.71424	4.66597	3.36231	4.08721	1.53195	3.82024	2.74514	3.42909	3.4379	3.83431	3.26021	3.84335	3.90071	4.14505	4.59641	3.89236	3.44653	3.54088	3.94291	3.76628	3.33617	3.67561	4.22755	3.69665	241	88	258
359	ADI1	0.711528	0.000807306	0.367049	7.36851	6.8775	7.27287	7.92589	6.79349	7.65933	6.71473	7.55996	6.84827	7.36897	7.53907	7.07882	7.21708	7.48743	7.39088	6.97765	7.19177	7.11677	7.9982	7.91623	6.83954	7.4902	5.52897	7.15665	6.21	6.88217	6.85869	6.74409	6.70968	7.04571	6.37546	7.63965	7.45897	7.17419	6.48539	7.37003	6.66121	6.22319	6.6145	7.23017	6.81939	6.85674	1911	2757	1621
360	ADIG	0.991407	0.18054	0.705037	0.0124505	0	0	0	0	0	0	0	0	0	0	0	0	0	0	0	0	0.159398	0	0	0	0.0793291	0	0	0	0	0	0	0	0	0	0	0	0	0	0	0	0	0	0	0	0	0	0	0
361	ADIPOQ	1.59338	0.364741	0.768978	3.39526	4.06735	3.65284	3.88667	2.8285	3.21357	1.59594	3.3414	2.64437	2.04474	3.16254	2.02339	2.44146	2.08082	4.8093	1.07366	4.47475	2.5623	4.45905	3.16459	4.66098	2.56506	3.27146	2.31475	2.15162	0.448471	1.63837	4.23229	3.62702	4.16307	1.60231	3.86223	5.12402	2.40696	1.49777	3.07614	1.7849	3.72779	2.63216	2.92634	7.08809	4.76062	144	157	90
362	ADIPOR1	0.971994	0.748366	0.981088	6.43736	6.39638	5.69976	7.39448	6.7802	6.63132	6.51837	6.57431	6.62566	6.0325	6.09475	6.73298	6.0798	6.54782	6.40382	6.33633	6.34309	6.46091	6.0247	6.18583	5.87691	6.41798	6.60872	6.10282	5.79779	6.40571	6.58961	6.094	6.49216	6.01606	6.26281	6.13684	6.80673	6.20495	6.44999	5.32226	6.80585	6.51182	6.68302	7.10682	6.03341	6.47756	634	1904	1606
363	ADIPOR2	1.03036	0.676739	0.943096	6.05016	6.0933	5.48088	5.29965	6.39939	6.10739	6.66321	6.11185	6.35551	6.1181	5.75561	6.08375	5.70956	5.63424	6.23928	6.12557	6.09214	6.45228	5.74712	6.21254	5.82243	5.82185	5.65414	6.335	5.48	6.35906	6.54752	6.38599	6.08568	5.62804	5.57807	6.20001	6.27077	5.69874	6.37497	6.13663	6.36429	6.08692	6.22505	6.1976	5.67829	5.89738	543	437	1230
364	ADIRF	1	0.99999	0.99999	0	0	0	0	0	0	0	0	0	0	0	0	0	0	0	0	0	0	0	0	0	0	0	0	0	0	0	0	0	0	0	0	0	0	0	0	0	0	0	0	0	0	0	0	0
365	ADK	0.834939	0.0117484	0.553678	4.46266	4.2024	4.11452	5.27695	4.38803	4.7513	4.53479	3.85346	3.61806	4.50824	4.36597	4.37122	4.70379	4.46849	4.40116	4.82904	4.43851	4.13177	4.22792	4.45849	4.6577	4.32955	4.04748	4.30931	3.81813	4.29772	4.29139	4.08599	4.16208	4.17328	4.26299	4.11914	4.58488	4.37283	4.21976	3.97551	4.11323	4.35639	4.35234	4.38925	4.21016	3.61094	203	430	294
366	ADM	1.20281	0.369259	0.771098	3.62354	3.88995	4.56031	3.78001	2.62152	3.51155	1.72766	3.01565	3.04309	3.76861	3.61016	2.9387	3.71007	4.16389	3.69388	4.12445	3.15844	3.30428	4.34811	3.25546	3.79641	3.85333	5.20276	3.47579	2.61805	2.67717	3.16068	4.05772	3.59633	4.14244	3.94906	3.29551	4.1414	3.3441	2.7512	5.71956	2.55874	3.396	4.0467	2.95453	3.56677	3.96509	281	145	76
367	ADM2	0.999857	0.994353	0.99999	0.0482373	0.0480303	0.11157	0.233501	0	0	0	0	0	0.0874901	0	0	0	0	0	0.176287	0	0.159398	0	0	0.156546	0	0.0804202	0.201642	0.141151	0	0	0	0	0	0	0	0.365901	0.108687	0	0	0	0	0	0	0	0	1	2	0
368	ADM5	1.00384	0.970619	0.99999	0.895568	0.901093	1.96144	0.525278	0.492511	1.12588	0.283021	0.413826	0.781339	1.00023	1.09511	0.619594	0.312364	0.275821	0.67541	1.76743	0.56814	0.433455	0.790558	1.11495	0.938791	1.16581	1.83983	0.867924	1.09128	0.66298	0.523262	0.800302	0.519436	0.918575	0.919056	1.12503	0.972536	0.701304	0.967511	1.11061	0.454807	0.515797	1.15553	0.459538	0.67681	0.96483	36	5	6
369	ADNP	1.16442	0.0758859	0.655473	5.37904	5.59865	4.89258	4.70238	5.93912	5.48626	5.81981	5.74269	5.97547	5.12198	5.11728	5.62068	5.09928	4.99549	5.22245	5.01159	5.68945	5.65077	5.59793	4.83755	5.22016	4.74288	5.35601	5.67531	5.76135	6.09697	5.73853	5.28159	5.73518	5.38846	5.45998	5.33235	5.25703	4.92327	6.04187	4.85944	5.95938	5.84231	5.5096	5.56796	5.2265	6.11112	357	285	890
370	ADNP2	1.13526	0.354674	0.762907	2.21995	2.40298	1.55074	1.59472	2.11202	1.94022	2.80663	2.09315	2.77829	1.64417	1.71043	1.96795	1.9933	1.87525	2.02522	1.92387	2.83513	2.93712	2.30141	1.96889	2.97763	1.84809	3.57885	1.88757	3.18087	1.82869	2.4449	1.53349	2.67222	2.12771	2.04197	2.08005	2.49031	1.63815	2.18944	2.42349	2.36477	2.19583	1.37225	2.35786	1.731	3.41337	24	23	49
371	ADO	0.991244	0.868074	0.99999	4.12159	4.1089	3.73354	4.42406	3.97415	3.99074	4.65963	4.2808	4.378	3.81421	4.22114	4.15863	3.99891	4.1121	3.64553	3.98338	4.08705	3.98516	4.35604	4.31094	3.88302	4.01339	4.29084	4.12314	4.61692	3.91392	4.0075	3.82595	4.41748	3.72346	4.10658	3.9964	4.218	4.00913	4.02569	4.11264	4.10704	3.83306	4.26291	4.19019	3.92759	4.16969	153	233	217
372	ADORA1	0.85119	0.305254	0.744278	1.71959	1.48714	1.90061	3.18293	0.625291	1.68125	1.00824	1.07545	0.996503	1.85832	0.932843	1.34067	1.9933	1.34767	1.56644	1.11753	0.92317	0.663669	2.4862	1.77774	1.92906	2.61916	1.38135	1.63231	1.79361	1.20948	0.961452	1.72543	1.30658	1.87607	1.57175	2.20849	1.45002	2.22577	0.605174	1.47152	0.973471	1.19494	0.657847	0.459538	2.199	1.06199	34	92	8
373	ADORA2A	0.976507	0.407501	0.794195	0.0923839	0.0580866	0.311747	0	0.0946621	0.211195	0	0	0.151304	0	0	0.205729	0	0	0	0.0908342	0.499442	0	0.0787931	0	0.0803951	0	0.0804202	0	0.0723008	0.101541	0.196272	0	0	0	0	0	0	0	0	0	0.289669	0	0	0	0	0.347045	3	0	1
374	ADORA2B	0.910575	0.402665	0.791419	1.09356	0.958415	0.11157	0.434421	1.72496	1.01771	1.69584	1.52734	1.46945	0.700618	0.932843	1.72205	0.215568	0.35717	1.01686	0.405915	1.11906	1.76334	1.48352	0.473656	0.895003	0.841066	1.41276	1.36461	0.496858	1.2977	1.20889	1.21298	0.429445	1.01252	0.710474	0.704782	0.132549	0.476365	0.761186	0.347996	1.31173	0.717803	0.657847	1.4465	0.377735	1.72753	1	4	34
375	ADORA3	0.902093	0.132922	0.687775	0.324007	0.175355	1.24297	0.61075	0.34626	0.211195	0	0.151519	0	0	0.295439	0	0	0.0979177	0.750472	0.0908342	0	0.302924	0.642786	0.25618	0.297755	0.421328	0.426485	0.292793	0.206864	0	0.196272	0.318641	0.119926	0	0	0.109344	0.132549	0	0.334089	0.268546	0	0	0	0.292853	0.535008	0.0948956	17	6	4
376	ADPGK	1.0434	0.513944	0.858348	3.76714	3.82844	4.1212	3.23769	3.67806	3.6448	3.3874	3.96508	3.73649	3.86462	3.95834	3.70395	3.31389	3.71692	3.96997	3.89161	3.65337	3.7105	3.83833	3.98776	4.05204	3.53238	4.68412	4.00006	4.25863	3.55078	3.65373	3.66661	3.81645	3.73728	3.67495	3.71431	3.85519	3.62595	4.12239	3.8718	3.55427	3.68826	3.73865	3.46633	3.58488	3.7042	204	96	174
377	ADPRH	1.05172	0.522369	0.862749	3.50963	3.58237	3.49718	3.95363	2.96005	3.48133	3.6086	3.91301	4.17219	3.4013	3.11287	3.44438	3.41544	3.12516	3.36414	3.12653	3.37524	3.1981	3.88292	3.39524	3.61937	3.47486	4.09665	4.15386	4.00521	3.84239	3.12497	3.5189	3.91921	3.45726	3.58601	2.89849	3.10468	3.07612	3.84564	3.78881	3.68473	3.59726	3.21798	3.13785	3.47267	3.18437	128	165	100
378	ADPRHL1	0.99946	0.994835	0.99999	7.77875	7.77797	8.1021	7.96445	7.55277	8.22909	7.44738	7.57721	7.33635	7.45835	7.49431	7.64124	7.9333	7.79491	7.33406	7.97416	7.36649	7.61323	8.39693	7.98201	7.52792	8.14039	8.46555	8.19912	7.91474	7.96673	7.55776	7.54072	7.85041	8.2199	7.63638	7.619	7.38366	7.31625	7.51548	6.66664	7.26176	7.99315	7.46752	7.46881	8.07839	8.26727	3405	2832	2754
379	ADPRM	0.962147	0.673106	0.940472	2.71544	2.65977	3.13736	3.18293	2.36085	2.83758	2.77652	2.4111	2.55219	2.82058	3.16254	2.77067	2.35321	2.97862	2.41952	2.55433	2.50798	2.50407	2.3813	2.90871	2.6089	2.56506	1.97219	2.24798	2.3244	2.62696	2.55633	3.27059	2.59153	2.49621	2.63645	2.83623	2.38793	2.44892	2.48635	3.8378	2.25704	2.60544	2.24951	2.88298	2.87973	2.32518	97	92	61
380	ADPRS	0.877346	0.167087	0.694505	4.74412	4.55534	5.31596	5.55279	3.96165	4.67322	4.07228	4.51543	4.27465	4.91931	4.8328	4.58899	4.99378	4.80205	4.76925	5.09351	3.93277	4.10753	4.64208	5.17674	4.51312	4.83719	4.08695	4.75628	4.34507	4.41084	4.35441	5.00637	4.0533	4.50763	4.78987	4.79139	4.34639	4.88175	4.13671	5.37537	4.44318	4.38635	4.50697	4.53642	4.71238	3.76318	483	523	215
381	ADRA1A	1.0589	0.390947	0.783839	0.309984	0.392549	0.11157	0	0.34626	0	0.366237	0.2217	0.0776348	0	0.203522	0.106529	0.488414	0.881846	0.227231	0.0908342	0.499442	0.369665	0.292236	0.829644	0.544446	0.0793291	0.600206	0	0.329939	0.196402	0.285225	0.220045	0.519436	0.172716	0.089002	0.109344	0.742956	0	0.967511	0	0.917958	0.193155	0.194631	0.536173	0.535008	0.626584	1	0	4
382	ADRA1B	1.008	0.92333	0.99999	0.847399	0.8589	0.567953	0.975457	0.911959	0.705391	0.283021	1.31902	0.781339	1.12953	1.04302	0.467982	0.852641	0.18961	1.07643	1.46185	0.974692	0.302924	0.924591	0.369012	0.895003	0.929356	0	0.867924	0.0723008	0.448471	1.42004	0.497664	0.519436	0.765093	0.710474	1.12503	1.28891	1.22045	0.761186	0.494863	0.454807	0.717803	1.28943	1.40623	1.08568	0.91368	6	11	13
383	ADRA1D	1.06438	0.364657	0.768978	0.697502	0.787509	0.914132	0.233501	0.560428	0.900766	0.658072	0.2217	1.03594	0.644023	0.813548	0.882041	1.1432	0.35717	0.750472	1.20146	0.499442	0.553149	0.3569	0.662602	0.803226	0.154523	0.363597	1.32196	0.496858	0.790094	1.01445	0.866988	0.604141	0.652878	0.869669	0.305926	0.899994	0.476365	0.685288	1.19897	1.02693	0.894967	1.24616	0.678218	0.292164	0.422169	11	2	7
384	ADRA2A	1.28253	0.0604922	0.635668	1.85174	2.21073	1.96144	1.63608	1.1944	1.84847	0.955466	1.65965	1.93343	1.78169	2.30426	1.29634	1.9638	1.13348	2.29968	1.79471	1.44552	2.60448	1.00749	2.10544	2.763	1.65444	3.20126	2.33633	1.6115	1.06611	1.4588	2.70483	1.81299	3.04425	2.59146	1.68016	1.88534	1.90251	1.74211	2.38633	2.14062	1.7501	2.33459	1.48568	2.90877	1.92125	36	24	19
385	ADRA2B	1.06941	0.570909	0.888178	3.1028	3.19962	4.24871	2.95677	2.84221	2.66902	2.69838	2.78012	3.1185	2.70083	3.36704	2.72123	3.5897	2.93953	3.47895	3.14784	3.00582	2.72409	2.74968	3.67309	2.91324	2.22473	2.6884	2.82278	2.2793	2.9189	3.21829	4.12057	3.38515	3.34438	3.22282	3.72293	3.32848	2.92081	1.88467	3.5324	3.02068	3.2075	3.68295	2.59129	3.76241	2.40143	224	77	91
386	ADRA2C	1.09305	0.405815	0.79304	1.82611	1.95447	2.74602	2.35856	1.46634	1.60853	1.33181	1.60817	1.44036	2.06644	1.64205	0.940818	2.13237	1.92945	1.68599	2.48903	1.51677	1.29881	1.33092	2.03878	1.90718	1.60168	2.22307	2.41959	1.97429	1.1155	1.63837	2.23491	2.18708	1.66085	1.74608	1.5697	1.76796	1.90251	1.0903	2.77926	1.68867	1.58768	2.18224	2.20194	2.58815	1.01423	71	47	26
387	ADRB1	0.916213	0.299876	0.744278	0.602936	0.476691	0.215127	0.840426	0.421238	0.633909	0.283021	0.529023	0.41329	0.322021	0.932843	0.298546	0.215568	0.18961	1.18865	0.405915	1.29151	0.994928	0.292236	1.04873	0.426367	0.22599	0.486747	0.744186	0	0.196402	0.369011	0.497664	0.900559	0.0889409	0.466554	0.478906	1.28891	0.476365	0.334089	0	0.917958	0.586322	0.282911	0.201685	0.104102	0.347045	2	9	5
388	ADRB2	1.17606	0.275393	0.744278	3.37525	3.60922	3.43419	3.02063	3.10355	3.26179	3.62559	2.83713	3.72447	3.36674	3.21055	3.67827	3.8855	3.58805	3.30312	3.78002	3.50356	3.39519	2.44217	2.70882	3.61937	3.13761	3.72985	2.92605	5.14072	2.7415	3.45717	2.81026	3.6865	3.28914	2.80356	2.73749	3.39597	3.12869	4.31097	2.56322	3.61662	3.60578	3.91476	3.23301	3.38239	4.4952	122	81	112
389	ADRB3	1.00787	0.323636	0.744278	0	0.0113149	0	0	0	0	0	0	0	0	0	0	0	0	0	0	0	0	0	0	0	0	0	0	0	0	0	0	0	0	0	0.210981	0	0	0	0	0	0	0	0	0	0	0	0	0
390	ADRM1	0.916336	0.510871	0.857541	5.4218	5.29575	6.37942	6.70827	4.44304	5.14433	5.00297	5.15851	4.95	5.76698	5.13915	5.38438	5.46305	5.67447	5.36959	5.39029	4.50135	4.46508	5.32443	5.81459	4.63126	5.24458	5.23386	5.28916	4.86097	5.21598	4.61254	5.76077	5.12121	5.00998	5.68722	5.20571	5.35865	5.45547	4.88216	6.39811	5.18996	4.96477	5.31397	5.26716	5.26351	4.66333	1023	1179	306
391	ADSL	1.15269	0.0825055	0.657365	4.37488	4.57989	3.69823	3.73313	4.6598	4.81328	4.69628	4.24754	4.53418	4.45577	4.22114	4.63865	4.15062	4.32926	4.27971	4.78551	4.63945	4.48779	3.79231	4.41316	3.93259	4.25035	3.44856	4.35761	3.99595	5.08263	4.54659	4.54898	4.60387	4.49548	4.51264	4.5363	4.38677	4.05739	5.2381	4.13521	4.74781	5.07924	4.43172	4.74857	4.8233	4.75699	149	140	358
392	ADSS1	1.06045	0.66669	0.937192	9.37908	9.46375	10.065	6.0954	9.40124	9.51089	9.50065	9.18964	9.17029	9.46284	9.50102	9.56371	9.88097	9.28408	10.0949	9.91923	8.93934	8.60976	7.13263	10.1758	8.98069	8.60194	5.25999	9.55316	6.49038	9.85312	9.45917	9.61998	9.90143	9.03067	9.56386	9.0901	9.67048	9.59005	9.99147	8.16193	9.82231	9.89183	10.1238	9.74753	9.65324	9.02243	13310	767	9956
393	ADSS2	1.25394	0.0735321	0.654784	2.76008	3.08655	1.77066	2.66866	2.97257	2.65103	3.22968	3.04498	2.82406	1.83322	2.49081	2.70436	2.46271	2.36273	2.48692	2.27327	3.38479	3.35458	3.4803	1.69358	3.24512	2.46522	3.95984	3.35408	4.03717	3.19643	3.06342	2.86022	3.29884	2.55982	2.30606	2.53679	2.82016	2.2497	3.05246	1.39876	2.99409	3.37624	2.63216	3.40634	2.77323	3.54524	30	61	101
394	ADTRP	1.03321	0.230784	0.731424	0.080017	0.127149	0.11157	0	0	0.306227	0	0.0777475	0	0.169976	0	0	0.215568	0.0979177	0	0	0.0961869	0.0818995	0.0787931	0	0.228877	0.0793291	0.486747	0.104341	0.141151	0	0	0.114214	0.333466	0.0889409	0	0.109344	0.253938	0.108687	0	0	0.199424	0.193155	0.282911	0	0	0	1	0	0
395	AEBP1	0.765473	0.26366	0.744278	6.13371	5.74813	6.52885	4.98845	4.81036	5.86554	3.58273	7.18994	4.83734	5.70609	6.04431	3.9527	5.36773	6.73732	5.60775	6.08333	4.76181	6.99389	5.28758	5.31343	7.57637	7.52957	6.64306	5.44134	5.85655	4.24321	5.16604	5.72975	4.06829	6.97819	6.30406	5.04984	5.80598	7.06714	4.38481	6.03825	4.23748	4.8039	6.00587	4.04038	6.42	4.38685	1136	350	399
396	AEBP2	1.07576	0.399565	0.789784	3.81678	3.92214	2.72862	3.77075	3.85074	3.82411	4.21941	3.76809	4.16331	3.2578	3.48885	3.68688	3.47938	3.66994	3.89751	3.31731	4.19417	4.29521	4.33613	3.14887	4.43118	3.5603	4.45444	3.59699	4.62596	3.99533	4.07767	3.4113	4.11955	3.95404	4.03558	3.56873	3.48546	3.39864	3.70858	3.71581	3.84957	4.03567	3.82939	3.68405	3.75444	4.35844	70	144	198
397	AEN	1.26632	0.286306	0.744278	3.20339	3.54403	3.98132	4.63257	2.52283	3.24989	2.80663	2.8032	3.06231	3.57785	2.56656	3.00906	3.07269	3.15959	2.81881	2.10912	2.30154	2.45881	3.73264	3.19552	3.35424	3.05171	4.89616	3.85804	5.28081	3.08926	2.99914	3.68521	3.60663	2.22902	3.68212	2.7877	2.09484	3.02156	2.13342	4.46867	2.55874	2.4054	2.66538	2.96843	2.77323	3.7042	184	271	70
398	AFAP1	1.02286	0.84365	0.99999	1.14222	1.17483	1.55074	1.46302	1.1944	0.705391	1.05915	1.18491	1.65818	0.807553	0.613786	1.29634	0.488414	0.434175	0.67541	0.933423	1.58467	1.76334	1.08589	0.829644	1.31614	1.16581	2.16892	2.22501	1.5368	0.66298	0.448197	0.800302	0.966037	0.710076	1.1844	0.900034	0.972536	0.769112	1.25687	1.75998	0.530789	0.949496	0.519335	1.08767	0.535008	1.50369	24	20	19
399	AFAP1L1	0.971249	0.771765	0.989966	5.69307	5.65099	6.02239	4.52108	6.31097	5.9489	6.26685	6.06609	5.58975	5.41408	5.06274	5.74751	6.27858	5.47479	5.97941	5.48753	5.66417	5.08755	5.49035	5.76905	5.3776	4.79668	5.4346	6.52793	5.23035	5.63757	5.78693	5.71172	4.89615	5.20664	6.39523	5.82645	5.64051	5.38698	5.45073	5.27983	5.16036	5.96979	5.65316	5.75193	5.07141	5.8144	796	250	1156
400	AFAP1L2	0.964068	0.693238	0.954409	2.76308	2.71028	1.77066	1.86206	3.12614	2.2341	3.01439	2.5265	2.46819	2.83329	2.52918	2.36128	2.56448	2.10457	3.0739	3.38169	3.13598	3.20725	2.68818	2.28872	3.65262	2.78215	2.55402	2.85305	2.81001	3.07685	3.21829	2.59108	3.00378	2.47985	2.76356	2.64971	2.93353	2.40696	2.29535	2.22733	2.96699	2.48139	2.9343	2.82306	2.45668	2.06882	30	30	114
401	AFDN	1.11777	0.296611	0.744278	5.19513	5.35575	4.18636	4.28146	5.78264	4.73431	5.72446	5.1763	5.49211	5.01447	5.26953	5.33867	4.81121	5.2105	4.97497	4.84544	5.74984	5.6305	5.41072	4.42626	5.31044	5.15357	5.63429	5.18593	6.33098	5.1816	5.81335	4.81274	5.20496	5.19416	4.74264	5.01513	5.63214	5.085	4.97673	4.84923	5.79192	5.0823	4.63827	5.82056	4.76494	5.84374	214	210	797
402	AFF1	1.06683	0.541575	0.874383	6.60277	6.6961	6.39467	6.41347	6.80316	6.12379	7.31945	6.79537	7.3801	6.57221	6.34649	6.97454	6.55567	6.12998	6.53567	6.14292	6.82414	6.46569	6.12093	6.53171	6.59207	6.0346	6.23886	6.33232	6.44345	7.19664	6.86772	6.53826	7.16752	6.32839	6.54727	6.10913	6.34438	6.09365	7.07709	6.32144	7.18006	6.53095	6.21106	6.89308	6.2173	7.7692	1034	959	1632
403	AFF2	0.973842	0.211803	0.718046	0.0944784	0.0562384	0	0	0.183494	0.211195	0.194709	0.0777475	0	0	0	0.106529	0	0.0979177	0.118084	0	0	0.159398	0.0787931	0	0.297755	0.294084	0.228945	0	0	0	0	0	0	0	0	0	0.132549	0.209757	0.120167	0	0	0.193155	0.100595	0	0	0.0948956	0	0	2
404	AFF3	0.896991	0.449624	0.821146	2.14309	1.98625	1.14146	0.525278	2.58936	3.26179	1.4886	2.87028	2.23395	2.34022	1.57026	1.20338	1.33972	2.63153	1.64723	1.35595	2.32158	3.13235	1.99099	0.662602	2.03373	2.60583	1.53195	2.10438	1.65923	1.49721	1.91416	1.95735	1.49583	2.47985	2.0195	1.01691	2.69711	2.6601	1.5839	1.19897	2.01397	1.89606	1.72722	2.07925	2.57009	2.20269	15	5	74
405	AFF4	1.19146	0.156842	0.69362	5.24282	5.49555	4.56031	4.92729	5.56224	5.05821	6.15429	5.40465	5.82038	4.89829	4.57299	5.48655	4.90344	4.84146	4.59692	4.55766	5.50463	5.7307	5.82918	4.73602	5.27244	4.76404	6.23667	5.49271	6.25341	5.60119	5.69252	5.1201	5.60763	5.2722	4.79649	5.21186	4.75905	4.7411	5.52064	5.07909	5.63293	5.48434	4.83726	5.5588	4.62758	6.49071	281	335	682
406	AFG1L	0.781853	0.00364663	0.421247	2.28414	1.92911	1.8371	2.68845	2.13447	1.68125	2.56383	1.49936	2.25081	1.52386	2.06406	2.31759	1.9933	2.45801	2.32446	2.01946	2.64149	2.67215	2.7131	2.19999	2.42099	2.72162	1.88531	1.5236	1.87672	1.82869	1.88599	1.86248	2.24098	1.85086	1.33755	1.78277	2.24881	2.46945	2.18944	1.28223	2.01397	2.48139	1.56063	2.12958	1.4039	1.94692	32	62	50
407	AFG3L2	1.07578	0.52361	0.863314	5.66884	5.77422	3.83456	4.72652	6.39125	6.03986	6.34714	6.01882	6.11319	4.98913	5.44537	6.01703	5.31029	5.7998	5.53795	5.13945	6.10231	5.78978	5.76807	4.87625	5.38356	5.48204	5.69781	5.61698	5.83203	6.1153	6.14432	5.23185	6.07274	5.43161	5.40036	5.1556	5.91583	5.0064	5.91054	3.70075	5.99166	6.24515	5.77612	6.39442	5.17065	6.50049	165	290	1223
408	AFM	1	0.99999	0.99999	0	0	0	0	0	0	0	0	0	0	0	0	0	0	0	0	0	0	0	0	0	0	0	0	0	0	0	0	0	0	0	0	0	0	0	0	0	0	0	0	0	0	0	0	0
409	AFMID	0.812103	0.0594964	0.635005	3.16448	2.86421	2.58135	3.60359	3.23406	3.18885	3.00143	2.91333	2.43907	3.10893	3.23397	3.00906	2.62226	3.12516	3.5853	2.90662	2.74897	3.02256	3.19211	3.63974	3.04929	4.04337	2.78755	2.45948	3.24484	2.38661	2.55633	3.43347	2.15936	3.07723	2.19014	2.92864	2.95159	3.35517	2.13342	3.54931	2.27924	2.62232	2.27126	3.82818	3.13452	1.94692	62	127	124
410	AFP	1.02254	0.488962	0.842737	0.0876305	0.119782	0.11157	0	0.34626	0.211195	0	0.2217	0.41329	0	0.105347	0	0	0	0	0	0	0	0	0	0	0.22599	0	0.104341	0	0.196402	0.196272	0	0	0	0.398537	0	0	0	0.334089	0.0951788	0	0	0.366099	0.292853	0	0.267793	1	0	4
411	AFTPH	1.14642	0.02785	0.612416	4.17141	4.36855	4.03891	3.27745	4.24573	4.10088	4.45625	4.11091	4.60799	4.23406	4.02698	4.44414	4.31149	3.90451	4.11904	3.8204	4.38715	4.47648	4.32809	3.90597	4.29882	3.73583	4.38884	4.43968	4.49727	4.66419	4.57774	4.14765	4.63943	3.98912	4.37783	3.87777	3.8163	4.32856	4.46076	4.46422	4.38807	4.7162	4.34723	4.22533	3.86969	4.67105	192	99	265
412	AGA	1.0572	0.354114	0.7625	2.86733	2.94758	2.90932	2.11703	2.78658	3.23789	3.06508	2.87028	3.06231	2.6586	2.67321	3.04968	2.62226	2.93953	2.9678	2.91907	2.91642	2.99111	2.7131	2.90871	3.01902	2.55122	2.55402	3.11275	2.72285	3.06433	2.6763	2.98556	2.92364	3.09881	3.15229	2.37102	3.02164	2.84428	3.33919	2.14074	3.44068	2.89661	3.31539	3.03597	2.96515	2.62459	81	38	87
413	AGAP1	1.09906	0.161363	0.69362	4.15535	4.29162	3.83456	3.42633	4.6598	4.25772	4.46571	4.61332	4.68133	3.71467	3.92994	4.17096	3.71892	3.93795	4.02391	4.25293	4.01505	4.47648	4.38346	3.85845	3.7169	4.13441	4.42394	4.38376	4.19932	4.469	4.60823	4.07898	4.23029	4.15794	4.42133	4.22011	4.26207	3.92988	4.26609	3.7745	4.39317	4.37643	4.0717	4.29315	4.04341	4.84835	165	111	358
414	AGAP2	0.914193	0.339596	0.754706	3.36257	3.23314	3.31103	3.00493	3.30507	3.072	3.73139	3.30145	3.10929	3.17034	3.87885	3.42393	2.95768	3.25818	3.62573	3.07183	3.72281	3.48071	2.76167	4.25331	3.20085	2.52312	2.86905	2.69493	1.6115	3.34876	3.44756	3.80909	3.55437	3.34438	2.84248	3.52992	3.77633	2.87538	2.85877	3.27219	3.63395	2.93765	3.43581	3.26713	3.27496	2.87241	111	80	131
415	AGAP3	0.973578	0.776826	0.991608	5.58406	5.54543	5.75236	5.99961	5.04478	5.64467	5.23377	5.62622	5.20697	5.91185	5.71457	5.08546	5.50973	5.75172	5.41067	6.28315	5.00732	5.1624	5.3345	5.97917	5.29578	5.84048	4.95333	5.64103	4.85586	5.16996	5.58494	5.87048	4.97381	5.95081	5.64747	5.77965	5.90197	5.73945	5.06921	6.50597	5.09929	4.96477	5.6323	5.69874	5.69505	4.74607	658	717	472
416	AGAP4	1.02353	0.752475	0.982297	3.09334	3.1269	2.10317	2.56539	3.1373	3.37573	3.16142	3.30953	2.92203	2.49223	2.86542	3.18955	3.22964	3.05375	3.26522	3.46046	3.00582	3.47314	2.82018	3.46036	3.09839	3.12832	2.45192	2.8827	2.49193	3.24162	3.55879	3.15526	3.62702	3.34438	2.70845	3.07061	2.87796	3.10265	3.35152	2.04862	3.33867	3.41551	3.22913	3.36492	3.27496	3.03681	41	56	115
417	AGAP5	0.931544	0.263721	0.744278	0.284238	0.181934	0	0.121469	0.34626	0.211195	1.10832	0.2217	0.734169	0	0.105347	0.298546	0	0	0.118084	0	0.56814	0.553149	0.0787931	0	0.363494	0.22599	0	0.292793	0.141151	0.448471	0	0.114214	0	0.0889409	0.172831	0	0	0.108687	0.334089	0	0.530789	0.586322	0.194631	0.292853	0	0.0948956	0	1	4
418	AGAP6	1.005	0.963413	0.99999	1.35213	1.35933	0.567953	0.767856	2.0892	0.773499	1.63001	1.87094	2.01463	0.585117	0.988984	2.10276	0.975971	1.08654	1.38988	0.256959	1.74162	1.99239	1.4244	0.57122	0.981289	0.971555	1.28282	1.36461	1.09128	1.96966	1.82796	1.35914	1.35627	1.18382	0.966809	1.17619	1.34464	0.476365	1.66517	0.563045	1.51248	1.95055	1.24616	1.48568	1.13567	1.27962	6	8	48
419	AGAP9	1.15072	0.365839	0.768978	2.22425	2.42678	2.15618	0.767856	2.77233	0.479352	1.05915	3.13866	2.30023	2.90729	2.18916	2.46505	1.29304	2.30239	2.2488	2.5702	2.95542	1.0366	1.90711	2.83204	2.2577	1.09121	2.01374	2.92605	2.06568	3.38949	0.789661	2.18351	2.48388	2.47985	0.818531	2.51708	2.41421	1.52503	3.36374	1.75998	2.48425	2.48139	3.39677	1.23288	2.4168	2.32518	43	8	86
420	AGBL1	1.33786	0.191085	0.709551	4.42213	4.84205	3.89038	2.17431	5.6091	4.89581	4.99646	3.76222	5.6386	3.40981	3.42923	3.71241	2.73132	4.18632	4.03146	4.98223	4.56156	4.75137	3.57847	4.43276	2.67512	5.23811	2.46695	4.8973	5.50471	4.83977	4.82401	3.0729	5.47896	3.8624	3.86335	4.23225	4.61352	3.64412	4.98467	3.72328	5.3532	4.33094	5.03134	6.17381	2.69203	6.33661	172	40	705
421	AGBL2	1.03752	0.261639	0.744278	0.137745	0.190891	0	0	0.183494	0.109459	0.283021	0.472574	0.151304	0.0874901	0.203522	0.298546	0.111806	0	0	0	0.271226	0.0818995	0.0787931	0	0.228877	0.0793291	0.0804202	0.536072	0.141151	0.196402	0.101471	0	0.119926	0.172716	0.252055	0.478906	0.253938	0.108687	0.430223	0.0951788	0	0.0998077	0.194631	0.201685	0.201195	0	0	0	2
422	AGBL3	1.12523	0.138073	0.692632	2.31861	2.48883	2.54206	2.11703	2.22096	2.1597	2.01234	1.84894	2.61863	2.55497	1.89805	2.95305	2.56448	1.53413	2.32446	2.10912	2.43628	1.90508	2.77356	2.75108	2.11231	2.05849	1.47358	2.66112	1.45803	2.60983	2.59163	2.97048	2.59153	2.42965	2.74998	2.45629	2.56259	2.50965	2.44092	3.06443	2.50323	2.53587	2.18224	2.39949	2.15119	2.50873	60	38	54
423	AGBL4	0.981708	0.398489	0.78936	0.0839384	0.0573046	0.11157	0	0.183494	0	0.194709	0	0.221394	0.0874901	0	0	0	0	0.227231	0	0	0	0	0.133769	0.228877	0.22599	0.228945	0	0	0	0	0	0.333466	0.0889409	0	0.109344	0.132549	0	0	0.0951788	0	0.0998077	0	0	0	0	1	0	2
424	AGBL5	0.85303	0.0238752	0.611477	3.386	3.15667	3.42342	3.82541	3.20252	3.65387	2.56383	3.3414	3.56513	3.16028	3.0081	3.3281	3.11356	3.33047	2.98345	3.94737	2.99338	3.42688	3.78645	3.39524	2.93502	3.88127	2.75116	3.30018	3.21321	3.07685	3.20695	3.1817	3.06483	3.30779	3.28064	2.88318	3.4091	3.29893	3.06749	3.05262	3.07245	2.88267	3.33617	3.38578	3.43324	2.6086	121	150	121
425	AGER	0.928203	0.456994	0.824872	2.07318	1.96569	1.77066	2.35856	1.50132	2.2341	1.15587	1.93501	1.49797	2.24829	2.11541	1.10401	2.71371	2.26072	2.50871	2.81633	1.74162	1.46065	1.45426	2.34498	2.38978	2.24207	2.27526	1.5236	1.93605	1.94254	1.53333	1.92641	1.77695	2.44658	2.10734	2.1837	2.18918	2.8125	1.66517	2.02464	1.7849	1.78049	1.93222	0.982044	2.17529	1.19646	30	47	27
426	AGFG1	1.08117	0.40862	0.795098	4.96766	5.08025	4.65082	5.66194	5.16145	4.86882	5.27474	5.11308	5.27858	4.81743	4.4781	4.91271	4.63059	4.76154	4.41276	4.42865	5.1117	5.04479	5.63588	4.67697	4.92866	4.59887	5.81262	4.68656	5.94466	4.99957	5.12144	4.72108	5.23184	4.90367	4.82268	4.61721	4.80943	4.60856	5.04285	4.77571	4.99249	5.20504	4.37762	5.20983	4.9263	5.63852	300	565	513
427	AGFG2	0.867203	0.0410303	0.614681	3.14837	2.94282	3.54765	3.14044	2.99729	2.89986	2.64939	3.17449	2.87931	3.37546	3.22231	2.99526	3.12693	3.17088	3.19977	3.54321	2.80698	2.77422	3.01309	3.74803	3.19183	2.99146	2.37429	2.79187	1.93605	2.48385	3.08836	2.68648	2.54943	3.35338	3.09971	3.16229	3.25767	2.93564	3.06749	3.11072	3.0468	2.8255	3.14918	3.23301	3.27496	2.62459	133	89	103
428	AGGF1	0.989709	0.827152	0.99999	3.72678	3.71186	2.98453	3.75206	3.51646	3.71576	4.02824	3.96508	3.88963	3.56267	3.62795	3.84141	3.25422	3.97063	3.42269	3.68845	4.05748	4.10753	3.8608	3.76874	3.5922	3.40729	3.41793	3.46603	3.87483	3.83503	3.81926	3.54968	3.74363	3.53846	3.73823	3.73151	3.56972	3.63506	3.86297	3.59887	3.76557	3.78139	3.70709	3.85834	3.77035	3.84736	86	142	154
429	AGK	0.953066	0.403306	0.791518	3.67366	3.6043	3.43419	2.85535	4.11067	3.84799	3.72352	3.68358	3.71235	3.57785	3.42923	3.81023	3.79627	3.43721	3.83852	3.53514	3.78907	3.86307	3.8993	3.62845	3.67868	3.39183	3.6596	3.76559	3.72589	3.88573	4.09622	3.48745	3.7058	3.47387	3.44982	3.41747	3.28641	3.37707	3.7833	3.29242	4.01082	3.84749	3.63344	3.24447	3.05881	3.38548	122	71	240
430	AGL	1.06558	0.716277	0.965913	8.58455	8.67619	7.39987	5.71839	9.20997	9.16106	9.87228	8.67893	8.56224	7.95284	7.92364	8.69663	8.77607	7.95046	8.77857	8.54621	9.42112	8.85259	7.67863	7.79398	8.49748	7.82183	5.79038	8.66032	7.00394	9.56572	9.06527	7.53497	8.98766	8.59376	8.50464	8.07495	8.26484	7.85691	9.54169	6.39226	9.21043	9.64793	8.55548	8.45026	8.37548	9.58069	2088	588	8718
431	AGMAT	1.12424	0.544709	0.875934	5.28038	5.44933	4.98339	4.03319	4.30632	5.04449	5.10038	4.17422	5.10636	6.4883	5.11097	5.92176	6.61617	4.34928	5.1306	5.72407	3.73033	3.5471	2.76167	6.41992	5.82243	4.60893	1.58804	5.9693	2.71157	5.89081	5.40063	6.3959	4.28904	5.35298	5.92638	4.92453	4.56742	5.76873	6.18825	6.16158	5.32146	5.67034	5.74732	4.85337	5.79953	3.61895	381	175	277
432	AGMO	0.946595	0.345939	0.75912	0.512631	0.43345	0.4023	0.525278	0.34626	0.633909	0.519521	0.2217	0.528364	0	0.463376	0.619594	0.312364	0.576855	0.227231	0.256959	0.814254	0.663669	1.00749	0	1.02257	0.593344	0.653756	0.536072	0.59829	0.196402	0.101471	0.220045	0.759949	0.326947	0.65325	0.210981	0.365901	0.108687	0.761186	0.0951788	0.454807	0.363476	0.366099	0.608943	0.742805	0.183933	4	5	4
433	AGO1	1.0312	0.546957	0.877653	4.32258	4.3669	4.52547	3.98599	4.6752	4.05372	4.80094	4.58698	4.71512	4.05028	3.98619	4.28877	4.11751	4.02143	4.40697	4.39785	4.1045	4.42641	4.34014	4.02268	4.23	4.2589	4.38884	4.35761	4.29307	4.25428	4.52849	4.07193	4.32692	4.27629	4.0905	4.37047	4.28362	4.40515	4.67703	4.32879	4.55658	4.774	4.22998	4.40466	4.10116	4.40084	274	169	362
434	AGO2	1.21215	0.088786	0.662428	5.19766	5.47523	4.71406	4.53208	5.45481	5.13789	6.12023	5.47638	5.83861	4.6443	4.92922	5.38438	5.02981	4.83081	4.8005	4.79567	5.46689	5.52282	4.96088	4.99528	4.94754	5.17405	6.42265	5.65183	6.10081	5.69149	5.41548	5.23817	5.4677	4.90673	5.27082	4.8595	5.18635	4.87022	5.47347	4.7793	5.46152	5.54315	4.96617	5.45406	4.91561	6.27587	314	252	632
435	AGO3	1.04421	0.614153	0.91106	3.77804	3.84045	3.26351	2.70798	4.13871	3.73297	4.225	4.00543	4.07615	3.46803	3.44938	3.61651	3.86968	3.50124	3.56465	3.08294	4.17778	4.22484	4.009	3.57064	4.00647	3.842	4.23044	3.59699	4.46742	4.19807	4.26429	3.31904	4.01514	3.58507	3.63855	3.2839	3.28641	3.67979	3.91374	3.08776	4.20885	4.06684	3.50167	3.81286	3.35099	4.21792	107	63	245
436	AGO4	1.16425	0.179825	0.703521	4.70372	4.92313	3.85875	4.63767	5.10002	4.58595	5.62448	4.90487	5.23477	4.19519	4.12419	4.82181	4.14406	4.42198	4.03146	4.40229	5.17088	4.9223	5.39733	4.31798	4.08651	4.35369	5.35803	4.67813	5.3785	5.31179	5.13347	4.40493	5.14261	4.24276	4.31465	4.15146	4.41307	4.07089	5.5179	4.3041	5.36881	5.2546	4.74314	5.3196	4.40108	5.30806	168	272	491
437	AGPAT1	0.930433	0.266951	0.744278	3.91091	3.80688	3.97396	4.0789	3.51646	4.03303	3.86615	3.67109	3.47475	3.74862	3.92275	4.02239	3.68317	4.48215	4.27971	4.47154	3.36562	3.72332	3.57847	3.98776	3.90526	3.80747	3.23679	3.85056	3.60313	3.82764	3.73493	3.67594	3.33647	4.01205	4.05227	3.63423	4.1176	4.2654	3.87156	3.52387	3.76557	3.71997	3.98224	3.89518	4.05645	3.52834	183	181	154
438	AGPAT2	0.985293	0.940088	0.99999	4.74272	4.72134	5.91306	5.93687	3.98037	4.67767	3.52052	4.19617	4.17219	4.81423	4.95058	4.10181	4.3462	4.57859	5.20587	4.46306	4.15562	3.83382	4.3989	5.20361	4.83617	4.73983	4.2523	4.09176	4.37039	3.6463	3.87764	5.32375	4.0533	5.04375	4.28199	4.84771	5.75033	4.53743	3.38788	5.61504	3.35966	3.73557	4.31094	4.46961	6.45979	3.95879	737	686	218
439	AGPAT3	0.987762	0.895425	0.99999	6.47551	6.45775	7.21471	5.72799	7.02821	6.55477	7.12782	6.39893	6.39586	6.05302	6.30977	6.51216	6.08666	6.04813	6.62315	6.73169	6.6469	6.34337	5.7151	6.81298	5.62382	6.20014	5.73866	6.72082	5.88192	6.84055	6.56539	6.45806	7.02597	5.79265	6.28888	5.94735	6.3931	6.23674	6.87306	5.92946	6.83049	6.61558	6.75327	6.7526	5.98139	6.47315	1835	592	1910
440	AGPAT4	1.02137	0.795666	0.99999	2.17601	2.20651	2.56184	2.02661	2.01852	2.05413	1.63001	2.5403	1.80236	2.20982	1.53298	2.10276	2.25921	2.08082	2.14134	2.47223	2.19696	2.72409	1.77137	1.96889	2.42099	2.35796	3.26287	2.10438	2.01154	1.70508	1.94178	2.1302	2.0428	2.06331	2.22983	2.3036	2.21931	2.34165	2.0144	2.42349	1.84567	2.10266	2.58084	1.8281	2.10175	2.04525	61	35	45
441	AGPAT5	1.03134	0.701882	0.95802	4.60005	4.64456	4.03184	5.32516	4.62454	4.54756	4.67603	4.4475	5.08772	4.44338	4.09251	4.98431	4.94555	4.21389	4.40116	4.15107	4.79802	4.29091	5.15294	4.52697	4.14843	4.05813	4.58767	4.84931	4.68191	4.81755	4.46326	4.77417	4.89194	4.57461	4.59472	4.64471	3.84557	4.14933	4.96072	4.9952	4.87715	4.72013	4.06549	5.10051	4.15669	4.43299	191	445	349
442	AGPS	1.12357	0.26032	0.744278	4.53959	4.70768	3.47649	5.26051	4.6285	4.36094	5.13638	4.46569	4.78911	4.2531	3.86391	4.26021	4.2456	4.44076	4.00871	4.04716	4.88474	5.01382	5.13461	4.02268	4.64454	4.40078	5.49637	4.6133	5.42066	4.85802	4.7478	4.14765	4.83612	4.73479	4.19444	4.32017	4.33267	4.16829	4.93228	4.31897	4.70745	4.62701	4.16757	4.71187	4.25042	5.33746	126	425	350
443	AGR2	0.979853	0.267189	0.744278	0.0380588	0.00869591	0	0	0	0	0	0	0	0	0	0.106529	0	0	0.423494	0	0	0.159398	0	0	0	0	0.0804202	0	0	0	0	0	0	0.0889409	0	0	0	0	0	0	0	0	0	0	0	0	0	0	0
444	AGR3	1	0.99999	0.99999	0	0	0	0	0	0	0	0	0	0	0	0	0	0	0	0	0	0	0	0	0	0	0	0	0	0	0	0	0	0	0	0	0	0	0	0	0	0	0	0	0	0	0	0	0
445	AGRN	1.05759	0.562811	0.884678	3.80669	3.88747	2.63835	3.11141	3.84394	3.89462	3.35721	4.03497	3.84593	3.2672	4.04696	3.21359	3.29032	3.48324	3.79486	4.38892	3.79625	4.79452	3.79231	3.34094	4.41189	4.05323	3.82629	4.25367	4.22334	3.72	3.84875	3.82595	3.48904	4.46673	3.61627	4.01056	3.75593	4.00211	3.42336	3.54931	3.84957	3.95134	4.31618	3.71735	4.15669	2.96325	65	87	197
446	AGRP	1.00383	0.636327	0.922041	0.00496474	0.0104818	0	0	0	0	0	0	0	0	0	0	0	0	0	0	0.0961869	0	0	0	0	0	0	0	0	0.196402	0	0	0	0	0	0	0	0	0	0	0	0	0	0	0	0	0	0	0
447	AGT	1.0714	0.551287	0.880273	5.31588	5.41538	5.33044	4.86342	4.66367	5.21951	4.97342	4.75614	5.13842	5.52009	5.55171	5.11766	5.67129	5.37089	5.46461	5.65318	4.97922	5.24026	4.53087	6.21254	5.45126	5.53401	6.16471	5.10649	6.52622	4.71714	4.88576	5.36759	5.28412	5.83666	4.97348	5.54435	5.23508	4.97084	5.3188	4.72825	4.98238	5.13912	5.3296	5.13788	4.98542	6.21776	488	320	359
448	AGTPBP1	1.11325	0.314538	0.744278	4.4824	4.63717	3.17637	4.82816	4.53453	4.61408	5.35588	4.60678	5.00817	4.22444	3.81816	4.65191	3.94709	4.10623	4.18818	3.91666	4.87121	4.81861	4.90522	3.96101	4.19431	4.26315	5.10762	4.37336	4.69055	4.76048	5.08163	4.76545	5.11762	3.7979	4.21436	4.18307	4.74358	3.85384	5.03522	3.66241	5.30533	4.4157	4.24104	4.78435	4.03026	5.03344	100	312	327
449	AGTR1	0.928468	0.367491	0.770177	3.48713	3.38006	3.01355	2.64859	3.56687	3.80796	2.49154	3.49099	3.58521	3.66576	3.73031	3.63443	3.81291	2.95268	3.59551	3.73848	3.89983	3.27846	3.98362	2.90871	3.80235	2.93925	3.10842	3.1498	2.55637	2.86215	3.62845	3.76606	3.6371	3.70247	3.90071	3.23648	3.24308	3.1669	3.46934	2.61231	3.29576	3.47248	3.28364	3.37539	3.58488	3.7117	88	60	160
450	AGTR2	1.02041	0.100848	0.669204	0.0052021	0.0343517	0	0	0	0	0.100637	0	0	0	0	0	0	0	0	0	0	0	0	0	0	0	0	0	0.141151	0	0	0	0	0.172716	0	0	0	0.108687	0.231089	0	0	0	0	0	0	0	0	0	0
451	AGTRAP	0.670492	0.380543	0.777572	4.4295	3.85279	4.4372	7.39824	2.99729	3.57017	2.89335	3.3414	3.09068	4.28584	3.97928	3.40318	3.58002	3.94455	3.66507	3.94737	3.16953	3.1981	4.89437	3.78916	3.57149	4.30088	5.13612	3.67531	4.15839	3.0517	3.21829	3.93876	3.43225	3.93617	3.60122	4.37047	3.47301	3.97365	3.30155	4.83552	2.77726	2.85437	3.48316	3.99359	4.08853	2.97578	257	1909	103
452	AGXT	0.953522	0.0100869	0.545689	0.0745925	0.00593062	0.215127	0.121469	0	0	0	0	0	0.169976	0	0	0.215568	0	0	0.0908342	0	0	0.0787931	0.369012	0.0803951	0.0793291	0	0	0	0	0	0.114214	0	0	0	0	0	0	0	0	0	0	0	0	0	0	2	1	0
453	AGXT2	0.999394	0.954148	0.99999	0.0185023	0.0176283	0	0.121469	0	0	0	0.0777475	0	0	0	0	0	0	0	0	0	0.0818995	0	0	0	0.0793291	0	0	0	0	0	0	0	0	0	0	0.132549	0	0	0	0	0	0	0	0.201195	0	0	1	0
454	AHCTF1	1.14565	0.194747	0.710978	4.74366	4.93983	3.75946	3.99396	5.41867	4.52798	5.73624	4.79981	5.16756	4.45987	4.44837	5.07238	4.66766	4.51797	4.51317	4.29653	5.0135	4.91394	4.93199	4.09007	4.7497	4.18461	5.3418	4.61771	5.16365	5.28235	5.09707	4.40493	5.25494	4.46673	4.59851	4.46608	4.68002	4.07759	5.14908	4.24825	5.12096	5.26539	4.82628	5.23878	4.58324	5.68883	156	170	616
455	AHCY	0.945585	0.498854	0.849273	5.6634	5.58268	5.48088	6.75712	5.25666	5.79765	5.33279	5.46014	5.44345	5.91035	5.61105	5.68226	5.52243	5.70781	5.48673	5.65876	5.34982	5.07009	5.92159	5.83438	5.38948	5.67795	6.21345	5.43636	5.74208	5.44333	5.32397	5.9066	5.37732	5.73181	5.69963	5.50237	5.73477	5.44514	5.30619	5.74364	5.38681	5.26539	5.47723	5.92757	5.32404	5.17592	543	1220	549
456	AHCYL1	1.23984	0.0101165	0.545689	6.09255	6.4027	5.6818	6.02124	6.16317	6.70184	6.58936	6.31413	6.20687	5.97487	5.78564	6.45029	6.30381	5.16604	6.06828	6.02405	6.03564	5.76829	6.57023	5.66516	6.03026	5.29322	6.60278	6.44962	7.14367	6.74375	6.38973	6.18339	6.3103	6.404	6.42117	5.94366	5.80101	5.91248	6.7434	6.25601	6.51687	6.49015	6.22505	5.85836	6.41747	6.52093	626	728	1042
457	AHCYL2	1.0076	0.954005	0.99999	5.43499	5.44591	3.75946	5.11451	5.77551	4.95933	6.58285	5.25789	5.82179	4.79161	5.13294	5.80005	5.12949	4.68876	5.31808	4.95226	5.71807	5.90113	6.33569	4.53908	5.51231	4.81997	4.65815	5.33277	5.24802	6.25821	5.95734	4.75228	4.96182	5.615	5.27557	5.21797	5.15162	4.99936	5.95566	4.62038	5.94209	5.87084	4.86969	5.83201	4.82711	5.85055	156	383	793
458	AHDC1	1.18611	0.0949498	0.667597	5.94215	6.18839	6.23905	4.09382	6.43375	6.24868	6.57413	6.32513	5.95633	6.17788	5.80727	6.36567	6.21114	5.20501	5.79003	5.76084	5.43045	5.74334	6.03338	5.5973	5.68777	5.44321	4.34475	7.02824	4.97616	6.50519	6.45229	6.20127	6.06901	6.43932	6.52351	6.47619	5.83545	5.84731	6.31328	6.01714	6.06217	6.35528	6.29572	6.09841	6.0852	6.05911	927	183	1260
459	AHI1	1.13027	0.0830245	0.657365	3.4903	3.66697	3.35704	3.97796	3.41004	3.1251	3.347	3.7504	3.85146	3.28582	3.12545	3.58	3.24198	3.19321	3.17273	3.39957	4.00269	3.7105	3.2947	3.51042	3.58533	3.37621	3.97043	3.35408	3.70898	4.00191	3.49496	3.34266	4.13386	3.55417	3.24235	3.21217	3.28641	3.4093	3.9708	3.71581	4.14984	3.68022	3.63344	3.24447	3.45309	4.08553	115	168	142
460	AHNAK	1.12773	0.178832	0.703415	9.6714	9.84483	9.70664	8.24861	10.1417	9.32499	10.2178	10.0437	10.1522	9.32956	9.21743	9.97538	9.55151	9.02466	9.39908	9.37303	9.93055	10.1533	9.97863	9.25444	9.73726	9.15653	10.0533	9.9381	10.2855	10.0317	10.2712	9.57051	9.88102	9.82195	9.41715	9.60621	9.30284	9.30213	10.2833	9.10845	10.143	9.89921	9.51093	9.61386	9.68676	10.3016	10380	3451	16643
461	AHNAK2	1.03543	0.818925	0.99999	2.79854	2.84876	3.27554	1.15691	3.22362	2.75576	1.93267	3.31756	3.61155	2.40977	2.60299	2.07678	2.35321	1.81893	1.52429	3.23008	3.10163	3.47314	2.05085	1.77774	3.51475	3.31197	2.49656	2.98191	4.26249	2.21597	2.48301	2.92425	2.4152	3.42346	2.54503	2.3036	2.83969	2.8125	3.2498	2.11826	2.09129	2.62232	3.51995	2.29309	2.92307	2.09201	108	14	123
462	AHR	1.16587	0.264878	0.744278	2.59572	2.81713	1.70101	2.11703	2.69889	2.41557	2.64939	2.58092	2.91146	2.47611	2.60299	2.44488	1.80653	2.03211	2.19607	2.77584	2.96818	3.05334	2.28489	1.64958	3.85472	2.80567	3.6265	2.57294	4.04168	2.4263	2.42546	1.86248	3.03463	3.35338	2.9414	2.05293	2.46539	2.72983	2.63497	2.00025	2.38538	2.60544	2.90678	2.47929	2.49548	3.19512	28	38	81
463	AHRR	1.01836	0.122949	0.682622	0.0102409	0.0364905	0	0	0	0	0.100637	0	0	0	0	0	0	0.0979177	0	0	0	0	0	0	0	0	0.156593	0.201642	0	0	0	0	0.119926	0	0	0	0	0	0.120167	0	0.103155	0	0	0	0	0	0	0	0
464	AHSA1	0.948082	0.443095	0.816819	6.61979	6.54288	6.95906	7.21505	6.21018	6.42446	6.16158	6.21223	6.15968	6.89906	6.73503	6.24695	6.86383	7.00205	6.76906	6.47979	6.52583	6.26116	6.33468	6.94853	6.36115	6.86678	6.22787	6.70327	6.2965	6.58735	6.30319	6.84575	6.37651	6.45718	6.72093	6.61593	6.48431	6.70764	6.34754	7.23809	6.18337	6.39143	6.46331	6.54921	6.62311	6.30097	1535	1680	1077
465	AHSG	1	0.99999	0.99999	0	0	0	0	0	0	0	0	0	0	0	0	0	0	0	0	0	0	0	0	0	0	0	0	0	0	0	0	0	0	0	0	0	0	0	0	0	0	0	0	0	0	0	0	0
466	AHSP	1.16947	0.437696	0.813208	0.103685	0.329535	0.311747	0	0	0	0	0	0	0.0874901	0.874428	0	0	0.275821	0.118084	0	0	0	0	0	0.0803951	0	2.48183	0	0	0	0	0	0.119926	0	0	0	0	0.209757	0.120167	0	0	0.0998077	0.194631	0	0	0	3	0	0
467	AICDA	0.993742	0.731418	0.973779	0.0540887	0.0450322	0.215127	0	0	0	0	0	0.151304	0	0.295439	0	0	0.0979177	0	0	0.18636	0	0	0	0.0803951	0	0.0804202	0	0	0	0.101471	0	0	0.0889409	0	0	0	0	0	0	0	0.193155	0.100595	0.201685	0.104102	0	2	0	0
468	AIDA	1.1718	0.185431	0.705883	4.20546	4.43419	2.23221	3.40256	4.36922	3.82411	4.69628	4.61984	4.56484	3.64428	3.67148	4.47429	3.90115	4.11795	3.80369	3.84017	4.93438	5.01382	4.91599	3.0508	4.31553	3.9409	5.09315	4.07259	5.01107	4.73305	4.80156	3.75729	4.40573	4.12151	4.23888	4.03848	4.31883	3.82227	4.43202	2.47748	4.6101	4.72404	4.1442	4.90847	4.1807	4.87199	46	109	290
469	AIF1	1.03804	0.819583	0.99999	2.59827	2.65213	3.77649	3.1689	2.11202	2.20973	0.444914	2.59421	1.63268	3.23882	2.65597	1.88057	2.60326	2.17357	2.67208	3.336	2.0365	2.11417	2.21683	2.55036	2.56766	2.92858	4.13951	2.5361	2.94129	0.66298	1.94178	2.68648	2.52791	3.39758	2.59146	2.37102	2.73931	3.32169	1.35811	2.44171	1.93227	1.83944	2.50945	2.20194	3.08449	2.13731	158	91	49
470	AIF1L	1.04099	0.613896	0.910888	4.30416	4.36211	4.32593	4.0789	4.35972	4.17829	4.2957	4.03984	3.81226	4.42671	4.23861	3.66961	4.30562	4.11795	4.30484	4.34346	4.55734	4.31228	4.13879	4.54509	4.49123	5.00911	4.4806	4.41453	3.85447	4.31896	4.28601	5.08201	4.91699	4.41176	3.33624	4.15783	4.05216	4.07089	4.29191	4.24306	4.60132	4.81496	4.69166	4.46961	3.94171	3.66607	237	181	288
471	AIFM1	0.840499	0.00357456	0.421247	5.93705	5.68637	5.90921	6.59354	5.94072	5.86943	6.04487	5.51707	5.2724	5.8428	5.98687	5.7247	6.01117	5.97431	6.19126	5.93185	6.07896	5.60129	5.87129	6.12888	5.8585	5.91805	5.28778	5.75762	5.3785	5.90843	5.66585	5.60099	5.69471	5.25067	5.42194	5.66568	6.07669	5.62059	5.71924	5.69888	5.68789	6.07471	5.90168	5.6239	5.73411	5.63458	735	1088	891
472	AIFM2	0.812676	0.260786	0.744278	3.87605	3.57681	4.03891	5.75405	3.79545	3.70708	3.00143	3.73248	3.66283	3.44336	3.18675	2.99526	3.07269	3.97708	4.04643	3.37267	3.19147	3.58972	4.34413	3.78916	3.50021	4.06302	3.92215	3.37509	3.82338	3.2527	3.61135	3.40008	3.34879	3.31702	3.40718	3.44902	3.91163	3.54121	2.67476	4.69445	2.91122	3.28376	2.94786	3.36492	4.25608	3.53682	192	603	190
473	AIFM3	1.03764	0.548725	0.878777	0.327855	0.381163	0.311747	0	0.421238	0.306227	0.194709	0.472574	0.41329	0	0.203522	0	0.645298	0.35717	0.596227	0.333359	0.0961869	0.232945	0	0.473656	0.363494	0.794808	0.600206	0.678095	0.206864	0.196402	0.369011	0.114214	0.230643	0.0889409	0.172831	0.210981	0.132549	0.630151	0.334089	0.347996	0.103155	0.363476	0.784217	0.104364	1.13567	0.267793	3	0	5
474	AIG1	0.805375	0.055114	0.630549	4.55546	4.24319	3.06989	4.04091	4.42037	4.93723	4.58777	4.35684	4.1454	4.34029	5.1078	4.25443	4.63059	4.35425	4.95527	4.16159	4.81225	5.03454	3.64472	4.7569	4.408	5.37607	4.12537	3.22116	4.13748	4.06613	4.6211	3.75729	3.85152	4.51568	3.91295	5.24219	4.83397	4.85079	3.88009	4.06641	3.90772	4.39128	4.02766	3.94522	4.03685	4.02656	92	176	301
475	AIM2	0.988505	0.850619	0.99999	0.225036	0.208356	0.11157	0.233501	0.183494	0	0	0.0777475	0.0776348	0.169976	0	0.106529	0.215568	0.18961	0.227231	0.0908342	0.0961869	0.907783	0.0787931	0	0.297755	0.929356	0.755239	0.104341	0.548465	0	0.448197	0	0.519436	0.0889409	0.172831	0.210981	0.132549	0	0	0.268546	0.199424	0.0998077	0.100595	0.104364	0	0.0948956	1	2	2
476	AIMP1	0.975098	0.589542	0.89923	5.76094	5.72456	5.97154	6.11747	5.79503	5.7915	5.88828	5.71101	5.82038	5.75868	5.44034	5.97018	5.86325	6.03119	5.75628	5.48544	5.76638	5.59955	5.6046	5.71137	5.30208	5.56017	5.27289	5.35673	5.49323	5.86035	5.63867	5.76077	6.06901	5.60937	5.47037	5.52474	5.83058	5.69874	5.8704	5.53878	5.89973	5.97473	5.85744	5.86766	5.55512	6.01277	768	779	804
477	AIMP2	0.995313	0.954272	0.99999	4.89199	4.88521	4.58468	5.18588	4.8851	5.76037	4.86314	4.9022	5.03274	5.00045	4.84426	4.82961	4.98646	5.20501	4.60199	4.78551	4.71713	4.26485	4.56206	4.7569	4.66424	4.74288	4.14887	4.61771	4.46742	4.9288	4.52849	5.4596	5.03611	4.69991	5.06956	4.38141	5.3654	5.15637	4.6373	4.01864	4.96878	4.81863	4.73534	5.12553	5.47244	5.01839	286	403	421
478	AIP	0.809301	0.0823784	0.657365	5.17998	4.87473	5.91498	5.74935	3.89087	5.04794	4.36309	4.76792	4.37031	5.40984	5.65292	4.45426	5.28069	5.53065	5.37553	5.52466	4.76181	4.56814	4.86688	5.52608	5.11435	5.53401	4.43162	4.93316	4.29685	4.34507	4.30208	5.01375	4.18288	5.02415	5.08587	5.05668	5.27865	5.26311	4.4027	5.98177	4.23748	4.25179	5.04718	4.89034	5.54822	3.97135	738	601	204
479	AIPL1	0.996401	0.323636	0.744278	0.0052021	0	0	0	0	0	0.100637	0	0	0	0	0	0	0	0	0	0	0	0	0	0	0	0	0	0	0	0	0	0	0	0	0	0	0	0	0	0	0	0	0	0	0	0	0	0
480	AIRE	1.00078	0.985058	0.99999	0.108574	0.109706	0	0.121469	0.0946621	0.211195	0	0.0777475	0	0.0874901	0	0	0	0.0979177	0	0.664367	0	0	0	0.25618	0	0.359109	0	0	0.141151	0	0	0.410928	0.119926	0.0889409	0	0	0.132549	0.630151	0	0	0	0	0	0	0.201195	0.267793	0	1	1
481	AJAP1	1.32727	0.0605805	0.635668	0.816034	1.2245	0	0.121469	1.81113	0.211195	1.10832	1.18491	0.528364	0.807553	1.14538	1.10401	1.03389	0.643229	0.750472	0.256959	1.16414	1.15486	0.224537	0.829644	0.653588	0	0.0804202	0.678095	0	1.94254	0.662601	0.410928	1.5395	0.172716	0.869669	1.45007	1.17055	0.304208	1.66517	0.8075	2.52197	1.58768	1.41195	1.79729	0.67681	1.50369	0	1	37
482	AJM1	0.888685	0.230318	0.731424	2.53747	2.36721	2.46011	2.98905	1.99417	2.4984	2.29317	2.09315	2.05358	2.93114	2.62087	2.10276	2.73132	2.59846	2.65264	3.04935	2.30154	1.92741	2.50058	2.42546	2.56766	3.11896	2.11267	2.3576	2.54371	2.30381	1.85727	2.8765	1.5395	2.77614	2.24927	2.57542	3.07204	2.6601	1.77909	2.97966	1.4745	1.97704	1.69541	2.37883	3.00604	1.19646	56	79	44
483	AJUBA	0.959982	0.580013	0.893358	1.23548	1.17655	0.974411	0.525278	1.23653	0.960423	1.52527	1.70935	1.07432	0.95442	0.874428	1.20338	1.24481	1.08654	1.56644	1.24166	1.20786	1.81215	0.966637	1.35304	1.47329	1.09121	1.41276	0.867924	1.05605	1.76821	0.727529	0.800302	0.900559	1.3728	0.966809	1.36443	1.45002	1.67397	0.901961	0.966998	1.31173	1.10171	1.45058	0.807521	1.44413	0.347045	12	5	20
484	AK1	0.813849	0.177044	0.702604	6.23261	5.93544	7.13607	6.37276	5.629	6.72245	5.68449	5.70183	5.10868	6.52009	6.0819	5.43126	6.80267	5.87423	6.76454	7.26657	5.09724	4.4146	5.06374	6.83893	6.49367	5.86026	3.90569	6.39281	4.54887	5.55046	5.40807	5.72751	5.28412	6.29373	6.37988	5.82444	5.56627	6.39936	5.99352	6.4508	5.55091	6.29602	6.60917	5.45159	6.74888	5.47613	1737	932	715
485	AK2	0.82684	0.0443831	0.619448	6.52135	6.24703	7.20373	7.63469	6.01219	6.37326	6.05745	6.13363	6.05919	6.59851	6.46628	6.43759	6.60666	6.69198	6.48711	6.42302	6.16187	5.88126	6.38012	6.68805	6.58434	6.3008	6.38555	6.25933	6.30026	6.15718	6.18101	6.56737	6.25078	6.19325	6.07813	6.19226	6.40952	6.26343	6.00137	6.80329	6.12481	6.01044	6.33238	5.9936	6.37778	5.70019	1821	2251	937
486	AK3	0.89634	0.390165	0.783232	7.8473	7.68942	6.62835	7.48072	8.07004	7.47986	8.39607	8.13443	8.0027	7.23288	7.79865	7.51877	6.68896	7.87651	7.63017	7.70929	8.971	8.42597	8.07379	7.58503	7.49484	7.76185	6.69187	7.20585	7.50945	8.72146	7.52389	7.40284	7.92383	7.43893	7.18058	7.42575	7.8678	7.55045	8.07639	7.16593	7.92438	7.79009	6.82026	7.62719	7.44663	8.65249	1218	2022	3948
487	AK4	1.10421	0.592001	0.900116	2.14579	2.2888	1.55074	1.93015	1.86584	1.32057	2.01234	2.34974	1.80236	1.52386	1.53298	1.38368	2.13237	2.45801	2.37277	1.35595	2.60926	3.26975	2.41206	1.96889	2.70078	2.46522	4.01204	1.7334	3.42821	0.906909	2.0725	1.16078	1.6631	2.37765	1.82593	1.5697	2.56259	2.15149	1.77909	1.89837	1.2229	1.83944	1.69541	1.85826	3.05881	2.50873	24	32	39
488	AK5	0.934444	0.352611	0.762422	0.723579	0.625758	0.487503	0.840426	0.804027	0.306227	0.722658	0.782239	0.827016	0.585117	0.932843	0.38575	0.111806	0.825789	0.512444	0.831739	1.02444	0.994928	0.53513	0.74854	1.41247	0.154523	0.939012	0.201642	0.206864	0.448471	0.101471	0.497664	0.333466	0.593318	0.531508	0.395007	0.823611	1.40228	0.430223	0.750159	0.374599	0.586322	0.84348	0.807521	0.607651	0.96483	5	9	11
489	AK6	0.924661	0.188594	0.708276	3.82836	3.71536	3.67117	4.40025	3.65494	3.73297	3.52957	3.61352	3.42364	4.02834	3.77889	3.92385	4.15062	4.18075	3.90574	3.78002	3.59694	3.34631	3.73871	4.23109	3.50021	3.8363	3.75457	3.79707	3.75364	3.75158	3.76617	3.73961	3.43225	3.51458	3.88836	3.77365	3.30057	4.07759	3.02193	3.91157	3.47954	3.7042	3.90088	3.68405	3.99007	3.68907	146	229	171
490	AK7	0.975517	0.499109	0.849557	0.227373	0.191612	0.567953	0	0.267171	0	0	0.352584	0.151304	0.392428	0.463376	0.298546	0.403073	0.0979177	0	0.256959	0.351377	0.232945	0.0787931	0.133769	0.156546	0.154523	0.228945	0.292793	0.206864	0.196402	0.101471	0	0.429445	0	0.252055	0.109344	0	0	0.231089	0.0951788	0.103155	0.0998077	0.282911	0.104364	0.377735	0.561611	6	0	3
491	AK8	1.00789	0.731801	0.973779	0.10721	0.118556	0.311747	0	0	0	0	0.151519	0	0	0.105347	0.106529	0.215568	0.18961	0.227231	0	0.0961869	0.159398	0.153505	0.133769	0.156546	0.0793291	0.0804202	0	0	0	0	0.114214	0.230643	0.172716	0.252055	0	0.132549	0.209757	0.231089	0.0951788	0.199424	0.0998077	0	0	0.377735	0.0948956	3	0	0
492	AK9	1.12992	0.0714681	0.650474	2.33861	2.51482	1.29117	2.05739	2.48837	2.51838	2.5461	2.56751	2.28394	2.17028	2.36916	2.27254	1.9933	2.47633	2.71018	2.42063	2.55951	2.47405	2.54289	1.77774	2.53949	2.03877	2.24068	2.41959	2.46532	3.03895	2.69265	2.04636	2.78538	2.20932	2.84248	2.63149	1.95861	2.29641	2.67476	1.87173	2.64674	2.63901	2.83559	2.27084	2.39644	2.68685	18	36	68
493	AKAIN1	1.02256	0.327919	0.746043	0.00964553	0.041835	0	0	0	0	0	0	0	0	0.105347	0	0	0	0	0	0	0.0818995	0	0	0	0	0	0	0	0	0	0	0	0	0.531508	0	0	0	0	0	0	0	0	0.104364	0	0.0948956	0	0	0
494	AKAP1	0.91925	0.405539	0.792966	7.34647	7.225	6.78171	6.2298	8.09315	7.61129	7.86855	7.41303	7.19217	6.93857	7.24769	7.52719	6.95661	7.33198	7.40329	7.36369	7.8379	7.76351	6.52082	6.96545	6.6986	7.68428	7.03863	6.86332	7.08699	7.48671	7.66213	6.60937	7.19765	7.11618	6.96678	7.40646	7.95599	7.04081	7.11826	6.11691	7.13968	7.49819	7.00275	7.94129	6.47443	7.45386	1356	843	4012
495	AKAP10	1.13022	0.100015	0.669203	3.28553	3.46213	2.50166	3.18293	3.79545	3.29693	3.32637	3.01565	3.56513	3.01163	3.31308	3.77835	3.22964	3.12516	3.04438	2.96782	3.46805	3.5827	3.31925	2.87088	3.63276	2.99146	3.58575	2.8827	3.90484	3.47712	3.4856	3.23316	4.01514	3.46559	3.26162	3.51012	2.93353	3.4919	3.81035	2.97966	3.28483	3.31525	3.26208	3.75792	2.97891	3.86766	58	92	190
496	AKAP11	1.01808	0.851481	0.99999	4.13937	4.16522	3.05601	4.15201	4.46092	4.07412	4.58342	4.10163	4.57491	3.65864	4.09251	4.30564	4.17012	3.44653	3.84709	3.49413	4.41539	4.50645	4.80449	3.31301	4.46152	3.85896	4.70963	4.16597	4.42663	4.43049	4.36975	3.89947	3.97594	4.01205	4.01868	4.09275	3.52217	3.56048	4.50558	3.75277	3.90772	4.31546	3.41642	4.3259	3.75444	5.01232	91	191	310
497	AKAP12	1.619	0.130526	0.687459	4.2869	4.982	3.36832	3.27745	4.73153	3.79163	3.94947	4.94691	4.46725	4.0879	3.81039	4.06265	4.1242	3.60481	4.31105	4.08632	4.64741	4.99016	4.09681	3.28452	5.09513	4.88213	7.28919	4.29835	6.17964	3.35905	4.1971	4.02889	4.37593	4.86011	4.1382	4.34833	4.39339	4.39446	4.70132	2.83548	4.28213	4.59316	4.29511	3.90244	4.50932	6.22171	116	99	377
498	AKAP13	1.13754	0.381683	0.778674	6.04885	6.23476	5.15598	5.1824	6.65957	6.08076	6.84555	6.25365	6.93492	5.14	5.40982	6.37502	5.17203	5.64035	5.68153	5.26179	6.60664	6.91718	6.02346	5.4056	5.88113	5.60275	6.90354	5.99158	6.75349	6.73291	6.68363	5.72077	6.60437	5.24343	5.2347	5.67237	5.40526	5.31507	6.77921	4.71332	6.53197	6.56954	5.56127	6.63447	5.25787	7.11487	431	402	1476
499	AKAP14	1.00866	0.256517	0.744278	0.00505698	0.0174992	0	0	0	0	0	0	0	0	0	0	0	0.0979177	0	0	0	0	0	0	0	0	0	0.104341	0	0	0	0.114214	0.119926	0	0	0	0	0	0	0	0	0	0	0	0	0	0	0	0
500	AKAP17A	1.07155	0.203869	0.714809	5.02543	5.12514	5.00522	4.41221	5.3217	5.33951	4.84512	5.01273	5.00071	5.23407	5.17892	5.07894	5.31614	4.92387	5.1306	5.27153	4.69426	5.03454	4.51325	5.05974	5.11196	4.55444	5.02874	5.19482	4.7715	5.25782	5.00841	5.47036	5.11039	5.22392	4.85159	5.33235	5.3654	5.18768	5.38927	5.0674	5.00253	5.21342	5.35273	4.77648	5.03236	4.47769	387	231	575
501	AKAP3	1.0377	0.71822	0.96746	0.899532	0.952918	0.311747	1.82677	0.34626	1.17707	0.366237	0.915257	0.41329	0.0874901	0.38185	0.940818	1.03389	1.17894	0.596227	0.778077	0.696439	1.15486	1.81805	0.662602	0.544446	1.16581	0.0804202	0.867924	1.12566	0.906909	0.90643	1.10661	0.831966	1.4078	1.01303	0.900034	0.742956	1.80896	1.20346	0.628151	1.02693	0.193155	0.722415	1.08767	0.980191	0.561611	3	29	4
502	AKAP4	0.999612	0.970081	0.99999	0.016302	0.0157427	0	0	0	0	0	0	0	0	0	0	0	0	0	0	0	0	0.0787931	0	0.156546	0.0793291	0	0.104341	0	0	0	0	0	0	0	0	0	0	0	0	0	0	0.194631	0	0	0	0	0	0
503	AKAP5	0.992954	0.894423	0.99999	0.495352	0.485151	0.4023	0	0.859002	0.479352	0.900691	0.529023	0.288236	0	0.295439	0.298546	0.568988	0.434175	0.889808	0.256959	0.633715	0.715908	0.478132	0.369012	0.803226	0.22599	0.653756	0.536072	0.496858	0.523574	0.448197	0.318641	0.119926	0.466271	0.593663	0.305926	0.657523	0.304208	0.231089	0	0.530789	0.838295	0.722415	0.536173	0.377735	0.748359	4	0	12
504	AKAP6	1.35865	0.162214	0.69362	6.65124	7.09342	5.51425	5.75874	7.25266	6.70838	7.65038	7.16844	6.87434	6.01866	6.06567	6.78002	6.37417	6.51052	6.49395	6.23666	6.95014	7.24951	6.47421	6.39848	6.10903	6.52014	8.58084	6.73308	8.86003	7.42805	7.31662	6.00981	6.93385	6.13961	6.37988	6.15129	6.27257	6.28241	7.08357	4.81119	7.24916	6.88668	6.66773	6.99926	5.91674	7.27416	556	605	2234
505	AKAP7	1.16547	0.262462	0.744278	3.38492	3.60583	2.35066	1.82677	4.04699	4.08086	4.2957	3.89701	2.74298	2.75528	3.3564	3.75397	2.50428	3.0041	3.32784	3.06064	3.88644	3.99577	3.55799	2.87088	2.37391	3.00168	1.86275	3.08752	2.29449	4.09103	3.71104	2.70483	3.73427	2.3419	3.89455	3.39605	3.46045	3.38789	4.3422	2.95449	3.88619	4.15649	4.21322	3.94522	3.83985	3.96509	51	29	229
506	AKAP8	1.082	0.100333	0.669203	4.78316	4.89686	4.97972	4.10123	4.96558	5.00254	4.90201	5.15179	4.92659	4.37113	4.74587	5.03914	4.7777	4.7005	4.66155	4.66133	4.6234	4.85401	4.83602	5.07645	4.5095	4.30088	4.92367	4.84555	4.81693	5.09191	4.98536	4.74344	5.12121	4.91891	4.7254	4.77489	4.77941	4.48294	4.99256	4.89625	4.95161	5.12438	4.86969	4.81159	4.72059	5.17592	380	184	446
507	AKAP8L	0.994659	0.943998	0.99999	4.67096	4.66323	5.29838	4.21478	4.64814	4.91479	4.31677	4.66462	4.5682	4.83334	4.84806	4.9632	4.81121	4.53118	4.66155	4.78211	4.12745	4.14135	4.53087	5.30637	4.34837	4.05323	4.26526	4.53611	3.91961	4.9184	4.47749	5.00267	4.61412	4.72094	4.73577	4.79958	4.57327	5.0169	4.76722	5.18836	4.33077	4.48194	4.85537	4.16628	4.98542	4.19668	477	200	355
508	AKAP9	1.1865	0.0858909	0.657365	5.9891	6.23582	5.39251	4.91893	6.50118	6.03813	6.50466	6.08621	6.53223	5.88157	5.58851	6.16766	6.35157	5.41668	5.76762	5.86425	6.46407	6.10219	5.81486	5.54121	6.24278	5.28069	5.88298	6.12004	5.90685	6.79581	6.61235	6.02266	6.69647	6.03577	6.00996	5.89677	6.06014	6.09365	6.85369	4.84923	6.36558	6.43866	5.97804	6.20202	5.63115	6.86433	510	333	1321
509	AKIP1	1.00211	0.978228	0.99999	4.18455	4.18759	4.88475	4.10123	3.91052	4.21549	3.88038	4.11091	4.08558	4.41407	4.06012	4.3551	4.75635	3.8281	4.26699	4.20799	3.83161	3.52531	4.36786	4.26064	3.97527	3.96721	3.37871	4.31475	3.4074	4.61781	3.79675	4.34185	4.23694	3.98912	4.14859	4.34274	3.90238	4.187	4.42036	4.7058	4.20306	4.65599	4.39753	3.80514	4.35435	3.61094	355	184	207
510	AKIRIN1	1.23051	0.0577329	0.634777	4.40077	4.70003	3.39061	4.65286	4.73888	4.37197	5.07895	4.36849	4.73023	4.14509	4.30093	4.37122	4.06291	4.37392	4.3538	3.80706	4.63144	4.34582	4.93199	3.66206	4.55944	4.04831	5.4536	4.47417	5.3314	4.61352	4.46802	4.06484	5.19134	4.42463	4.82592	3.77365	4.27647	4.11716	4.58082	3.47161	4.79864	5.16527	4.56973	4.49862	4.60558	5.4584	118	275	379
511	AKIRIN2	0.944326	0.706052	0.960903	5.82827	5.74563	4.95375	7.63341	5.02388	5.61481	5.85984	5.45287	5.94989	5.77194	5.54938	5.56104	5.40661	5.59285	5.33343	5.4278	5.31026	5.65245	6.55997	5.59149	5.69895	5.7645	5.98835	5.78535	6.27751	5.82367	5.36536	5.98375	5.86958	5.43797	5.72762	5.87951	5.83058	5.4084	5.41886	6.06642	5.86529	5.53871	5.56127	5.19809	5.62241	5.77912	373	2249	465
512	AKNA	1.33447	0.0395256	0.612962	2.40097	2.81724	2.35066	1.93015	2.43509	2.13403	2.13606	2.82591	2.18217	2.04474	2.62087	2.10276	2.10561	1.90261	2.81881	2.78946	2.13036	2.60448	2.25126	2.45132	2.95648	2.55122	4.2523	2.43967	3.42821	1.94254	2.42546	2.75851	3.47786	2.51238	2.41336	2.4971	2.53889	2.6601	2.59405	1.4356	2.46501	2.53587	2.59815	2.76055	2.78893	3.31823	51	32	65
513	AKNAD1	1.15837	0.164979	0.69378	0.484951	0.697042	0.215127	0.233501	0	1.2743	0	0.288626	0.352118	0.585117	0.749985	0.106529	0.717774	0.507278	0.512444	0.333359	0.499442	0.609467	0.153505	0.25618	0.849844	0.747017	0.755239	0.60883	0.206864	0.196402	0.961452	1.05033	0.519436	0.251891	1.79981	0.305926	0.253938	1.56373	0.761186	0.8075	0.454807	0.515797	0.282911	0.459538	0.292164	0.422169	2	2	0
514	AKR1A1	0.96471	0.831942	0.99999	5.18397	5.13214	5.96783	6.12111	4.39735	4.79701	4.10898	4.60021	4.63393	6.10374	4.82896	4.77815	6.10198	4.96662	4.90276	5.27396	4.47027	4.32914	5.28343	5.22251	5.04592	5.12348	4.99023	5.67531	4.9428	4.4207	4.23667	6.06588	4.42332	5.43373	5.07502	5.50737	4.7945	5.44514	4.50005	6.68301	4.16183	4.20212	4.62144	4.59582	5.27749	4.00229	766	781	296
515	AKR1B1	0.854697	0.067763	0.643039	7.78464	7.55813	8.05228	8.22381	7.60998	8.10075	7.18481	7.49369	7.26295	7.99976	7.532	7.81724	8.08742	8.0979	7.72453	8.25268	7.24782	7.11616	7.1117	8.40475	7.49163	7.77792	5.97263	7.75161	6.92864	7.25635	7.57053	7.44711	7.50079	7.75273	7.57559	7.98456	7.69434	8.04133	7.46034	7.58564	7.34041	7.53153	7.6673	7.75394	7.88143	7.40955	3289	3392	2866
516	AKR1B10	0.984147	0.932012	0.99999	2.09156	2.06851	2.76321	3.02063	1.27746	1.96955	1.33181	2.51257	2.81275	1.52386	1.19396	1.38368	0.717774	2.3823	1.18865	1.20146	2.99338	2.47405	1.67321	2.39913	1.02257	2.46522	0.755239	1.1859	3.4074	2.23844	1.01445	1.31204	2.48388	1.47534	1.69028	2.10667	1.34464	2.20143	1.88467	0.347996	1.68867	0.779307	1.37225	3.25585	2.2901	3.33777	72	81	21
517	AKR1B15	0.939456	0.815601	0.99999	2.63793	2.54782	2.87811	3.7892	1.89243	4.16567	0.722658	2.58092	2.28394	1.83322	1.14538	2.02339	1.62998	2.91287	1.76052	2.10912	2.83513	2.15258	3.33539	1.64958	1.76847	3.67328	1.64204	2.69493	4.7274	1.79877	1.2971	1.26336	2.07283	2.87949	3.27116	2.20849	0.823611	2.96486	0.685288	1.60688	1.12824	0.838295	2.41493	2.39949	2.10175	3.76318	79	146	40
518	AKR1C1	0.291524	0.295556	0.744278	7.25785	5.47954	5.73067	11.0238	5.06538	4.952	4.45149	5.07803	4.1454	5.20012	6.04596	3.23723	4.23946	6.49038	6.13108	5.01739	6.54938	5.42813	7.09343	5.57394	5.71793	6.50675	5.52179	4.57749	7.34908	2.52098	3.86327	5.73868	3.93565	5.28402	4.71495	6.35375	6.60616	4.96724	3.28879	5.68938	3.21745	4.03567	4.5342	4.09207	7.08412	4.99089	648	23691	479
519	AKR1C2	0.518315	0.255213	0.744278	7.41475	6.46665	5.7153	10.4656	5.0683	5.78945	6.28568	6.53177	5.1874	6.26373	6.8626	4.47429	5.41209	8.01612	7.01531	5.65876	8.34508	6.94206	7.74846	6.28443	6.76775	6.69167	5.32952	4.55924	8.58177	4.61352	4.50089	6.47151	4.48046	5.71793	5.6309	7.5738	8.11966	6.7885	3.12608	6.86874	4.69924	4.45863	4.6997	5.54264	7.12259	6.59686	641	16086	480
520	AKR1C3	0.398777	0.36375	0.768658	7.2135	5.88715	4.82871	10.8847	4.14978	4.37745	4.96343	4.92604	4.16776	4.96623	5.86841	3.93835	4.25172	6.57464	5.60522	4.61999	8.0106	6.00975	7.52969	4.64931	5.75973	5.70321	5.67371	3.22116	9.21759	3.1733	3.61992	4.84618	3.86874	4.62753	4.67238	6.5435	6.36474	5.7954	3.49179	5.511	3.44068	3.664	3.75417	3.78172	5.75225	4.34402	341	21512	247
521	AKR1C4	0.994459	0.621642	0.914341	0.0185842	0.010568	0	0	0	0	0	0	0	0	0	0	0	0	0	0.0908342	0	0	0	0.25618	0	0	0	0	0	0	0	0	0	0	0	0	0	0	0	0	0	0	0.100595	0	0.104102	0	0	0	0
522	AKR1C8P	0.989004	0.514019	0.858385	0.046816	0.0308648	0	0	0	0.306227	0	0	0	0	0	0	0	0	0	0	0.18636	0.0818995	0.153505	0	0.156546	0	0.0804202	0	0	0	0	0.114214	0	0.172716	0	0.109344	0	0	0.120167	0	0	0	0	0	0	0	0	0	0
523	AKR1D1	1	0.99999	0.99999	0	0	0	0	0	0	0	0	0	0	0	0	0	0	0	0	0	0	0	0	0	0	0	0	0	0	0	0	0	0	0	0	0	0	0	0	0	0	0	0	0	0	0	0	0
524	AKR1E2	0.93174	0.342214	0.756176	0.861589	0.759589	0.914132	0.975457	0.492511	1.64535	0.784476	0.529023	0.685404	0.755076	1.41498	0.689816	0.568988	0.434175	0.596227	0.831739	0.56814	1.0366	0.836633	0.57122	1.34897	0.794808	0.981517	0.981883	1.34583	0.790094	0.849227	0.497664	0.604141	0.869206	0.466554	0.837841	0.566712	0.769112	0.761186	0.423297	0.374599	0.838295	0.282911	0.378601	1.18398	0.860651	11	11	6
525	AKR7A2	0.881861	0.177464	0.702604	5.70028	5.5189	5.93787	5.71357	5.17776	5.63555	5.12149	5.25789	5.24111	6.05166	6.02932	5.68656	6.13212	6.09927	5.88887	5.83498	5.28497	5.03967	5.46307	6.33739	5.56565	5.5515	3.9276	5.32199	4.30437	5.49789	5.56731	5.84176	5.07373	5.68977	5.52123	5.95286	5.82325	6.00678	5.25132	6.12821	5.28901	5.27343	5.64068	5.81095	5.86582	4.79988	750	586	519
526	AKR7A3	0.934294	0.34907	0.760941	0.585163	0.487111	0.4023	0.767856	0.267171	1.01771	0	0.529023	0.288236	1.20972	0.295439	0.689816	0.403073	0.507278	0.423494	1.31885	0.351377	0.0818995	0.153505	0.57122	0.755051	0.794808	0	0.378526	0.206864	0.59496	0.662601	0.57948	0.333466	0.531193	0.466554	0.837841	0.365901	0.701304	0.231089	0.750159	0.374599	0.717803	0.366099	0.292853	0.866375	0.0948956	4	8	3
527	AKT1	1.06446	0.424418	0.8042	4.92698	5.01711	4.02473	4.65789	5.57871	4.93723	5.34309	5.37993	5.10173	4.33583	4.68344	5.04919	4.86406	5.03001	4.78719	5.0145	5.06789	4.99809	4.89437	4.34582	4.69967	4.88765	5.53968	5.35937	5.48663	4.94597	5.23744	4.73899	5.18791	4.79551	5.00527	4.6982	5.28222	4.46771	4.90744	3.82397	4.87715	5.04522	4.77773	5.25871	4.75298	5.22395	190	276	690
528	AKT1S1	0.932854	0.437746	0.813208	6.49319	6.39291	7.17592	7.2496	5.88054	6.67315	6.12621	6.41867	6.17521	6.64341	6.43757	6.36701	6.29348	6.7932	6.57233	6.73873	6.01272	5.77292	6.21333	6.97439	5.85565	6.2977	5.62427	6.22213	5.66673	6.32927	6.18101	6.58729	6.21082	6.22303	6.39632	6.32712	6.84829	6.65597	6.21549	7.08273	6.485	6.38155	6.63875	6.35265	6.71434	5.86409	1786	1721	854
529	AKT2	0.99456	0.911403	0.99999	7.40026	7.39239	7.39712	7.50674	7.55849	7.5831	7.53148	7.37648	7.45974	7.35306	7.19273	7.50118	7.25791	7.4812	7.46519	7.72665	6.80825	7.16454	7.24046	7.37394	7.45675	7.33217	6.62222	7.74102	6.75349	7.34443	7.73154	7.48276	7.23465	7.49392	7.36341	7.50606	7.44709	7.04166	7.61408	7.41108	7.43056	7.45585	7.38391	7.65377	7.39304	7.24471	2084	2059	2765
530	AKT3	1.17193	0.129651	0.686584	3.60002	3.8289	2.82998	2.40715	4.07047	3.63568	3.54751	3.97528	4.1181	2.84589	3.22231	3.63443	3.30215	3.12516	3.48995	3.29838	4.03339	4.26485	3.63171	2.39913	4.41577	3.68601	4.52798	3.74152	4.35598	3.59498	4.0462	2.98556	3.7058	3.75098	3.69635	3.35223	3.36935	3.60754	4.01797	2.64414	4.10704	4.10937	3.95563	3.90966	3.95569	3.95879	76	49	233
531	AKTIP	1.06241	0.461644	0.82666	6.1956	6.28294	5.47567	5.31565	6.24413	6.45719	6.55097	6.46462	6.23996	6.30652	6.06241	6.78203	6.55567	5.99987	5.97355	6.53846	6.26506	6.17631	5.43339	6.2182	6.08852	5.79126	4.93182	6.5899	5.25386	6.52474	6.37334	6.00611	6.39446	6.28317	6.55802	6.13684	6.28864	5.94399	6.52403	5.73996	6.73635	6.5016	6.54591	6.65609	6.10573	6.33782	541	442	1103
532	ALAD	1.0713	0.333442	0.749217	4.79464	4.894	3.97396	4.22837	4.91134	4.71712	5.18876	4.74724	5.0521	4.68695	4.22114	4.90535	4.62118	4.60797	5.01357	4.76497	5.07676	5.13628	5.17552	4.06516	5.14037	4.79668	4.42394	5.18593	4.80902	5.37145	4.8461	4.59396	4.96982	4.62009	5.11795	4.97235	4.76417	4.25952	5.14908	4.14637	4.96536	5.14205	5.07526	4.97192	4.68746	5.14853	183	202	429
533	ALAS1	0.812771	0.0525706	0.626543	6.12126	5.82219	4.83685	5.6519	6.50872	6.09413	6.25325	6.13021	5.59965	5.55504	6.32211	6.034	6.17298	6.78862	6.19294	6.21537	6.31088	5.91097	5.439	6.15666	6.13279	6.80759	4.62166	5.93964	4.9972	6.03575	6.242	4.85852	5.98464	6.04274	5.62904	5.46428	6.64275	5.57868	6.20873	4.97344	5.16036	6.2218	6.08934	6.30416	5.23513	6.1736	343	561	1328
534	ALAS2	3.98422	0.28921	0.744278	0.545228	2.53952	1.19311	0.909521	0.0946621	0	0.100637	0	0.0776348	0.322021	1.41498	0	0	0.275821	1.96346	0	0.18636	0.369665	0	0	0.849844	0.646408	6.36863	0	1.58703	0	0.196272	0	2.10225	0.0889409	0.089002	0.633348	0.972536	1.52503	1.4527	1.06431	1.02693	0.363476	1.05883	0.104364	0.458514	0	16	10	1
535	ALB	0.996207	0.884479	0.99999	0.091986	0.0865041	0	0.233501	0	0	0	0.0777475	0	0	0.54054	0.205729	0	0	0.118084	0	0.0961869	0	0.0787931	0.133769	0.0803951	0.154523	0	0.104341	0	0.101541	0.101471	0.220045	0.119926	0.0889409	0	0	0.253938	0.108687	0	0	0.103155	0	0.194631	0	0.104102	0.183933	0	2	0
536	ALCAM	0.987933	0.868765	0.99999	1.94193	1.92441	2.15618	1.31807	2.01852	1.71628	1.52527	2.09315	1.91239	2.02272	1.6066	1.72205	2.05055	1.22301	1.96346	2.21388	2.39905	2.15258	1.79489	1.40689	2.62239	2.07793	1.79286	1.63231	2.02982	1.20948	2.50169	1.40474	1.73999	1.53986	2.14934	2.05293	2.21931	2.31921	1.81515	1.92452	1.62075	1.89606	2.03748	2.10463	1.99747	1.8685	43	17	45
537	ALDH16A1	0.929641	0.547754	0.878082	3.44626	3.34101	4.39923	4.18722	2.80069	3.49147	2.39576	3.32555	2.64437	3.69391	3.57391	2.96726	3.03063	3.07795	3.5853	3.63663	3.00582	2.74937	3.53722	3.79927	3.44054	3.81328	3.43332	3.50468	3.12248	2.81808	2.91801	4.06484	2.85617	3.58507	3.29941	3.83065	3.51004	3.94462	2.71349	4.24306	2.88251	2.78109	3.25118	1.88781	3.62917	2.32518	250	196	88
538	ALDH18A1	1.02427	0.870181	0.99999	3.02811	3.0627	2.43887	4.27493	2.34168	1.71628	2.50996	2.84826	2.5108	3.12969	2.88034	2.46505	2.64102	2.75674	3.30312	2.91907	2.98084	2.99111	3.50904	2.75108	3.61262	3.71734	4.27811	3.03568	4.20335	2.55718	2.84673	2.37897	2.54943	3.03308	2.9294	2.3489	3.10468	3.22842	3.02193	3.56602	2.57677	2.63901	2.64887	2.66139	3.00604	2.40143	55	209	60
539	ALDH1A1	0.741565	0.0509124	0.623862	6.19206	5.7607	5.58362	4.83262	6.74688	6.37051	6.27898	6.9455	5.62735	5.48023	6.031	5.61392	5.32776	7.2644	6.28576	5.5489	6.66367	6.74482	6.11159	5.71404	6.64094	5.22944	4.46945	5.26121	5.36057	4.53402	5.86476	5.68194	5.75847	5.84147	5.95626	6.1497	6.8543	6.57776	5.142	5.20712	5.56453	5.12438	4.66726	6.01886	5.67829	6.61899	584	313	1569
540	ALDH1A2	0.971863	0.80738	0.99999	3.23626	3.19508	2.15618	2.20211	3.78838	3.7415	3.16142	3.31756	3.1814	3.29504	2.32622	3.02273	2.74872	2.97862	3.36414	3.8204	3.06644	3.79792	2.50058	2.85159	3.01902	4.24606	1.97219	3.56991	2.43822	3.30686	3.35813	3.35433	3.06483	3.63761	3.33624	2.3036	2.75995	3.3441	3.26291	2.09542	3.57236	2.7507	3.46441	2.98219	3.83985	3.7042	43	41	189
541	ALDH1A3	1.69195	0.0837575	0.657365	1.46417	2.22286	1.24297	1.03851	2.28258	1.2743	1.28979	1.65965	1.11171	1.32221	1.19396	0.205729	0.975971	1.42517	1.29277	1.31885	1.71157	1.60614	1.51219	1.17825	0.803226	2.80567	3.95984	1.85803	3.98662	1.534	1.20889	0.656904	1.0887	2.69347	1.44261	1.45007	1.17055	2.0185	1.0903	1.47152	0.800081	1.19494	1.10799	1.23288	1.914	3.80588	17	12	57
542	ALDH1B1	0.464123	0.265555	0.744278	6.30178	5.19436	3.22681	9.60941	5.64082	5.01666	5.70261	5.55664	5.12933	4.54347	4.92202	5.49148	4.20836	4.84146	5.70295	4.97331	5.4212	5.39847	6.94359	4.63245	5.49774	5.9891	5.43651	5.13756	5.72676	5.41648	4.40491	4.6232	5.09218	5.14315	4.59091	5.58278	5.4599	3.99504	5.00432	4.67532	5.79962	5.43742	4.56534	5.30598	5.79371	5.14853	104	8881	721
543	ALDH1L1	0.948088	0.731813	0.973779	6.54023	6.46332	7.89255	7.05938	5.72831	6.11725	6.1674	5.90612	6.31602	6.5013	6.34649	6.50973	7.07945	5.33369	7.13308	6.44363	6.43793	5.3099	7.00981	7.14156	5.56565	5.54103	3.90569	7.22912	5.21446	6.47948	5.45196	7.1342	7.2388	5.95673	6.05622	6.41494	6.29042	5.43995	7.2517	6.86368	6.72628	6.73293	6.64501	6.2793	6.36212	5.93794	2943	1507	767
544	ALDH1L2	1.1553	0.424371	0.8042	1.83999	2.04826	0.4023	1.26632	2.66844	2.47813	1.72766	2.5265	1.86938	1.35783	1.28647	1.81924	1.47133	1.22301	1.48086	2.15194	2.06055	1.92741	1.26505	0.829644	2.18684	2.49446	3.86654	1.1859	2.74514	1.49721	1.9955	1.98764	1.81299	2.44658	2.12849	1.2256	1.39829	2.0461	2.13342	0.915767	1.65511	1.7501	1.45058	1.36481	1.66445	2.22384	4	16	79
545	ALDH2	0.821331	0.262925	0.744278	7.81643	7.53247	8.28242	9.10792	6.66729	7.1346	7.20048	7.02738	7.12519	8.40454	7.98187	7.63346	8.43347	7.116	7.97689	7.68352	7.05858	6.99191	8.36707	8.21118	7.60213	7.42858	6.0231	8.31985	5.47334	6.57195	7.69091	7.95414	6.9602	7.47754	7.67238	7.83388	7.74116	7.11922	7.17486	9.14471	7.22292	7.11779	7.31949	7.19588	7.99918	6.23218	3860	6270	1484
546	ALDH3A1	0.923856	0.768416	0.989217	1.04464	0.930378	2.20731	2.62823	0.0946621	0.395385	0.194709	0.352584	0.528364	2.94292	0.105347	0.689816	0.568988	0.275821	0.328697	0.333359	0	0.0818995	0.790558	0.662602	0.544446	0.841066	0.0804202	0.867924	1.15925	0.196402	0	1.44895	0.333466	0.251891	0.818531	2.3489	0.566712	0.555306	0.334089	2.73561	0	0	0.100595	0.292853	1.4039	0	45	59	1
547	ALDH3A2	0.822957	0.284058	0.744278	6.60916	6.32805	6.16985	8.34413	6.22333	6.12216	6.2464	6.4168	6.38349	6.49831	6.031	6.11599	6.53701	6.55646	6.02359	5.77803	6.68606	6.43679	7.47429	6.35634	6.26552	6.7542	6.4987	6.29973	7.69692	5.62909	5.94203	6.0354	5.73518	6.03297	6.32712	6.45692	6.26717	5.87834	5.69525	7.35268	5.78224	5.82964	5.51645	6.44995	6.36736	6.45761	883	3688	1087
548	ALDH3B1	1.04133	0.636018	0.922007	1.8175	1.87593	2.522	1.50827	1.83874	1.2743	1.10832	2.03586	1.5803	1.83322	1.89805	1.65341	1.87151	1.76032	1.83139	2.31154	1.74162	2.03413	1.81805	1.45881	1.47329	2.05849	2.6884	1.82786	1.79361	1.94254	1.70437	1.76093	1.98079	2.0412	1.94992	1.5697	2.36116	2.22577	1.0903	1.81693	1.35418	1.44315	1.66288	2.17822	2.15119	0.748359	59	21	38
549	ALDH3B2	1.00081	0.860305	0.99999	0.00407178	0.00524668	0	0	0	0	0	0	0	0	0	0	0	0	0	0	0	0	0	0	0	0.0793291	0	0	0	0	0.101471	0	0	0	0	0	0	0	0	0	0	0	0	0	0	0	0	0	0
550	ALDH4A1	0.812207	0.0117087	0.553678	6.71853	6.41845	6.68017	5.99961	6.82662	6.45848	7.10377	6.66683	6.46611	6.70695	6.87475	6.70464	6.72567	6.66528	7.15483	6.78452	6.71854	6.55084	5.92692	7.2967	6.65742	6.73365	4.43162	6.51142	5.72256	6.46407	6.8432	5.94183	6.44844	6.62922	6.2496	6.97858	6.46558	6.16775	6.95008	5.95664	6.71513	6.56409	6.37944	6.5306	6.52805	6.29099	1263	717	1659
551	ALDH5A1	0.858126	0.28714	0.744278	6.29738	6.07664	4.66917	4.6629	6.39591	6.38962	7.65142	6.37507	6.13945	5.78345	6.23339	6.1996	5.91233	6.17414	6.11697	5.91796	7.187	6.91996	6.14859	5.75615	6.13867	6.15507	3.76678	5.67107	4.89874	6.715	6.48904	5.51523	5.9787	6.17939	5.98843	6.28112	6.49973	5.84534	6.10513	5.01359	6.39001	6.67949	5.99284	6.45118	6.00343	6.4464	304	277	1227
552	ALDH6A1	0.729121	0.0761801	0.655473	5.33188	4.87611	4.10107	3.88667	5.96754	4.58595	6.41223	5.6895	5.56805	3.39274	5.37863	5.31109	4.83991	4.7764	5.73333	4.26761	6.21773	6.28621	4.7332	5.49223	4.5734	5.11173	2.75116	4.53144	4.60173	4.60922	5.51309	3.7217	5.26798	3.85608	3.85703	5.27776	4.98627	4.0909	5.34986	4.16842	5.70644	5.47042	3.8367	5.92401	4.13842	5.55336	201	157	908
553	ALDH7A1	0.873805	0.119001	0.680278	4.39421	4.1996	3.08364	4.20106	4.67137	4.15932	4.91243	4.40288	4.46363	3.57028	4.61373	4.34969	3.77095	4.50017	4.48598	3.64414	4.64343	4.86272	4.71481	4.17011	4.60432	4.7214	3.43332	3.86548	3.90978	3.67952	4.39994	4.25114	4.10509	4.66055	4.00159	4.57494	4.73839	4.45747	3.84564	3.76005	4.53829	3.89689	3.92165	4.33665	4.37531	4.38685	93	198	361
554	ALDH8A1	1.04307	0.728863	0.972518	1.24383	1.30467	1.03227	0.61075	1.89243	0.479352	1.95972	0.872266	1.89105	0.807553	0.749985	1.85023	1.1949	1.76032	1.01686	0.540921	1.16414	0.433455	1.16024	1.50892	1.17681	1.09121	0.939012	1.27802	0.387752	1.85801	2.25975	1.40474	0.333466	1.94916	1.14343	1.01691	0.899994	1.01236	0.901961	0.690444	0.289669	1.92356	1.69541	1.52382	1.62999	0.805597	13	6	40
555	ALDH9A1	1.10213	0.265712	0.744278	5.71824	5.85853	4.5405	5.11451	6.07158	5.86749	6.0306	5.60011	6.29484	5.82382	5.33056	6.1615	5.70733	5.22682	5.72172	5.32864	5.93844	6.11563	6.00087	5.08474	5.80627	5.36622	5.47421	5.72934	5.87182	6.5575	6.07272	5.68425	5.85453	5.59994	6.13017	5.56849	5.65986	5.47336	6.05889	4.63233	6.31544	6.23969	5.51417	6.02552	5.71984	5.96332	277	383	977
556	ALDOA	1.07122	0.583433	0.894958	1.65325	1.75249	0.4023	0.840426	1.83874	2.2341	2.71435	1.68471	1.68323	1.78169	1.41498	1.81924	2.25921	0.881846	1.68599	1.62272	1.85595	0.952013	1.81805	1.17825	1.31614	1.09121	0.755239	2.4983	0.646452	2.55718	2.4449	1.92641	1.25512	1.50796	2.06409	1.36443	1.23094	1.31423	1.88467	0.563045	2.16467	2.00306	2.11167	1.48568	1.731	1.27962	4	9	38
557	ALDOB	1.01175	0.82412	0.99999	0.317122	0.333974	0.215127	0	0.421238	0.705391	0.59046	0.0777475	0.41329	0.169976	0.295439	0.298546	0.111806	0.18961	0.750472	0.0908342	0.271226	0.232945	0.53513	0	0.297755	0.359109	0.0804202	0.459448	0.0723008	0.101541	0.196272	0.318641	0.684147	0	0.089002	0.305926	0.566712	0	0.120167	0.347996	0.289669	0.363476	0.366099	0.536173	0.535008	0.860651	2	0	5
558	ALDOC	0.896372	0.179091	0.703415	1.5788	1.42097	1.99093	2.28246	1.43049	1.07281	1.05915	1.41201	0.996503	1.17018	1.86843	1.25061	1.87151	1.92945	1.64723	1.62272	1.37057	1.29881	1.3939	1.17825	1.99277	1.80206	1.99311	1.1859	1.72798	1.01497	1.01445	0.930727	1.30658	1.71774	1.54054	1.2256	1.17055	1.56373	1.30838	1.32213	1.31173	1.51722	1.41195	2.00029	1.59468	0.860651	37	44	25
559	ALG1	0.948048	0.404095	0.791901	2.40314	2.32618	2.6196	3.23769	2.13447	2.37229	2.08784	2.21858	2.26747	2.47611	2.36916	2.36128	2.33028	2.42065	2.29968	2.74819	2.01205	2.22647	2.457	2.31713	2.01339	2.53724	2.25807	2.60886	2.16821	2.38661	2.52013	2.33253	2.0428	2.62075	2.26845	2.25683	2.21931	2.78	2.29535	1.63883	2.11616	2.28334	2.50945	2.31501	2.47621	2.02129	64	96	50
560	ALG10	0.89471	0.0454733	0.619448	0.904176	0.743669	0.851225	1.09892	0.859002	0.705391	0.519521	0.529023	1.07432	0.807553	0.463376	0.756777	1.03389	1.38694	1.18865	0.664367	0.814254	0.815033	0.924591	1.2389	0.981289	0.971555	1.02281	0.292793	0.982912	0.790094	0.448197	0.930727	1.14633	0.818089	0.466554	0.558193	0.972536	0.476365	0.520349	0.915767	0.800081	0.65356	0.657847	0.744318	0.377735	0.91368	10	13	12
561	ALG10B	0.909518	0.224949	0.726685	2.51759	2.38077	1.90061	2.47711	2.77233	2.39409	2.5461	2.03586	2.84641	2.26715	2.03769	3.00906	3.08644	2.23942	2.34882	1.76743	2.62547	3.08348	2.88739	2.16916	2.58153	2.25921	2.01374	2.71155	2.50505	2.64389	2.75627	2.0173	2.50606	2.32369	2.16989	2.3036	2.27773	1.84082	2.55193	2.09542	2.64674	2.51794	2.08736	2.79215	1.914	2.38274	34	52	86
562	ALG11	1.00005	0.999632	0.99999	1.37824	1.37831	0.487503	1.03851	1.78297	1.22651	2.08784	1.80389	1.75588	0.755076	1.04302	1.85023	0.975971	0.881846	1.18865	0.540921	1.88316	1.71282	1.59494	0.829644	1.69376	0.794808	1.95095	0.867924	2.13484	1.42069	1.16268	0.866988	1.62307	1.90085	1.30076	0.558193	0.742956	0.304208	1.4527	1.01647	1.54948	1.65486	0.900404	1.88781	0.607651	1.84139	5	12	36
563	ALG12	1.03432	0.55379	0.880781	2.13025	2.17894	2.01982	1.67629	2.06603	1.91028	1.87701	2.03586	2.61863	2.28577	2.49081	2.3396	1.7729	1.78992	1.99467	2.25374	1.93611	2.29675	2.39676	1.55735	2.32525	2.40491	2.40584	2.3576	2.29449	2.30381	1.91416	2.25994	2.2672	2.0851	2.28738	2.05293	1.92244	2.54876	2.21665	1.47152	2.2116	2.4439	2.03748	2.12958	1.914	2.09201	38	25	47
564	ALG13	1.13028	0.0835543	0.657365	3.78255	3.95923	3.31103	3.53964	3.87094	3.5509	4.09685	3.76222	4.1181	3.65148	3.54611	3.92385	3.35991	3.81377	3.66507	3.27919	4.08118	4.31228	4.11094	3.28452	4.21227	3.43017	4.41621	3.60591	4.48408	4.00847	3.90597	3.31904	3.98387	3.95995	3.76549	3.86223	3.78643	3.60754	4.32354	3.80298	3.98404	4.18518	3.71504	3.87319	3.79389	4.24404	111	121	201
565	ALG14	0.870705	0.172551	0.69889	2.41324	2.2135	2.12992	3.5287	1.50132	2.4984	1.72766	2.46995	1.91239	2.26715	2.36916	2.36128	2.52463	2.63153	1.89893	2.69127	2.0365	1.92741	2.41206	2.19999	2.38978	3.20106	2.32562	2.17797	2.02982	1.79877	1.53333	1.86248	2.29294	1.92521	2.41336	1.93905	2.44003	2.62393	2.07513	2.44171	2.09129	1.97704	2.49103	2.22527	2.67523	2.36381	42	120	27
566	ALG1L2	0.924422	0.119399	0.681282	0.288039	0.174662	0.716531	0.434421	0.183494	0.558699	0	0.2217	0	0.0874901	0.613786	0	0.403073	0.35717	0.227231	0.176287	0.0961869	0	0.224537	0.369012	0.297755	0.480975	0	0.201642	0.0723008	0.101541	0	0	0	0.172716	0.172831	0.478906	0.657523	0.209757	0	0.628151	0	0	0.100595	0.292853	0.104102	0	8	4	2
567	ALG2	1.08929	0.132211	0.687459	3.29883	3.42222	2.79698	3.05153	2.89578	3.77511	3.6086	3.3335	3.40116	3.02277	3.34569	3.38212	3.42629	3.23685	3.34004	2.78946	3.24491	3.46553	3.77466	3.14887	3.46321	2.91783	3.63983	3.16194	3.87483	3.47712	3.28452	3.52923	3.60663	3.27025	3.49122	3.09741	3.32848	3.22842	3.53568	3.13332	3.53595	3.41551	3.62502	3.43665	3.46291	3.0005	74	83	95
568	ALG3	0.921018	0.391927	0.784764	3.9422	3.8235	3.91366	5.09981	3.20252	4.06055	3.60003	3.93406	3.47475	3.97198	3.95834	3.9527	4.1108	4.04002	4.00871	4.12445	3.52963	3.32965	3.72653	4.14656	3.39411	4.05323	4.36896	3.89488	4.13748	3.663	3.41836	4.19384	3.64712	3.47387	3.77222	3.66142	3.9748	3.63506	3.67954	4.35787	3.39058	3.48176	4.02126	4.17229	3.73835	2.93788	175	379	121
569	ALG5	0.893113	0.0803076	0.657365	3.38389	3.2208	3.75087	4.15201	2.97257	3.57017	2.93484	3.20079	3.2247	3.62978	3.16254	3.23723	3.56044	3.59645	3.27797	3.62907	2.87635	3.10323	3.12871	3.27006	3.43291	3.28712	3.37871	2.99554	3.12248	3.14978	2.95914	3.48745	3.2732	3.2317	3.29941	2.97272	3.24308	3.3441	2.87594	3.35144	3.30661	3.2075	3.64181	3.03597	3.2971	2.98819	155	191	101
570	ALG6	1.0073	0.889798	0.99999	2.82111	2.83161	2.98453	2.90695	2.57301	2.32769	2.61577	2.63336	3.19016	2.94292	2.93852	2.78678	3.26635	2.58163	2.8702	3.01497	2.92954	2.63193	2.73759	2.50169	3.06913	2.50886	2.94619	3.03568	2.9316	2.70969	2.99914	2.70483	2.97226	2.76269	2.85522	2.7877	2.56259	2.99349	2.87594	3.35144	2.91122	2.57107	2.52763	2.39949	2.62362	2.78972	86	74	73
571	ALG8	0.990108	0.88498	0.99999	2.91529	2.90095	3.05601	3.49538	2.98498	2.65103	2.74577	2.91333	2.42429	2.49223	2.83511	3.02273	3.00189	2.75674	2.46481	2.86861	3.11317	2.98047	3.25284	2.83204	3.22757	2.68405	3.68554	2.79187	3.52155	2.69352	2.69265	2.84376	3.09442	3.02183	2.63645	2.77116	2.82016	2.6601	2.87594	3.0166	2.61218	2.88267	2.69786	2.6784	2.65823	2.76107	91	117	102
572	ALG9	1.05547	0.406782	0.793609	2.56942	2.64731	2.43887	2.66866	2.7434	1.9983	3.10197	2.4843	3.12765	2.19019	2.56656	2.75437	2.60326	2.54738	2.11318	2.17288	2.71907	2.64546	2.76167	2.79213	2.24031	2.01879	2.56804	2.838	3.22911	2.87655	2.95914	2.37897	2.63244	2.32369	2.57615	2.3489	2.18918	2.69539	2.5304	2.40503	2.62956	2.42478	2.58084	2.77644	2.77323	2.78972	55	61	84
573	ALK	0.917666	0.00455606	0.450467	0.177966	0.0540071	0.487503	0.434421	0.267171	0	0.100637	0.2217	0.221394	0	0.105347	0.38575	0	0.275821	0.227231	0	0	0.302924	0	0.133769	0.0803951	0.154523	0.0804202	0.292793	0	0	0	0	0	0.0889409	0.089002	0	0	0	0	0.184465	0.103155	0	0	0	0.104102	0.0948956	5	4	3
574	ALKAL1	0.99721	0.565793	0.885767	0.00815997	0.00412928	0	0	0	0	0	0	0	0	0	0	0	0	0	0	0	0	0.0787931	0	0.0803951	0	0.0804202	0	0	0	0	0	0	0	0	0	0	0	0	0	0	0	0	0	0	0	0	0	0
575	ALKAL2	1.00499	0.953289	0.99999	0.490519	0.497704	0.567953	0.121469	0.560428	0.306227	0.722658	0.472574	0.352118	0.169976	0.463376	0	0.488414	1.13348	0.227231	0.256959	0.633715	0.433455	0.292236	0.57122	0.895003	0.646408	1.28282	0	0.738204	0.448471	0.101471	0.497664	0.333466	0.0889409	0.089002	0.109344	0	0.108687	0.120167	0.862649	0.289669	0.65356	0.722415	0.104364	0.866375	1.31947	6	1	7
576	ALKBH1	0.989781	0.836557	0.99999	3.19352	3.1787	2.98453	3.03616	3.0806	3.28531	3.46497	2.85931	3.34732	2.85838	3.3564	3.24891	2.9873	3.22606	3.2394	2.96782	3.22377	3.28712	3.33539	3.58239	3.23637	3.00168	2.77552	3.31112	3.03473	3.29619	3.01223	3.59955	3.4089	2.70758	2.9051	3.32981	3.28641	3.11573	3.20972	3.19908	3.14677	2.99062	2.87872	3.64133	3.09716	3.2269	86	82	110
577	ALKBH2	0.930424	0.596674	0.902003	3.30178	3.19774	4.33745	3.92888	2.53975	3.16369	2.43484	2.84826	2.92203	3.75532	3.48885	3.10213	3.68317	3.23685	3.02938	3.31731	2.59286	2.38006	2.78536	4.15445	3.25381	2.92858	3.02958	3.08752	3.9147	2.40659	2.75627	3.75729	2.57063	3.13058	2.89279	3.09741	2.95159	3.55088	2.78796	4.45975	2.42575	2.8255	3.16088	2.79215	3.51105	2.88575	239	162	71
578	ALKBH3	0.910426	0.354032	0.7625	4.74178	4.60639	5.31886	5.84945	3.92991	4.79701	4.04728	4.36462	4.1135	5.05302	4.79787	4.63421	4.87599	4.80205	4.69993	5.01739	4.24226	3.95831	4.44796	5.2112	4.04705	4.84288	3.91668	4.52675	4.05513	4.35024	4.3074	4.68457	4.38194	4.86326	4.6396	4.57016	4.66368	4.70693	4.78551	5.1748	4.51509	4.72404	4.93586	4.78435	4.75298	4.19132	484	645	210
579	ALKBH4	0.932188	0.528119	0.86688	3.11871	3.0174	3.90594	3.44971	2.17836	2.97409	2.49154	2.76845	2.76661	3.48424	3.45935	2.67003	3.41544	3.37997	2.90347	3.28881	2.45454	2.65887	2.77356	3.79927	2.95648	3.16515	2.1872	3.20951	1.93605	2.60983	3.03805	3.20766	2.46135	3.12007	3.25202	3.60652	3.05544	3.4919	2.92626	3.98797	2.79277	2.84001	3.17248	2.10463	3.36153	2.04525	174	113	52
580	ALKBH5	1.01765	0.772337	0.989992	7.73388	7.75911	7.30623	7.27846	8.03242	7.98613	7.95258	7.92951	7.6927	7.61701	7.65314	7.89593	7.8061	7.94964	7.8794	7.99636	7.62464	7.57131	7.44856	7.87682	7.27439	7.49608	6.40909	7.84586	7.07164	8.14193	7.81886	7.71376	7.63518	7.69501	7.90082	7.8264	7.84564	7.83037	7.80268	7.40702	7.97456	8.05352	8.02097	7.67828	7.9472	7.73968	1956	1756	3846
581	ALKBH6	0.987719	0.849287	0.99999	0.718362	0.700534	0.567953	0.61075	0.96304	1.01771	0.444914	1.03704	0.471974	0.248001	0.988984	1.20338	0.915623	0.576855	0.596227	0.778077	0.56814	0.952013	0.478132	0.829644	0.297755	0.294084	0.297841	0.459448	0.646452	0.790094	0.662601	0.800302	0.119926	0.251891	0.531508	1.12503	0.469797	0.833876	1.30838	0.915767	0.800081	1.05273	0.44475	0.608943	0.67681	0.626584	6	6	14
582	ALKBH7	0.833353	0.163406	0.69362	6.67767	6.41467	6.92606	6.70706	6.19022	6.81018	6.021	5.61486	6.03263	7.17539	7.04745	5.85838	7.34271	6.93574	6.95906	7.42171	6.19211	5.70831	5.72432	7.5821	5.96425	6.76698	3.58575	6.5535	4.39878	6.23466	6.06332	6.43626	6.19725	6.37224	6.73219	6.76855	6.86506	7.07554	6.30062	6.89625	6.1063	6.26141	6.65435	6.84588	6.76782	5.88581	1500	1178	1062
583	ALKBH8	1.00522	0.957299	0.99999	3.14737	3.15488	2.41732	2.81989	3.31493	3.18885	3.87328	3.53988	3.76023	2.64424	2.69024	3.55199	2.54469	2.95268	2.57216	2.52205	3.63747	3.40318	3.42105	2.64303	2.83429	3.18322	3.18316	2.5361	3.26812	3.43883	3.4379	2.75851	3.38515	2.78948	3.19301	2.51708	3.32848	2.92081	3.31421	2.52953	3.64254	3.61424	2.79112	2.95453	2.55179	3.84053	54	69	132
584	ALLC	1.01607	0.632915	0.919506	0.0698603	0.0928599	0.11157	0	0.183494	0	0.100637	0	0	0.0874901	0	0.106529	0	0	0	0	0	0	0.3569	0	0.156546	0.22599	0	0	0	0	0	0	0.119926	0	0	0.633348	0.132549	0.108687	0	0	0	0	0	0.201685	0.377735	0.0948956	1	0	2
585	ALMS1	1.03272	0.687124	0.950433	2.61049	2.65694	2.32773	2.70798	2.72872	2.10788	2.37582	2.95513	3.09068	2.49223	2.58489	2.87984	2.84894	2.10457	2.69125	2.31154	2.34134	2.8463	2.9411	2.13765	2.97763	2.01879	3.34655	2.3576	3.16443	2.66062	2.72481	2.0173	2.8903	2.54418	2.16989	2.43544	2.71837	2.69539	2.97489	2.88959	2.80812	1.86803	2.43434	2.39949	2.02426	3.0005	50	63	83
586	ALOX12	1.0924	0.20671	0.716281	0.946082	1.07358	0.716531	0.233501	1.10625	0.960423	0.784476	1.25352	1.11171	0.700618	0.932843	1.42544	0.915623	0.706684	1.07643	1.02841	1.11906	1.0366	0.790558	0.74854	1.21293	0.593344	0.895216	1.1859	0.329939	1.1155	1.38021	1.76093	1.30658	1.14287	0.593663	1.2256	1.23094	0.701304	1.30838	0.8075	1.31173	0.717803	0.900404	1.13772	1.23073	0.347045	8	2	17
587	ALOX12B	0.99366	0.158323	0.69362	0.00917628	0	0	0	0	0	0.100637	0.0777475	0	0	0	0	0	0	0	0	0	0	0	0	0	0	0	0	0	0	0	0	0	0	0	0	0	0	0	0	0	0	0	0	0	0	0	0	0
588	ALOX15	1.06794	0.0711979	0.649796	0.0830397	0.177867	0	0	0	0	0	0.2217	0	0.0874901	0.295439	0	0.215568	0	0.118084	0	0.56814	0	0	0	0	0	0.228945	0.201642	0.329939	0.196402	0	0	0.429445	0	0.172831	0.109344	0.132549	0.476365	0	0	0.289669	0.280828	0	0.201685	0	0.347045	0	0	0
589	ALOX15B	0.991438	0.922207	0.99999	0.437005	0.4246	0	0.121469	0.183494	0.306227	0	0.0777475	0.151304	0.95442	0.54054	1.10401	1.03389	0	0.423494	1.39212	0.0961869	0.0818995	0	0.25618	0.653588	0	0.297841	0.744186	0.646452	0.849683	0.849227	0.57948	0.119926	0.593318	0.172831	0.395007	0.253938	0	0.334089	0.423297	0.199424	0.586322	0.282911	0.201685	0.292164	0.267793	0	1	2
590	ALOX5	1.80627	0.0605962	0.635668	1.71668	2.5697	1.73626	1.67629	1.86584	1.9983	0.519521	2.0743	1.84738	1.42656	2.32622	1.46603	1.03389	1.03803	1.83139	2.13069	2.41778	1.63356	1.51219	0.74854	1.88497	1.65444	4.85959	1.85803	3.49549	0.961951	1.67175	1.53349	3.50014	1.97273	1.71845	1.5697	2.44003	1.99037	2.36997	0.423297	2.18832	2.38576	2.20501	1.79729	1.88507	2.96325	29	25	39
591	ALOX5AP	1.21369	0.289004	0.744278	2.13584	2.41524	2.6006	2.25617	2.13447	1.94022	0.59046	2.4843	1.65818	2.00035	2.34785	1.91029	2.35321	1.87525	2.48692	2.34883	2.21849	1.94939	2.28489	1.45881	2.72599	1.80206	4.28236	2.66112	2.5937	0.727936	1.2971	1.86248	2.9881	2.30525	2.16989	2.1837	2.44003	2.6601	1.54148	1.32213	1.4745	1.78049	2.52763	1.97298	2.62362	2.57607	63	43	50
592	ALOXE3	0.981408	0.0571559	0.634777	0.0270757	0	0.215127	0	0	0	0	0	0	0.0874901	0	0	0	0	0	0	0	0.0818995	0	0.133769	0	0	0	0	0	0	0	0	0	0	0	0	0	0	0	0	0	0	0	0	0	0	2	0	0
593	ALPG	1	0.99999	0.99999	0	0	0	0	0	0	0	0	0	0	0	0	0	0	0	0	0	0	0	0	0	0	0	0	0	0	0	0	0	0	0	0	0	0	0	0	0	0	0	0	0	0	0	0	0
594	ALPI	0.997088	0.323636	0.744278	0.0042073	0	0	0	0	0	0	0	0	0	0	0	0	0	0	0	0	0.0818995	0	0	0	0	0	0	0	0	0	0	0	0	0	0	0	0	0	0	0	0	0	0	0	0	0	0	0
595	ALPK1	1.57999	0.139786	0.692676	2.64009	3.3	2.74602	2.92375	2.93469	2.41557	2.18272	2.59421	2.55219	2.39269	2.32622	2.58045	2.7829	1.7301	2.81881	2.48903	2.70389	2.29675	3.28643	2.23018	3.15517	2.81729	5.31712	2.60886	5.3785	2.38661	2.6261	2.95523	2.71093	2.98754	2.56067	3.04331	2.02833	2.71271	2.63497	2.99208	2.57677	2.60544	2.54559	2.66139	2.65823	2.65605	71	75	98
596	ALPK2	0.972311	0.799974	0.99999	6.36558	6.32507	6.46332	4.99243	6.64205	5.35904	7.27371	6.43538	6.27128	5.96624	6.48104	6.51337	6.15514	6.1037	6.52234	6.18991	6.9445	6.40533	6.50128	6.70562	5.7195	6.04204	2.86905	5.84868	4.67902	6.72398	6.8294	6.50462	6.82115	6.31001	5.97973	6.32571	6.91308	6.41135	6.39745	6.38404	6.57523	6.23421	5.80994	6.60586	5.90057	6.7767	1085	351	1458
597	ALPK3	1.0069	0.961377	0.99999	8.74411	8.75403	8.62386	7.46861	9.36029	8.76827	9.02523	9.51621	9.42369	7.53476	8.33483	8.75691	8.02139	8.95307	8.14324	8.59819	8.94258	9.47011	7.38603	9.35161	6.87941	8.85977	8.40292	9.06366	7.75642	9.32846	9.04909	8.03657	9.3775	7.93771	8.13797	8.10373	8.20823	8.43915	9.06695	7.82573	9.10272	9.22116	8.67143	8.97731	7.97149	9.85706	4894	2005	9677
598	ALPL	1.90349	0.0837084	0.657365	1.31911	2.24776	1.77066	1.4163	1.43049	1.12588	0.519521	0.635699	1.2184	1.42656	2.32622	0.820768	0.488414	1.03803	1.38988	0.664367	2.13036	1.29881	0.836633	0.57122	1.86241	1.46065	4.60476	0.292793	2.76708	1.01497	0.594613	0.991769	3.91092	2.81577	0.327155	1.45007	1.64017	1.17117	1.03021	1.11061	2.32264	1.97704	1.10799	1.66702	1.0339	2.36381	30	19	25
599	ALPP	1	0.99999	0.99999	0	0	0	0	0	0	0	0	0	0	0	0	0	0	0	0	0	0	0	0	0	0	0	0	0	0	0	0	0	0	0	0	0	0	0	0	0	0	0	0	0	0	0	0	0
600	ALS2	1.09092	0.383913	0.779665	4.84579	4.97134	4.2426	3.83432	5.35794	4.81732	5.56848	5.39709	5.21987	4.43507	4.33922	5.14604	4.58772	4.62038	4.74192	4.33884	5.21171	5.25799	4.84168	4.43276	4.50222	4.62554	4.69374	4.43469	4.99488	5.66271	5.36281	4.60865	5.40119	4.51568	4.77988	4.56537	4.61918	4.52767	5.38027	4.2739	5.23892	5.35397	4.62567	5.11308	4.52347	5.52168	223	151	590
601	ALS2CL	0.974441	0.718848	0.967489	4.90081	4.86346	4.57984	4.52659	4.93072	4.89963	5.17151	4.48365	4.50286	4.73176	5.09187	4.77412	4.64924	5.38065	5.12002	5.04889	5.02576	5.45911	4.71481	5.09708	4.63459	4.6156	4.04247	4.92606	4.49399	4.97636	5.00186	4.62801	4.63943	4.93099	4.32385	5.54678	4.71744	5.19077	4.92817	5.30494	4.74781	4.8039	5.22205	4.7201	4.65355	4.69397	285	251	435
602	ALX1	0.985634	0.795726	0.99999	0.23378	0.212904	0.215127	0	0.0946621	0.109459	0	0	0	0.700618	0.105347	0.467982	0.568988	0	0	0.933423	0.351377	0.0818995	0.0787931	0	0.363494	0.0793291	0	0	0	0.59496	0.196272	0.410928	0.333466	0	0.398537	0.210981	0	0.108687	0.120167	0.184465	0.374599	0.363476	0.366099	0	0.201195	0.183933	2	0	1
603	ALX3	1	0.99999	0.99999	0	0	0	0	0	0	0	0	0	0	0	0	0	0	0	0	0	0	0	0	0	0	0	0	0	0	0	0	0	0	0	0	0	0	0	0	0	0	0	0	0	0	0	0	0
604	ALX4	1.12844	0.32261	0.744278	0.664599	0.838932	0.11157	0	0.746874	0.705391	0.658072	0.352584	0.0776348	1.17018	0.613786	0.940818	0.975971	0.706684	0.328697	0.722342	0.427308	0.815033	0.224537	0.57122	0.755051	1.46065	0.544592	0.459448	0.269714	1.25426	0.90643	0.866988	0.230643	0.652878	0.327155	0.772845	0.132549	0.476365	0.430223	1.06431	1.17635	1.19494	1.00793	0.459538	2.24527	0.422169	1	0	10
605	ALYREF	0.87543	0.393405	0.785453	4.59128	4.39935	5.65442	5.74935	3.48185	4.36646	3.76245	3.9183	3.70013	4.75199	4.76207	3.83368	4.99742	4.91382	4.09764	4.95831	3.76	3.40318	4.05357	5.45437	3.88302	4.72757	4.57731	4.24228	4.43351	3.80524	3.82669	4.61352	3.88576	4.21339	4.66154	4.50662	4.65819	4.92327	3.74642	5.64288	3.58132	4.22992	4.39258	3.96615	4.62758	3.65053	614	601	150
606	AMACR	1.05702	0.492021	0.844977	0.562806	0.64281	0.215127	0.233501	0.859002	0.211195	0.366237	0.352584	0.827016	0.644023	0.38185	0.205729	0.717774	0.507278	1.01686	0.540921	0.56814	0.232945	0.418789	1.40689	0.600049	0.22599	0.0804202	0.926029	0.141151	0.101541	0.594613	0.656904	0.119926	0.869206	0.398537	0.633348	0.469797	1.01236	1.20346	0.347996	0.530789	1.05273	0.722415	1.18608	0.67681	0.267793	2	2	12
607	AMBN	1.01396	0.0925637	0.663373	0	0.0199991	0	0	0	0	0	0	0	0	0	0	0	0	0	0	0	0	0	0	0	0	0	0.104341	0	0	0	0	0	0	0	0	0	0	0	0.0951788	0	0	0	0	0	0.183933	0	0	0
608	AMBP	1.01818	0.3677	0.770213	0.0216032	0.0475998	0	0	0.183494	0	0	0.2217	0	0	0	0	0	0	0	0	0	0	0	0	0	0	0	0	0	0	0.369011	0.220045	0	0	0	0	0	0.108687	0	0.184465	0	0	0	0	0	0	0	0	2
609	AMBRA1	1.02561	0.615059	0.911571	3.66512	3.70161	3.35704	3.66482	3.80947	3.87149	3.63401	3.89701	3.76023	3.48424	3.53672	3.97397	3.55055	3.49227	3.67473	3.39066	3.83161	3.71693	4.07295	3.13298	3.74184	3.34445	3.87783	3.66681	4.01442	3.7977	3.7428	3.64777	4.00739	3.63761	3.3543	3.43858	3.62702	3.21632	3.9708	3.75277	3.59023	3.75101	3.42615	3.75792	3.4432	3.97759	115	133	192
610	AMD1	1.35433	0.0593269	0.635005	4.86307	5.30065	4.44255	4.77823	5.15323	4.63712	5.83084	4.97512	5.18959	4.48022	4.60926	4.90165	4.75635	4.66898	4.45825	4.53762	5.13453	4.91394	4.99176	4.12262	5.1865	4.47965	6.62892	5.12521	6.40634	4.98635	5.00841	4.63759	5.82836	4.70695	5.13372	4.5363	4.41307	4.25952	4.96875	4.68683	5.10862	5.44692	4.87325	5.33845	4.41633	6.18578	258	301	510
611	AMDHD1	1.15673	0.0982734	0.668244	0.844981	1.05503	1.24297	0.233501	1.31727	0.900766	0.59046	1.11287	1.11171	0.644023	0.813548	0.545779	0.975971	0.275821	0.821821	0.540921	1.02444	0.494543	0.478132	1.2389	0.705211	1.12899	1.06295	0.536072	0.86574	0.523574	1.01445	0.930727	2.01213	0.918575	0.818531	1.2256	0.972536	0.955284	1.30838	0.423297	1.58556	0.65356	1.45058	0.926183	1.13567	0.748359	17	2	22
612	AMDHD2	0.914921	0.480528	0.837538	2.62071	2.49243	3.95912	2.76502	2.19982	2.32769	2.06311	2.13011	2.40935	3.0004	2.39016	2.5239	2.62226	2.51229	2.57216	2.53828	2.13036	2.29675	2.50058	3.06761	2.63575	2.32579	1.90752	2.43967	2.01154	1.73699	1.9955	3.04437	2.13109	2.85434	2.51322	2.88318	2.36116	2.52933	2.04508	3.59887	2.46501	2.05372	2.71383	1.94515	3.01941	1.89512	181	66	53
613	AMELX	1.0078	0.593474	0.901086	0.0237776	0.0349911	0	0	0	0.109459	0	0	0	0	0	0	0.111806	0	0	0	0	0.159398	0.0787931	0	0	0	0	0	0	0	0	0	0.119926	0	0.089002	0	0.253938	0	0	0	0.199424	0	0	0	0	0	0	0	0
614	AMELY	1.0004	0.939604	0.99999	0.00505698	0.0056333	0	0	0	0	0	0	0	0	0	0	0	0.0979177	0	0	0	0	0	0	0	0	0	0	0	0	0	0	0	0	0	0	0	0.108687	0	0	0	0	0	0	0	0	0	0	0
615	AMER1	1.08563	0.549841	0.879518	2.56197	2.68049	1.77066	1.03851	3.43739	2.39409	3.93592	2.8146	2.98383	1.58527	2.14041	2.78678	2.35321	1.90261	2.67208	1.56051	2.99338	2.86955	2.3813	1.81805	2.46657	2.09712	2.37429	2.67812	2.65384	3.18491	2.94556	1.92641	2.8903	2.35988	2.62161	1.84733	2.15841	2.0185	3.11165	1.78874	3.15879	3.16205	2.08736	3.31142	2.58815	3.12939	30	12	145
616	AMER2	1.01142	0.53865	0.872827	0.0209107	0.0372882	0	0	0.0946621	0	0	0.151519	0	0	0	0	0	0	0	0	0	0	0.0787931	0	0.0803951	0	0.0804202	0.104341	0.0723008	0	0	0	0	0	0	0	0	0	0	0	0	0	0	0	0	0.422169	0	0	1
617	AMER3	1	0.99999	0.99999	0	0	0	0	0	0	0	0	0	0	0	0	0	0	0	0	0	0	0	0	0	0	0	0	0	0	0	0	0	0	0	0	0	0	0	0	0	0	0	0	0	0	0	0	0
618	AMFR	1.03172	0.663455	0.9355	6.50309	6.54814	6.22206	7.23369	6.73039	6.85704	6.77498	6.62779	6.67255	6.26724	5.91805	6.46663	5.92578	6.94564	6.24902	6.39989	6.2945	6.38933	6.69506	6.27722	5.67973	6.51033	6.38456	6.64608	6.47129	6.85062	6.52259	6.54464	6.59405	6.18066	6.74936	6.064	6.63159	6.26196	6.41517	5.77632	6.78273	6.78633	6.63561	6.99756	6.52454	6.62992	916	1702	1551
619	AMH	1.15885	0.530067	0.86753	1.69383	1.90653	2.28076	1.67629	1.10625	2.18493	1.4886	1.38167	1.49797	0.755076	2.63852	1.38368	1.9933	0.706684	1.89893	2.52205	0.92317	0.0818995	0.836633	2.6653	1.31614	1.33698	0	0.459448	0.59829	1.38085	1.5692	2.75851	0	0.251891	2.21012	2.94348	1.10752	3.46147	1.35811	3.62303	1.02693	1.44315	2.11167	0.608943	1.914	0.860651	48	25	17
620	AMHR2	1.03867	0.784779	0.994725	2.12242	2.17716	3.22681	2.08752	1.63333	2.7725	2.11215	1.93501	1.91239	2.57024	1.24096	1.99594	2.56448	2.42065	2.32446	1.76743	1.37057	1.26415	1.72312	2.57409	1.13977	1.68012	0.653756	2.95425	0.693057	2.28235	1.38021	2.53065	1.94875	1.3728	2.37847	1.71518	1.80816	3.21632	1.85032	2.49504	2.68049	1.97704	2.77599	2.12958	2.47621	1.10822	104	37	31
621	AMIGO1	1.10336	0.366004	0.768978	4.37405	4.51595	3.88254	3.34136	5.15323	4.60943	5.01914	4.82821	4.9187	4.02834	4.07316	4.51355	4.55842	3.78465	4.55041	4.32019	4.22641	4.42248	4.23654	4.01403	3.48552	3.96721	3.46363	4.31475	3.7426	5.16704	4.24778	3.59955	4.39982	4.62753	5.15191	3.9159	4.56742	4.44716	4.52748	3.73071	5.09304	4.88308	5.08757	4.69525	4.4264	4.51249	171	104	510
622	AMIGO2	0.862951	0.171723	0.698221	2.03447	1.82182	1.3378	0.525278	2.26233	1.78389	1.6633	2.16615	2.03423	1.90723	2.47123	1.46603	1.9933	1.69923	2.16897	1.73963	2.2397	2.24436	2.30141	2.34498	3.17362	1.23673	2.29224	1.5236	2.01154	1.67245	1.67175	1.86248	1.6631	1.57108	2.19014	1.68016	1.95861	1.2681	2.13342	1.11061	1.93227	2.15	2.29268	2.12958	1.0339	1.35824	19	5	56
623	AMIGO3	0.992861	0.156501	0.69362	0.0103365	0	0	0	0	0.109459	0	0	0	0	0	0	0	0	0	0.0908342	0	0	0	0	0	0	0	0	0	0	0	0	0	0	0	0	0	0	0	0	0	0	0	0	0	0	0	0	0
624	AMMECR1	1.11193	0.161371	0.69362	1.83367	1.98674	1.73626	1.26632	1.89243	2.08126	2.25	1.91397	2.14658	2.04474	1.3734	2.12827	1.7729	1.3073	1.89893	1.79471	2.06055	1.5782	1.88536	1.81805	1.55996	1.65444	2.30903	1.7334	2.45183	2.21597	1.9955	1.31204	2.54943	1.99591	1.87682	1.64427	1.84727	1.48526	2.46382	1.57422	2.16467	2.36585	1.59552	1.36481	1.62999	2.18122	29	16	40
625	AMMECR1L	1.17947	0.0338402	0.612962	3.69207	3.9302	3.45549	3.09667	3.99271	3.5509	4.06607	3.80856	4.1499	3.28582	3.71375	3.93112	3.5897	3.66994	3.5853	3.43468	3.86612	3.92541	3.92085	3.01656	3.68512	3.48946	4.60816	4.01352	4.46407	4.18656	4.29674	3.3659	4.03053	3.57741	3.8443	3.37431	3.77633	3.74859	4.05614	3.50666	3.99078	3.79634	3.72295	4.15417	3.25249	3.96509	124	86	220
626	AMN	0.980217	0.344793	0.758398	0.0802844	0.0514579	0	0.233501	0.183494	0.211195	0.194709	0	0	0	0	0	0	0	0.328697	0.0908342	0	0	0	0.133769	0	0.154523	0	0	0.0723008	0	0	0	0	0	0	0.210981	0	0	0.120167	0	0	0.193155	0.194631	0	0.104102	0.0948956	0	2	2
627	AMN1	1.08983	0.33684	0.752277	1.94646	2.07057	0.644154	2.11703	2.11202	2.57673	2.47289	2.01625	2.07266	1.61502	1.49471	1.96795	1.24481	2.36273	1.72374	1.76743	2.41778	1.92741	2.41206	0.906431	2.05378	1.36891	2.13167	2.15385	2.51805	2.59249	2.14559	1.40474	2.29294	1.85086	1.92596	1.93905	1.49996	1.40228	2.34552	1.73063	2.14062	2.12652	1.56063	2.24823	2.12669	2.45607	7	38	49
628	AMOT	1.2736	0.134736	0.690033	6.36764	6.71655	5.56904	4.59111	7.1218	5.97806	7.32661	6.76851	6.71492	5.63889	5.73729	5.94886	6.26504	5.65449	6.45801	6.12691	7.12564	6.56871	5.73348	6.21631	6.49183	6.65653	7.34825	6.56497	8.16257	7.4256	6.32302	6.00981	6.86472	6.4953	6.25802	5.88336	6.05597	6.47618	6.9752	5.36586	6.82578	6.94236	6.36435	5.97995	5.77411	7.14151	578	263	2039
629	AMOTL1	1.1322	0.357876	0.76569	6.80008	6.9792	7.20452	7.14693	6.65084	6.13839	7.22577	6.89337	7.48311	6.74697	6.71644	6.56566	6.99083	5.89991	5.75856	6.2027	6.79398	6.61844	6.66824	6.97885	7.04695	7.02042	8.12161	6.66113	8.04762	7.44747	6.56983	6.94266	7.26911	6.30189	6.74595	6.16402	6.15281	6.57658	6.80857	7.50669	6.90644	6.50501	5.76275	6.34867	6.18502	7.60308	1822	1602	1467
630	AMOTL2	1.15499	0.299681	0.744278	4.42745	4.63533	3.45549	2.54382	4.15528	4.08086	4.60928	4.97512	4.74517	3.69391	4.23281	4.56583	4.86805	4.01517	4.43569	3.87892	4.43392	4.9471	5.68078	3.54685	5.05092	3.37621	3.36272	4.95774	3.28343	4.7874	4.6632	4.66127	5.39229	5.25308	4.69027	4.68059	4.36672	4.0909	4.82141	3.06443	4.78707	5.35144	4.34723	4.02716	4.56511	5.04537	124	55	248
631	AMPD1	1.07848	0.513524	0.858239	9.28388	9.39288	9.35269	8.48236	9.4175	9.46673	9.70453	9.19796	9.51548	9.32535	9.22274	9.83971	9.60429	8.9786	9.52534	9.30188	9.27544	8.5329	8.37368	9.86726	8.79475	8.65934	6.69746	9.10276	6.92376	9.6608	9.76283	9.87567	9.24074	9.05967	9.3774	9.32466	8.91101	10.0821	10.0752	9.3776	9.87188	9.70476	9.4153	9.91339	9.14008	8.30187	8119	4060	10069
632	AMPD2	1.26165	0.264933	0.744278	2.42023	2.75555	2.25669	3.57197	2.34168	1.8797	1.72766	2.31805	2.0915	2.50818	2.58489	1.61783	2.07834	2.2178	2.63294	2.81633	2.52536	2.42782	2.05085	1.69358	2.89112	2.64547	4.70963	2.24798	3.90484	1.42069	2.21516	1.86248	2.8212	1.97273	2.69433	2.63149	2.49031	2.42809	2.41766	2.3482	2.11616	2.38576	2.72962	2.33659	2.47621	2.65605	47	124	60
633	AMPD3	1.03334	0.89099	0.99999	5.11774	5.16506	5.31596	6.604	4.72784	4.01907	4.16816	4.82257	5.88389	5.24838	4.61373	5.18911	2.71371	4.89351	3.73142	2.19353	4.9729	5.26239	6.21551	5.51386	3.62608	5.75547	6.41007	5.18295	6.59072	4.09103	5.01167	6.15698	5.20496	3.38006	1.97349	5.40921	3.67128	3.85384	4.22647	6.45304	4.61447	3.26238	2.8061	6.01217	3.13452	5.22919	483	1096	376
634	AMPH	0.935924	0.509612	0.856815	2.29384	2.19831	1.90061	1.67629	2.63733	2.05413	1.59594	3.17449	2.49674	2.47611	1.71043	2.56184	1.62998	2.51229	2.7835	1.46185	2.59286	2.51885	2.10833	1.2389	2.63575	2.38943	2.13167	2.05316	1.77207	1.33987	1.49655	2.48892	2.57063	2.44658	2.32451	1.93905	2.7803	1.99037	2.10457	1.36095	2.36477	2.58836	2.06264	2.69521	2.35484	1.99692	34	25	77
635	AMT	0.98063	0.631949	0.918922	0.297559	0.26934	0.4023	0.434421	0.492511	0	0.194709	0.352584	0.288236	0.169976	0	0.38575	0.568988	0.0979177	0.750472	0.333359	0.0961869	0.232945	0.153505	0.369012	0.0803951	0.294084	0.363597	0	0	0.196402	0.594613	0.410928	0.230643	0.0889409	0.466554	0.305926	0.365901	0.476365	0.120167	0.347996	0.103155	0.280828	0.366099	0.104364	0.201195	0.183933	4	4	6
636	AMTN	0.994302	0.323636	0.744278	0.00824414	0	0	0	0	0	0	0	0	0	0	0	0	0	0	0	0	0	0	0	0.156546	0	0	0	0	0	0	0	0	0	0	0	0	0	0	0	0	0	0	0	0	0	0	0	0
637	AMY1A	0.999554	0.934279	0.99999	0.00580097	0.00515782	0	0	0	0	0	0	0	0	0	0	0.111806	0	0	0	0	0	0	0	0	0	0	0	0	0	0	0	0	0	0	0	0	0	0	0	0	0.0998077	0	0	0	0	0	0	0
638	AMY1B	0.980555	0.638306	0.92318	0.341274	0.312944	0.785449	0.434421	0.34626	0.395385	0.658072	0.2217	0.221394	0.459558	0.203522	0.38575	0.312364	0.18961	0.423494	0.540921	0.18636	0	0.0787931	0.473656	0.228877	0	0	0.536072	0.269714	0.285409	0.285225	0.220045	0.230643	0.172716	0.172831	0.633348	0.132549	0.555306	0.231089	0.347996	0.454807	0.441646	0.366099	0.104364	0.377735	0.267793	9	4	4
639	AMY1C	1.00816	0.773464	0.989992	0.0766678	0.0883972	0.215127	0.121469	0	0.211195	0	0.0777475	0	0	0.105347	0.298546	0	0	0.227231	0	0	0	0	0.133769	0	0.0793291	0	0	0	0.101541	0	0	0.119926	0	0.172831	0	0.132549	0.476365	0	0.347996	0	0	0.282911	0	0	0	2	1	0
640	AMY2A	1.01281	0.631526	0.918746	0.0684149	0.0867759	0.487503	0	0	0.109459	0	0	0	0.248001	0.105347	0	0	0	0	0.176287	0	0	0	0.133769	0	0	0	0.104341	0	0.196402	0.101471	0	0.230643	0	0	0	0	0.108687	0.231089	0	0.103155	0	0.100595	0.201685	0.292164	0	5	0	0
641	AMY2B	1.03535	0.742499	0.978581	5.4694	5.51952	6.15527	3.84318	5.69092	5.74985	5.24206	5.41218	5.49742	5.63163	5.51633	6.01532	6.03618	5.12308	5.40196	5.57863	5.19008	5.15532	4.89709	5.88507	5.07319	4.59212	2.97803	5.20071	4.11626	5.83845	5.81894	6.00426	6.10579	5.28402	5.39819	5.50237	5.17487	5.57395	6.03041	5.36824	5.73684	5.99269	5.73368	5.18624	5.5914	5.20812	874	152	747
642	AMZ1	1.04164	0.175102	0.701565	0.0571709	0.116028	0	0	0	0	0.100637	0	0	0.0874901	0	0.205729	0.111806	0	0.118084	0	0.0961869	0.159398	0.153505	0	0	0.0793291	0.0804202	0	0.0723008	0.101541	0.285225	0	0	0.172716	0	0	0.132549	0	0.120167	0	0.374599	0	0	0.608943	0.104102	0.0948956	0	0	0
643	AMZ2	0.935522	0.120762	0.681683	5.88679	5.79064	5.59567	6.29419	5.8264	6.01545	5.87413	5.87787	5.83442	5.74697	5.67234	6.04242	5.97466	6.07844	5.90333	5.77803	5.82896	5.76054	5.99961	6.03581	5.46443	5.90722	5.05883	5.90935	5.35333	5.85491	5.80585	5.69347	5.77226	5.96997	5.81827	5.83044	5.79602	5.86485	5.67577	5.78883	5.76267	5.83327	5.94291	6.02884	6.05467	5.69263	589	882	822
644	ANAPC1	1.04446	0.529322	0.86711	4.30897	4.37173	3.26351	4.00189	4.23017	4.64623	4.90201	4.17422	4.23284	4.22926	4.34461	4.83349	4.17012	3.70143	4.43569	4.47576	4.63545	4.64425	4.14338	3.4085	4.17614	4.42755	4.36496	4.43469	4.37039	4.63061	4.43924	4.15434	4.11955	4.49141	4.71145	4.33713	4.09341	3.6973	4.3667	4.01256	4.54288	4.52746	4.26833	4.45488	4.44635	4.60809	107	171	262
645	ANAPC10	0.906574	0.110303	0.675002	1.8465	1.705	1.42678	2.11703	1.39373	1.68125	1.45097	1.91397	1.80236	2.10888	1.80729	1.75518	2.02221	2.12794	1.52429	1.73963	1.58467	1.68688	2.05085	1.93264	2.15006	2.20718	1.102	1.56076	1.45803	1.45946	1.70437	1.68903	2.07283	2.01873	1.60231	1.90912	2.27773	1.74304	1.5839	1.81693	1.75353	1.97704	1.41195	1.23288	1.48326	1.6976	21	38	24
646	ANAPC11	0.728105	0.0313347	0.612962	6.66715	6.20937	7.61395	7.57678	5.65836	6.4546	5.83632	6.2283	5.6402	7.00327	7.01317	6.23379	6.83866	7.05025	6.73712	6.79722	6.01426	5.74491	6.06154	7.40404	5.99957	6.7752	4.77754	6.14166	5.21046	5.85127	5.73459	6.41831	5.79721	6.137	6.22772	6.47747	6.43862	7.09631	5.79115	7.27921	5.85424	5.93136	6.42016	6.11413	6.74284	5.43138	2424	2162	730
647	ANAPC13	0.87264	0.137498	0.692554	5.66043	5.46389	5.01602	6.79642	4.94031	5.7812	5.32501	5.3031	5.1874	5.81904	5.52347	5.654	5.81657	5.98235	5.27424	5.52873	5.53068	5.00598	6.14631	5.82452	5.51954	5.8419	5.4982	5.29192	5.27699	5.30648	5.1454	5.73646	5.49845	5.53613	5.68365	5.63171	5.72167	5.63429	5.32507	5.73627	5.03551	5.28142	5.3855	5.47368	5.51083	5.29812	390	1254	438
648	ANAPC15	0.817632	0.0305895	0.612962	2.09172	1.80125	2.50166	2.80183	1.06008	1.94022	1.41233	1.9762	1.31773	2.04474	2.28196	2.56184	1.9933	2.69549	1.76052	2.21388	1.90988	1.78795	1.67321	2.0725	2.01339	2.47992	0.544592	2.12933	1.5368	1.82869	1.42004	2.1302	1.6631	1.92521	1.99668	2.13281	2.33388	1.74304	1.77909	2.09542	1.62075	1.71904	1.62959	1.36481	1.97018	1.57127	58	68	16
649	ANAPC16	0.939746	0.420709	0.802361	7.56896	7.4793	7.89645	7.27682	7.36731	7.76506	7.42936	7.53433	7.32346	7.86697	7.58419	7.56388	7.89425	7.84821	7.57122	7.61056	7.411	7.13547	6.9902	8.2107	7.03313	7.40999	5.62595	7.33411	6.12757	7.51286	7.51816	7.74678	7.51795	7.32569	7.40246	7.58627	7.52075	7.82739	7.3456	7.92946	7.65459	7.46582	7.62359	7.74387	7.74518	7.49794	2951	1754	2420
650	ANAPC2	0.975845	0.795885	0.99999	5.25053	5.21526	6.07323	5.28347	4.95931	5.3507	4.80467	5.12686	4.74815	5.44547	5.44537	5.17081	5.46831	5.0238	5.15843	5.3263	4.87461	4.90834	4.88343	6.04434	4.7497	5.16271	4.31597	5.19777	4.62295	5.08883	4.99528	5.64915	5.05505	5.312	5.06133	5.62942	5.26788	5.5881	5.2079	6.09549	5.13928	4.93468	5.23594	4.68267	5.44792	4.63992	825	432	444
651	ANAPC4	0.993517	0.887113	0.99999	4.26353	4.25414	4.07377	4.24182	4.31618	4.12715	4.39316	4.67404	4.27876	4.0879	3.92275	4.33333	4.11751	4.21933	3.80369	4.50496	4.80515	4.27794	4.18405	4.31798	4.15773	4.06302	4.11586	4.16597	4.41277	4.31368	4.3074	4.43271	4.3455	4.45841	4.2193	4.30301	3.90238	3.92988	4.10064	4.07227	4.39317	4.3962	4.24104	4.09207	4.39596	4.30981	197	204	279
652	ANAPC5	0.994518	0.892803	0.99999	6.8269	6.81897	6.61184	6.57372	6.85901	7.01573	6.87516	6.95326	6.76492	6.98274	6.76448	6.78905	6.89249	7.0991	6.68784	6.99833	6.91678	6.81535	6.66266	6.66061	6.4955	6.94432	6.23667	6.79383	6.59992	6.97122	6.96264	6.69331	6.8615	6.77205	6.89455	6.97678	7.11386	6.84752	6.83515	6.6043	6.83424	6.82148	6.84404	7.1668	6.84121	6.4088	1204	1073	1697
653	ANAPC7	0.930062	0.290519	0.744278	4.86109	4.75649	5.11974	5.30286	4.35972	4.91479	4.37318	4.75022	4.54447	5.14	4.64464	4.77007	5.2596	5.09371	4.55565	4.88722	4.49254	4.35408	5.0782	5.19216	4.64123	5.08555	4.44308	4.99554	5.12805	4.66419	4.57774	4.92263	4.53542	4.64963	4.8674	4.71127	4.73839	5.16269	4.58082	5.40354	4.2711	4.63535	4.56093	4.55496	4.78857	4.39619	420	438	288
654	ANG	0.789827	0.0761007	0.655473	1.09536	0.754973	2.54206	0.909521	0.183494	0.900766	0.283021	0.915257	0.471974	1.32221	0.932843	1.20338	0.975971	1.13348	0.954734	1.02841	0.696439	0.862153	1.12354	1.64958	0.849844	1.09121	0.228945	0.678095	0.329939	0.285409	0.369011	1.49184	0.684147	0.818089	0.531508	1.2256	1.10752	1.06726	0.520349	1.01647	0.103155	0.280828	0.722415	0.744318	1.44413	0.267793	60	10	2
655	ANGEL1	1.10194	0.214596	0.718575	3.36415	3.5042	3.15048	3.40256	3.89087	3.4295	3.70766	3.46229	3.61806	2.80775	3.03501	3.22546	3.11356	3.26873	3.53311	3.01497	3.58041	3.7611	3.33539	2.75108	3.46321	3.10954	3.85515	3.54231	3.91961	4.10333	3.59404	3.49801	3.75294	2.8919	3.30871	3.02947	2.71837	3.1669	3.75573	3.26197	3.65107	3.68022	3.01384	3.9311	2.87973	3.51124	98	109	204
656	ANGEL2	1.07336	0.30892	0.744278	4.26098	4.36312	3.88254	3.6447	4.50036	4.1908	4.72415	4.3012	4.79487	3.92524	3.88626	4.39769	4.32315	3.98989	4.19491	3.73144	4.56576	4.3786	4.70243	4.19328	4.31137	3.82484	3.91668	4.16597	4.43694	4.825	4.76337	4.02889	4.39982	4.39877	4.0905	4.38685	4.1802	4.23575	4.60676	4.25857	4.64471	4.63118	4.11443	4.35792	3.66365	4.59192	171	131	319
657	ANGPT1	0.932038	0.647228	0.927397	4.20369	4.10215	2.63835	1.7906	4.31126	3.67182	5.37358	3.63939	4.27052	3.72153	3.46925	4.13994	3.77095	3.75494	4.62212	3.62907	4.98865	5.0776	4.91599	3.53481	4.81577	3.52531	3.26287	3.579	3.60922	4.57432	4.61254	4.32416	4.36989	4.97541	3.66774	4.32585	3.93905	3.74017	4.88641	2.52953	4.20885	4.3962	3.4454	4.00711	3.20645	4.06223	65	28	278
658	ANGPT2	0.970775	0.850707	0.99999	3.18483	3.14204	4.39372	3.2242	2.13447	2.47813	2.80663	3.12956	3.51019	4.15018	2.99445	3.54253	3.2172	2.43945	2.57216	2.42063	2.83513	2.74937	2.89829	3.19552	4.00647	2.1532	3.19224	4.00006	3.98194	3.06433	2.23763	3.80059	2.69171	3.26071	3.69635	2.83623	2.06197	2.90583	2.84139	4.13521	2.11616	1.83944	2.31379	2.5176	3.50155	2.6086	249	95	50
659	ANGPT4	1.02359	0.617776	0.912639	0.124698	0.158339	0.11157	0	0	0	0	0.0777475	0.0776348	0	0.463376	0.205729	0.312364	0	0.118084	0	0.0961869	0	0.0787931	0	0.705211	0	0.156593	0	0	0.448471	0	0.114214	0.333466	0.172716	0.089002	0	0	0	0	0	0.289669	0.0998077	0	0.104364	0.67681	0.422169	1	0	0
660	ANGPTL1	0.827332	0.0484025	0.622753	5.26526	4.9918	4.30261	5.38704	5.64082	4.99543	4.46099	5.25789	5.71651	4.89526	4.84806	5.23386	4.80707	5.12017	4.74651	5.42344	5.19823	5.57324	5.62115	4.83755	5.70213	6.12967	4.66468	5.22695	4.9738	4.22082	5.25682	4.82537	5.33767	4.91283	5.31531	4.70693	4.72795	4.75371	5.25788	4.7649	4.99919	4.94142	4.92218	5.32501	4.2951	5.60667	233	465	721
661	ANGPTL2	1.20014	0.199615	0.712306	6.17408	6.43728	6.39604	6.15174	5.90034	6.97834	5.71457	6.55574	6.41748	6.66579	5.14843	5.93989	5.92003	5.85685	5.85525	6.95818	5.33265	6.12048	5.57263	5.90157	6.01116	6.49323	5.91349	7.597	6.5737	5.49556	7.29737	6.86015	5.53397	6.81015	6.58601	6.04003	5.94091	5.86291	5.74517	7.28427	5.70644	5.66016	6.58116	5.62609	6.67685	6.03687	1035	798	866
662	ANGPTL3	1.01249	0.244525	0.741392	0.0132722	0.0311752	0	0	0	0	0.100637	0	0.0776348	0	0	0	0	0	0	0	0	0	0	0	0.0803951	0	0.0804202	0	0	0.196402	0	0	0.119926	0	0	0	0	0	0	0	0	0	0.100595	0	0.104102	0	0	0	0
663	ANGPTL4	0.59349	0.0920346	0.663373	5.39821	4.6455	4.41562	5.1542	5.58076	4.02607	2.73015	4.83102	3.77195	4.88003	7.17014	3.3281	2.52463	5.03001	6.33079	3.58287	5.81842	5.12183	6.82145	6.07792	5.44368	5.45069	5.55911	3.03568	6.18066	4.03438	2.19234	6.25828	1.94875	2.80268	1.9016	5.55163	2.89672	4.58993	1.95099	6.08538	3.00744	3.45373	3.94889	1.32216	4.06292	5.82655	253	394	691
664	ANGPTL5	0.696904	0.092438	0.663373	1.81399	1.29302	1.80426	0.69144	1.10625	2.47813	0.444914	2.56751	1.41067	1.52386	0.683492	1.20338	1.29304	2.66387	1.48086	0.722342	1.25029	3.09339	1.79489	0.369012	1.24816	3.24473	0.297841	1.13754	0.206864	0.285409	1.01445	1.35914	1.0887	2.5753	1.92596	0.959657	1.39829	1.96167	0.334089	0.268546	0.289669	1.10171	1.62959	1.32216	2.45668	0.422169	31	7	17
665	ANGPTL6	0.948604	0.100811	0.669203	0.129212	0.0530903	0.487503	0	0	0.109459	0	0	0	0	0.295439	0.205729	0.111806	0.0979177	0	0.0908342	0	0.0818995	0.0787931	0	0.363494	0.480975	0.0804202	0	0.0723008	0	0	0	0.333466	0	0	0	0	0	0.120167	0	0	0	0.194631	0	0.201195	0	5	0	0
666	ANGPTL7	0.408076	0.0662279	0.639932	3.05922	1.76613	2.37322	0.233501	3.37274	3.84799	1.95972	4.69577	0.996503	1.20972	0.874428	0.820768	0.975971	5.30066	0.750472	1.42741	2.0365	5.04989	2.99288	0	1.76847	1.33698	1.47358	0.201642	0.387752	0.369243	1.42004	0.497664	1.45079	2.8919	2.98843	2.88318	2.73931	3.45119	0.334089	0.184465	0.374599	0.280828	1.81867	0.678218	1.59468	0.347045	52	2	138
667	ANGPTL8	0.96383	0.85549	0.99999	0.764543	0.711394	1.03227	1.7906	0.183494	0.306227	0.283021	0.2217	0.352118	0.248001	0.683492	0.106529	0.215568	0.35717	0.889808	0.0908342	0.0961869	0	2.44217	0.906431	1.4432	0.154523	0.544592	0.292793	0	0	0	0.866988	0.333466	1.30015	0.089002	0.558193	2.02833	0.108687	0	1.11061	0	0.586322	0	0.201685	2.24527	0.347045	13	28	2
668	ANHX	0.995166	0.323636	0.744278	0.00699135	0	0	0	0	0	0	0	0	0	0	0	0	0	0	0	0	0	0	0.133769	0	0	0	0	0	0	0	0	0	0	0	0	0	0	0	0	0	0	0	0	0	0	0	0	0
669	ANK1	0.849885	0.128272	0.684708	8.15032	7.91565	7.77884	7.62893	8.11872	8.24829	8.44863	7.95324	7.61752	8.32661	8.1712	7.88428	8.6841	8.15837	8.37291	8.87273	7.95636	7.84567	7.08689	8.27003	8.07407	8.46626	5.22504	8.11028	5.36057	7.9171	8.00879	7.44028	7.78217	8.21033	8.24533	7.98366	8.83036	8.3637	7.97245	7.18499	7.8037	8.25368	8.34988	8.05268	7.8727	7.58888	2719	2242	4084
670	ANK2	1.03566	0.729636	0.972814	6.69368	6.74424	6.22206	5.30607	6.86405	6.71489	7.61307	6.49328	6.89057	6.56079	6.52561	7.12469	6.94627	5.88798	6.64176	6.72992	7.04734	7.03752	6.13943	6.60841	6.5852	6.45377	5.84608	6.74926	5.94706	7.29638	7.3595	6.46346	6.6586	6.82398	6.44876	6.56885	6.67571	6.1231	7.41112	6.13383	7.21934	7.21837	6.6145	6.66038	6.57749	6.72941	916	439	1703
671	ANK3	1.03376	0.813796	0.99999	5.87924	5.92715	5.99719	3.7892	6.22986	5.98346	6.99112	6.11876	6.07466	5.71984	4.71707	6.25711	5.85323	5.14615	5.72172	5.44512	6.59845	6.23566	5.50469	5.64008	5.36962	5.43192	4.66468	5.7005	5.66088	6.54629	6.8294	5.45689	6.33684	5.71444	5.44741	5.67014	5.18253	5.09163	6.91313	4.72453	6.30466	6.17108	5.57881	5.88241	5.32404	6.5651	782	146	1092
672	ANKAR	1.12926	0.0725788	0.651883	1.50913	1.68451	1.03227	1.09892	1.78297	1.53195	1.52527	1.58173	1.82505	1.17018	1.04302	1.85023	1.24481	1.13348	1.48086	1.35595	1.64951	1.60614	1.88536	1.69358	1.90718	1.2017	1.69408	1.79706	1.31636	2.32496	1.91416	1.21298	1.62307	1.4078	1.63223	1.31962	1.34464	1.12015	1.62511	1.63883	1.98725	1.83944	1.69541	1.79729	1.914	1.89512	13	13	36
673	ANKDD1A	1.11752	0.110677	0.676473	1.57786	1.73816	1.51059	1.15691	1.53547	1.36539	1.10832	1.9762	1.5803	1.64417	1.28647	1.5055	1.51266	1.17894	1.38988	1.84777	1.8282	1.46065	1.51219	1.64958	2.07355	1.93596	1.99311	1.27802	2.01154	1.534	1.67175	1.68903	1.45079	2.14855	1.476	1.53092	1.95861	1.60142	1.0903	1.95021	1.72147	1.65486	2.01188	1.36481	2.39644	1.53788	23	14	28
674	ANKDD1B	1.007	0.838922	0.99999	0.208197	0.218267	0.215127	0	0.0946621	0.395385	0.366237	0	0.352118	0.169976	0.38185	0.106529	0.488414	0.0979177	0	0.0908342	0.271226	0.302924	0.0787931	0	0.363494	0.22599	0.0804202	0	0.141151	0.285409	0.523262	0.318641	0.119926	0.0889409	0.172831	0.305926	0.253938	0.392853	0.231089	0.0951788	0.199424	0	0.519335	0.201685	0.104102	0.183933	2	0	1
675	ANKEF1	0.909481	0.265352	0.744278	1.1928	1.05591	0.4023	1.89651	1.23653	0.960423	1.33181	1.07545	1.25227	0.907107	1.3734	1.05164	0.717774	1.38694	1.13363	0.664367	1.44552	1.5782	1.67321	0.133769	1.38107	1.12899	1.58804	1.0875	1.72798	0.961951	1.20889	1.21298	0.966037	1.26241	0.252055	0.959657	1.34464	0.392853	0.761186	0.750159	0.973471	0.779307	0.722415	0.868072	1.08568	1.35824	4	31	20
676	ANKFN1	1.0225	0.490254	0.843526	0.0616855	0.093789	0.11157	0	0	0	0	0	0.0776348	0	0	0	0	0.0979177	0	0.176287	0.18636	0.0818995	0.153505	0	0.297755	0	0	0	0.206864	0	0.101471	0	0.119926	0	0.089002	0.109344	0	0.304208	0	0	0	0	0.657847	0	0.104102	0	1	0	0
677	ANKFY1	1.0939	0.518859	0.860529	4.52998	4.65947	4.32013	3.57197	5.223	4.24578	5.15112	4.83382	5.5914	4.72154	3.84122	5.16466	3.57026	3.51016	3.89751	3.54321	4.8644	5.0086	4.84168	3.0508	4.5418	3.76611	4.42779	4.64824	4.77422	5.1042	5.21498	4.93045	5.01693	3.85608	4.13298	4.38141	3.64932	3.6973	5.29346	3.91157	5.06136	4.65188	3.82939	5.31145	3.67215	5.29312	236	124	536
678	ANKH	1.13356	0.204802	0.715692	6.66407	6.84493	5.56414	5.35643	6.94648	7.12974	7.27909	6.74934	6.96204	6.44236	6.30563	6.98156	6.53325	6.74961	6.84595	6.93385	6.74382	6.64815	5.95461	6.73881	6.32551	6.67979	5.5989	6.80064	5.95425	7.35024	7.00663	6.27065	6.94911	6.67123	6.92735	6.35792	6.91768	6.65932	7.28823	5.75096	7.15326	7.43689	7.22446	7.28185	6.60658	7.0069	576	455	1804
679	ANKHD1	1.00532	0.93947	0.99999	0.785184	0.792835	1.0879	0.69144	0.96304	0.773499	1.24652	0.997576	1.25227	0.392428	0.749985	0.689816	0.568988	1.26577	0.227231	0.333359	0.86974	0.715908	0.642786	0.473656	0.705211	0.421328	1.02281	0.536072	0.982912	0.523574	1.01445	0.497664	0.966037	0.818089	0.593663	0.395007	0.972536	0.476365	0.83329	1.2412	0.602969	0.717803	0.194631	0.868072	0.535008	1.4328	14	7	14
680	ANKHD1-EIF4EBP3	0.888201	0.100381	0.669203	1.27369	1.10265	1.19311	0.767856	1.27746	1.01771	1.10832	1.91397	1.25227	1.2482	1.14538	1.81924	0.852641	0.825789	1.64723	1.52837	1.55112	1.15486	1.19603	1.2971	1.10175	0.885886	0.755239	1.03566	0.824468	1.2977	1.2971	0.730384	1.02867	1.14287	0.765514	0.704782	0.899994	0.630151	1.35811	1.06431	1.4745	1.36506	1.33144	0.982044	1.13567	1.66704	16	8	21
681	ANKIB1	1.11363	0.363001	0.76833	3.94457	4.09985	2.72862	3.51768	4.28641	3.79163	4.79719	4.18304	4.60472	3.33133	3.39847	4.27741	3.55055	3.465	3.45671	3.44332	4.44766	4.56458	3.963	2.90871	4.2078	3.85896	4.41621	3.59699	4.68768	4.47374	4.57774	3.5189	4.0978	4.07872	3.70342	3.23648	3.71423	3.35517	4.55972	2.99208	4.37782	4.41085	3.49245	4.49862	3.61162	4.73506	70	119	273
682	ANKK1	0.971973	0.674006	0.941069	0.489735	0.448723	0.914132	0.434421	0.492511	0.838535	0.366237	0.2217	0.528364	0.459558	0.683492	0.298546	0.215568	0.507278	0.954734	0.176287	0.633715	0	0.478132	0.829644	0.228877	0	0	0.378526	0.141151	0.369243	0.369011	0.114214	0.519436	0.531193	0.710474	0.633348	0.132549	1.22045	0.334089	0.268546	0.737322	0.441646	0	0.378601	0.742805	0.347045	11	4	6
683	ANKLE1	0.969888	0.629527	0.917819	0.571723	0.527613	0.716531	0	1.1944	0.633909	0.59046	0.686217	0.528364	0.858188	0.683492	0.38575	0.786783	0.0979177	0.67541	0.333359	0.427308	0.369665	0.224537	0.906431	0.544446	0.22599	0.486747	0.292793	0.206864	0.448471	0.369011	0.800302	0.333466	0.652878	0.593663	0.837841	0.132549	0.833876	0.761186	0.347996	0.289669	1.00204	0.722415	0	0.67681	0.267793	8	0	19
684	ANKLE2	1.12386	0.0121823	0.558598	5.45504	5.6235	5.92838	5.57689	5.40025	5.54346	5.51249	5.24742	5.69819	5.76864	5.3548	5.7226	5.34216	5.35365	5.08782	5.54489	5.30524	5.27985	5.25402	5.6117	5.11673	5.07591	5.84031	5.62577	5.75312	5.6227	5.54946	5.86233	5.80394	5.29107	5.3607	5.52721	5.39539	5.56683	5.61058	5.85662	5.75873	5.57818	5.61752	5.58609	5.44544	5.64245	745	532	608
685	ANKMY1	0.950948	0.409234	0.795156	2.70253	2.62997	3.39061	2.30827	2.97257	2.86906	2.50996	2.84826	2.53852	2.80775	2.92419	2.98133	2.584	2.49442	2.19607	2.50563	2.68854	2.8463	2.1636	2.64303	2.73843	2.45038	2.51115	2.82278	2.06568	2.83292	2.75627	2.81026	2.8034	2.72156	2.39602	2.72035	2.49031	2.97924	2.32065	2.61231	2.25704	2.78109	2.68171	2.22527	2.80447	2.62459	118	45	101
686	ANKMY2	0.911654	0.31774	0.744278	4.38123	4.24779	3.27554	3.19681	4.60859	4.51809	5.19731	4.40288	4.34698	4.10896	4.14905	4.55176	4.84397	4.23556	4.41276	4.05282	4.63144	4.4146	4.41037	3.76874	4.74045	4.37742	2.67551	4.30384	3.2604	4.45947	4.6797	3.96182	4.2567	4.50763	4.41273	4.16418	4.39339	4.19934	4.5329	3.34177	4.38807	4.67634	4.23552	4.61361	4.19256	4.25948	108	93	345
687	ANKRA2	1.01393	0.859111	0.99999	2.96568	2.98563	2.78019	3.08178	2.60553	2.61436	2.89335	2.94479	3.57855	2.75528	3.21055	3.17738	3.48976	2.61509	2.39634	2.36712	2.98084	3.25217	3.32734	2.47673	3.37032	2.43538	2.1872	3.19776	2.55637	3.08926	2.98593	3.00049	3.56497	2.55982	3.3543	3.04331	2.73931	2.6601	3.2498	2.62831	3.32806	3.12699	3.00089	3.02271	2.75735	2.96325	73	85	75
688	ANKRD1	1.01606	0.977107	0.99999	8.7309	8.75389	4.04595	11.9173	3.46423	6.43239	5.66202	7.76666	7.0277	8.1813	7.12935	5.85838	5.25047	9.83332	4.44702	5.98758	3.60514	6.51074	9.17157	4.1856	10.2992	9.31036	9.97109	9.98017	10.5976	3.55078	7.49853	6.75183	7.63958	9.63372	7.84999	8.19261	6.64552	7.45589	4.30465	6.4016	3.49859	7.62715	4.99586	5.9505	8.64966	11.0828	193	44019	148
689	ANKRD10	1.13959	0.246928	0.742536	6.95133	7.13985	7.34027	7.56612	6.96852	6.94088	6.93686	6.97564	7.05974	7.20564	6.56769	6.87915	7.27152	6.44342	6.7668	6.87835	6.50407	6.62699	6.85891	7.07554	6.81184	6.8134	7.74856	7.33143	8.5199	6.86693	7.12433	7.15687	7.01827	6.90583	7.00945	6.97136	6.4874	6.99906	7.00867	7.48434	6.79819	6.939	6.55258	6.62792	6.74687	6.84484	2003	2146	1832
690	ANKRD11	1.10736	0.192331	0.710057	5.69622	5.84335	5.42257	5.01612	6.32933	5.85575	6.19895	5.99272	6.311	5.31786	5.2553	6.01703	5.19124	5.19399	5.57714	5.7729	5.87375	5.87696	5.58786	5.5382	5.49774	4.96801	5.93122	5.78927	5.94104	6.16746	6.30585	5.87454	6.04649	5.58664	5.87569	5.33516	5.62372	5.55966	6.20533	5.56604	6.1094	6.00723	5.71198	5.3884	5.38473	5.92024	521	357	1171
691	ANKRD12	1.03993	0.651305	0.928584	4.99644	5.05293	5.62886	5.09611	5.42551	4.65979	5.45425	5.0003	5.44162	4.60407	4.37126	4.93456	4.83585	4.68088	4.81806	4.74062	5.17088	5.13628	5.11839	4.41316	4.67722	4.88765	5.38401	5.119	5.77088	5.13746	5.50385	4.54389	5.09949	4.59753	4.49646	4.91703	4.46428	4.61779	5.21129	4.77571	4.94468	5.28142	4.72749	5.32501	4.42138	5.61069	603	378	619
692	ANKRD13A	1.15051	0.00942449	0.530128	3.88045	4.08273	4.08748	3.21057	4.2964	3.60797	4.10293	3.9183	3.92157	3.62248	3.98619	4.12734	3.9243	3.59645	3.96997	3.75246	3.88644	3.93646	3.5232	3.74803	4.11064	3.87016	4.46945	4.18394	4.28549	4.16913	4.06516	4.00688	4.35163	3.92413	3.88215	3.93087	3.89306	4.18079	4.07113	3.86506	4.20885	4.02936	3.98224	4.202	3.2971	4.27983	199	94	275
693	ANKRD13B	1.05165	0.62916	0.917819	2.77618	2.84883	2.98453	2.58665	2.71388	2.61436	1.84835	2.73284	2.85746	3.3133	2.77251	2.29524	2.584	2.82981	2.95199	3.18954	2.2397	2.15258	2.62395	2.87088	3.0887	3.3364	3.11797	3.03568	3.68035	2.46492	2.50169	3.73068	1.6631	2.95242	2.97682	2.64971	2.73931	3.12869	2.1617	3.30242	2.38538	2.02861	3.07694	2.05341	3.05881	2.2855	86	57	82
694	ANKRD13C	1.11848	0.16552	0.69378	4.18085	4.34239	3.74223	3.70425	4.34535	4.37745	4.83055	4.2135	4.45275	4.10896	3.52728	4.58899	4.14406	3.97708	4.06125	4.00106	4.35835	4.49154	4.12028	3.95198	4.10104	3.8363	4.52798	4.10439	4.84815	4.54307	4.57333	3.77477	4.51369	4.31828	4.15891	3.97488	3.82612	4.10409	5.03522	3.48924	4.44809	4.53639	4.13236	4.0984	4.11369	4.75699	154	137	285
695	ANKRD13D	0.98575	0.89593	0.99999	3.51856	3.49785	4.53551	3.74263	2.96005	3.36473	2.56383	3.48387	2.69452	3.57785	3.89363	2.70436	3.27838	3.50124	3.74983	4.02429	2.77827	3.35458	2.99288	3.96101	3.47068	3.92488	3.94917	3.07473	3.5723	2.84761	2.9726	3.61903	3.6371	3.34438	3.73823	3.82264	3.55798	4.07759	3.08236	4.2637	2.82331	3.0666	3.73865	2.98219	3.71388	2.717	276	141	100
696	ANKRD16	0.987252	0.864557	0.99999	2.19947	2.18096	2.65686	2.70798	1.9442	1.81654	2.3556	1.84894	2.21689	2.17028	2.23631	1.78756	2.46271	1.46241	1.86555	2.40301	2.13036	1.71282	2.59743	2.59744	1.99277	2.22473	1.58804	2.22501	1.77207	2.30381	2.40576	2.30874	2.31824	2.22902	1.97349	2.05293	2.65365	2.17668	2.1617	2.83548	1.81561	1.65486	1.8479	2.53637	2.12669	1.92125	66	63	42
697	ANKRD17	1.17351	0.203105	0.714809	5.15526	5.38609	4.44255	4.31369	5.72461	4.88045	5.9836	5.42525	5.93563	4.21476	4.67491	5.60713	4.85606	4.68088	4.84827	4.71943	5.68171	5.53922	5.12304	4.55109	5.15204	4.75501	5.95408	5.22406	6.0867	5.7552	5.44474	4.59396	5.63557	5.02415	4.9199	4.77489	4.8724	4.39446	5.96371	4.83896	5.667	5.56732	4.78908	5.51687	4.41126	6.1925	258	215	765
698	ANKRD18A	1.00492	0.492888	0.845588	0.00545409	0.0125312	0	0	0	0	0	0	0	0	0.105347	0	0	0	0	0	0	0	0	0	0	0	0	0	0	0	0	0	0	0	0	0	0.132549	0.108687	0	0	0	0	0	0	0	0	0	0	0
699	ANKRD18B	0.616378	0.162425	0.69362	1.29261	0.594499	3.86672	0.525278	0.96304	0.900766	0.366237	1.18491	1.14816	0.392428	0.54054	0.619594	0.786783	1.22301	0.954734	1.02841	0.271226	0.159398	0.881283	1.17825	0.156546	1.80206	0.228945	1.32196	0.443336	0	0.448197	0.57948	0.759949	0.0889409	0	0.210981	0.657523	0.392853	0.685288	0.184465	0.103155	0.65356	0.657847	1.40623	1.18398	0.688756	169	5	14
700	ANKRD2	0.495136	0.0359655	0.612962	9.13487	8.12076	10.6568	9.57892	8.32133	8.40176	7.06382	8.53238	7.94722	8.48629	9.82749	7.15527	6.54948	10.8486	7.98225	7.8184	9.02546	7.97956	8.34855	8.71703	9.10811	10.6048	8.03219	7.81928	7.99133	7.16474	8.03427	6.66078	7.95641	8.38816	6.06995	9.36553	8.52061	9.8593	5.41004	6.33125	4.74781	7.10508	5.28486	8.27337	7.38338	9.82789	20066	8695	4702
701	ANKRD20A1	0.985876	0.151475	0.69362	0.0313857	0.0108633	0	0	0.0946621	0	0.100637	0	0.0776348	0	0	0	0	0	0	0.176287	0	0.0818995	0.0787931	0	0	0	0	0	0	0.101541	0	0	0	0	0	0	0	0.108687	0	0	0	0	0	0	0	0	0	0	1
702	ANKRD20A2P	1	0.99999	0.99999	0	0	0	0	0	0	0	0	0	0	0	0	0	0	0	0	0	0	0	0	0	0	0	0	0	0	0	0	0	0	0	0	0	0	0	0	0	0	0	0	0	0	0	0	0
703	ANKRD20A3P	0.997088	0.323636	0.744278	0.0042073	0	0	0	0	0	0	0	0	0	0	0	0	0	0	0	0	0.0818995	0	0	0	0	0	0	0	0	0	0	0	0	0	0	0	0	0	0	0	0	0	0	0	0	0	0	0
704	ANKRD20A4P	1.02828	0.491658	0.844601	0.155638	0.195871	0	0.233501	0.183494	0.306227	0	0.151519	0.352118	0	0.203522	0.106529	0.111806	0	0	0.333359	0.56814	0.369665	0	0	0	0	0	0.201642	0.141151	0	0.196272	0.220045	0.429445	0	0	0	0	0.392853	0.334089	0.184465	0.199424	0.0998077	0	0.378601	0.292164	0.626584	0	2	2
705	ANKRD22	1.02466	0.434115	0.809917	0.0633577	0.0985067	0	0.337456	0	0	0	0	0	0	0.203522	0	0	0	0.118084	0	0	0.0818995	0	0	0	0.421328	0.426485	0	0.141151	0	0.285225	0.114214	0	0	0	0.395007	0	0.108687	0	0.184465	0	0	0	0	0	0.183933	0	3	0
706	ANKRD23	0.975416	0.847271	0.99999	4.07837	4.04246	5.01602	4.80568	3.37274	4.2216	4.38321	3.41064	4.53073	4.45987	3.91552	3.58921	4.2456	3.92467	3.45671	4.20799	3.27605	3.13235	3.23575	4.68789	3.86611	3.69233	2.42136	3.77353	2.3244	3.4581	3.61135	4.07193	4.80961	3.55417	4.33299	3.29551	4.31883	3.54121	4.66226	4.12397	4.30935	4.32064	4.85537	3.58832	4.26734	4.41471	390	307	138
707	ANKRD24	0.997454	0.981405	0.99999	1.89371	1.89004	1.03227	2.47711	1.356	1.57075	1.24652	2.03586	1.80236	1.45973	2.70707	1.5055	1.87151	1.08654	2.08445	2.95578	1.85595	1.92741	1.45426	2.39913	1.64172	1.46065	0.939012	2.22501	1.75019	1.94254	1.49655	2.46759	1.58189	1.63154	2.10734	1.60747	1.28891	1.80896	1.98304	1.73063	2.46501	2.0784	2.3551	1.8281	1.99747	1.53788	13	52	23
708	ANKRD26	1.01601	0.90132	0.99999	3.69043	3.71335	3.02784	3.126	4.14426	3.24989	4.54822	3.63297	3.88963	3.08787	3.50819	4.10824	3.70116	3.47415	3.2906	2.67668	4.39663	4.13657	4.02401	2.9815	3.74184	3.30373	3.08911	3.50468	3.29858	4.09719	3.89894	3.1817	4.49162	3.60782	3.26162	3.04331	3.30057	2.96486	4.253	3.06443	4.33077	3.86887	3.16088	3.73371	3.05881	4.8381	89	88	246
709	ANKRD27	1.18653	0.129721	0.686584	3.68268	3.92943	3.33422	3.02063	4.14978	3.71576	4.32199	3.80285	4.39326	3.12969	3.45935	3.80232	3.76241	3.66195	3.70336	3.15838	3.60514	3.65137	3.92618	3.38185	3.49289	3.2099	4.94262	3.85056	4.94521	4.04716	3.47619	3.4113	3.76218	3.58507	3.8443	3.76532	3.38272	3.4093	3.9867	3.25168	3.94985	3.93792	3.76953	4.12965	3.26377	4.24404	113	81	247
710	ANKRD28	1.09325	0.441456	0.81556	5.48833	5.61695	4.93491	5.8842	5.42095	5.60082	6.08074	5.68485	5.95633	4.86773	5.10145	5.96842	5.49691	5.31854	5.05488	5.11801	5.71049	5.44177	5.78286	5.02572	5.36962	4.98098	5.66722	6.90635	5.44128	5.95666	5.44715	5.05723	5.49568	4.94297	5.88814	4.56537	5.25703	5.59512	5.64355	4.80416	5.60683	5.90918	5.23594	5.56567	5.16465	6.23349	368	661	617
711	ANKRD29	1.06202	0.478069	0.83681	2.71199	2.79881	1.4693	2.40715	2.81467	2.51838	3.02723	2.49851	2.84641	2.39269	2.80415	2.63486	2.4199	2.72644	2.72886	2.36712	2.65735	3.52531	2.70069	2.10544	3.63941	2.56506	3.00918	2.66112	2.92185	2.80309	3.22954	2.23491	2.8212	3.10948	2.34272	2.7877	2.83969	2.71271	2.85877	2.54647	3.21745	2.70389	2.68171	2.6784	2.97891	2.36381	22	49	89
712	ANKRD30A	1.0047	0.558109	0.882464	0.00398851	0.0107548	0	0	0	0	0	0.0777475	0	0	0	0	0	0	0	0	0	0	0	0	0	0	0	0	0	0	0	0	0	0	0	0	0	0	0	0	0	0	0	0	0.201195	0	0	0	0
713	ANKRD30B	0.98598	0.232454	0.732051	0.0257718	0.00540144	0.11157	0	0.267171	0	0	0	0	0	0	0.106529	0	0	0	0	0	0	0	0	0	0	0	0	0	0	0	0	0	0	0	0	0	0	0	0	0	0	0	0.104364	0	0	1	0	3
714	ANKRD30BL	1	0.99999	0.99999	0	0	0	0	0	0	0	0	0	0	0	0	0	0	0	0	0	0	0	0	0	0	0	0	0	0	0	0	0	0	0	0	0	0	0	0	0	0	0	0	0	0	0	0	0
715	ANKRD31	0.932457	0.0345804	0.612962	0.156126	0.0552347	0	0.233501	0.0946621	0	0.283021	0.288626	0	0.0874901	0	0.205729	0.111806	0	0.67541	0	0.18636	0.302924	0.153505	0	0.0803951	0.22599	0.0804202	0	0.0723008	0	0	0	0.119926	0	0.089002	0	0	0	0.231089	0	0	0.0998077	0.100595	0	0	0.267793	0	2	1
716	ANKRD33	0.994181	0.493597	0.84598	0.0179207	0.00950133	0	0	0	0	0	0	0	0	0	0.106529	0	0	0	0	0	0.159398	0	0	0	0.0793291	0.0804202	0	0	0	0	0	0	0	0	0	0	0	0	0	0	0	0	0	0.104102	0	0	0	0
717	ANKRD33B	0.88406	0.628041	0.917162	4.06791	3.89012	3.54765	2.98905	5.78086	3.97636	5.07895	4.7796	3.95795	3.3042	3.06144	3.91655	2.7829	1.69923	3.56465	3.15838	5.06194	2.81071	5.35641	4.09827	1.47329	1.46065	3.69834	3.3958	4.24305	2.09806	4.15051	3.01527	4.90034	1.90085	2.39602	2.73749	1.17055	2.50965	5.11332	3.56602	4.9412	4.42535	3.70709	4.43999	1.55849	5.09213	133	79	796
718	ANKRD34A	0.994784	0.969602	0.99999	1.22056	1.21301	2.63835	0.69144	1.23653	0.960423	1.37263	1.41201	1.11171	0.644023	0.874428	1.34067	0.915623	0.643229	0.821821	1.07366	1.20786	0.553149	1.33092	1.69358	1.0627	1.12899	0.895216	1.6668	0.329939	0.66298	1.01445	1.53349	2.10225	0.710076	0.966809	0.900034	1.23094	0.630151	0.901961	0.184465	0.860223	1.44315	0.955167	1.36481	1.48326	2.34463	65	7	20
719	ANKRD34B	1.02536	0.363787	0.768658	0.0567315	0.0928678	0	0	0	0	0.100637	0	0.0776348	0.169976	0	0	0	0	0.227231	0	0.0961869	0.0818995	0	0.25618	0.0803951	0	0.426485	0.104341	0	0	0	0	0.333466	0	0	0	0	0	0.120167	0	0.103155	0	0	0.104364	0.104102	0.422169	0	0	0
720	ANKRD34C	0.96388	0.405842	0.79304	0.169375	0.116301	0.11157	0	0.0946621	0	0.366237	0.151519	0.471974	0	0	0	0.215568	0.0979177	0	0	0.56814	0.0818995	0	0.133769	0.705211	0.0793291	0.228945	0.104341	0.496858	0	0	0.114214	0.333466	0	0	0	0.132549	0	0	0	0.289669	0.193155	0.282911	0	0	0	1	0	1
721	ANKRD35	0.962849	0.755917	0.98346	4.26106	4.20644	4.42105	3.2242	3.49926	4.29295	4.2361	3.86447	3.60501	4.77523	4.67918	4.21924	4.90344	4.04617	4.42999	4.92783	3.75264	3.43469	3.8155	5.02572	3.88302	4.35369	2.6625	4.22502	3.4555	4.12157	3.47619	4.72558	3.8253	4.4289	5.07502	3.79017	4.14924	4.81515	3.9708	4.70203	4.1914	4.09735	4.51154	3.5333	4.85721	3.10679	254	95	152
722	ANKRD36	1.19293	0.0992171	0.669203	2.08947	2.34398	1.14146	0.909521	1.9694	2.45758	2.08784	1.73357	1.80236	2.6003	2.03769	2.3396	2.50428	2.66387	1.93156	2.42063	2.01205	2.29675	0.836633	1.50892	2.94579	1.51873	1.99311	2.33633	1.75019	2.40659	2.34498	2.1571	2.4152	2.72156	2.06409	1.93905	1.64017	2.58684	3.11165	1.28223	2.09129	2.89661	2.66538	2.41985	2.58815	2.24469	15	10	43
723	ANKRD36B	1.41522	0.0224322	0.602325	1.08504	1.58607	0.311747	0.233501	1.63333	1.01771	1.52527	1.21962	1.25227	1.08771	0.813548	1.65341	1.38494	1.26577	0.954734	0.981697	0.271226	0.766322	1.59494	0.662602	1.17681	0.646408	1.02281	0.926029	0.781981	1.76821	1.33925	1.05033	1.58189	1.71774	1.57175	1.17619	0.566712	1.70892	3.03728	0.750159	2.46501	1.86803	1.10799	1.76581	1.52137	1.396	3	2	31
724	ANKRD36C	1.13124	0.0980234	0.668244	0.810771	0.988681	0.785449	0.525278	0.804027	0.633909	0.784476	0.872266	0.955961	0.95442	0.463376	0.997293	0.786783	0.767466	0.596227	0.722342	1.07252	0.952013	0.836633	0.369012	1.34897	0.646408	1.95095	0.981883	1.01995	1.20948	0.90643	0.410928	1.02867	0.918575	0.710474	0.959657	0.657523	0.895857	1.03021	0.628151	0.602969	0.779307	1.24616	0.608943	1.18398	1.23864	9	5	11
725	ANKRD37	1.1286	0.254646	0.744278	3.36633	3.54087	3.98865	3.23769	2.41689	3.5892	2.89335	2.98571	3.8734	3.58539	3.45935	3.36076	3.72773	3.22606	3.15902	3.65162	2.90319	2.85797	2.68818	3.72701	3.57149	3.30373	2.93542	4.24799	3.1394	3.06433	3.10067	3.4113	3.6371	3.72346	3.68925	3.31847	3.00445	3.37707	3.38788	2.83548	3.15879	4.22992	4.54763	3.55187	3.66365	3.27835	185	96	64
726	ANKRD39	1.08609	0.703255	0.959014	5.40331	5.52246	3.75087	4.73606	5.78441	5.50891	6.42441	5.66295	6.79755	4.05028	5.19691	5.23386	3.64651	4.73515	3.92207	4.29175	5.81489	5.99925	6.07001	3.92455	5.52673	5.47105	4.47318	5.31385	4.60783	5.22163	5.9231	4.25114	6.3629	4.17328	4.82916	3.72293	4.98627	3.57949	6.83844	3.08776	6.34073	6.65406	5.19102	6.38926	4.23903	6.43171	155	292	798
727	ANKRD40	1.2326	0.165428	0.69378	5.77788	6.07959	3.96656	4.62232	6.65084	5.85967	6.89544	6.11301	6.34868	4.48828	5.17287	6.37369	4.97542	5.4929	5.44214	5.08248	6.20025	6.30125	6.27214	4.28241	5.50868	5.27859	6.10829	6.15538	6.47046	6.64735	6.48082	5.22233	6.34609	5.40803	5.68365	5.24518	5.58375	4.84687	6.45142	4.16842	6.68323	6.68753	5.83754	6.45242	5.40525	6.7605	182	269	1467
728	ANKRD40CL	1.00078	0.86722	0.99999	0.00412796	0.0052504	0	0	0	0	0	0	0	0	0	0	0	0	0	0	0	0	0	0	0.0803951	0	0	0	0	0.101541	0	0	0	0	0	0	0	0	0	0	0	0	0	0	0	0	0	0	0
729	ANKRD42	1.09702	0.224295	0.726613	1.72174	1.85532	1.55074	1.26632	1.81113	1.64535	1.95972	2.09315	1.89105	1.49215	1.49471	1.29634	1.59192	2.05667	1.43609	1.31885	2.32158	2.05456	1.56788	1.55735	1.55996	1.87056	2.6625	2.10438	2.39658	1.96966	1.42004	1.72543	1.81299	1.57108	1.44261	1.68016	1.72661	1.77638	1.5839	1.47152	1.65511	1.86803	2.11167	1.73363	1.55849	2.09201	24	16	37
730	ANKRD44	1.2782	0.00549162	0.47831	2.6666	3.0207	2.65686	2.05739	2.78658	2.45758	2.74577	2.8146	3.09068	2.15011	2.62087	2.67003	2.56448	2.17357	2.65264	2.34883	2.74897	3.24329	3.01309	2.85159	2.49618	2.57878	3.9112	2.79187	3.00733	2.93274	2.99914	2.6679	3.54368	2.81577	3.18294	2.51708	2.51481	2.76347	3.19612	3.25168	3.46024	2.9241	2.61526	2.86823	2.53327	2.96325	66	36	87
731	ANKRD45	1.01337	0.148519	0.69362	0.0091576	0.0283161	0	0	0	0	0	0	0	0	0	0	0	0	0	0	0.0961869	0.0818995	0	0	0	0	0	0	0.141151	0	0.101471	0	0	0	0	0	0	0	0	0	0.103155	0.0998077	0	0.104364	0	0	0	0	0
732	ANKRD46	1.19024	0.126143	0.684356	5.12131	5.37255	4.10781	3.9699	5.55602	5.21339	5.977	5.28478	5.42315	4.90433	4.89289	5.46419	5.20707	4.92053	5.06961	4.77527	5.68945	5.50808	5.13692	4.4521	4.73735	4.41614	4.19023	4.99893	4.47077	6.14979	5.80209	5.10981	5.49845	4.90673	5.64013	5.07365	4.97307	4.78271	5.97372	4.55491	5.77444	5.80583	5.49582	5.48339	5.17663	5.75752	202	167	679
733	ANKRD49	0.999402	0.992748	0.99999	2.46377	2.4629	1.77066	3.09667	2.45307	2.30485	2.52814	2.76845	2.52473	2.35792	1.74345	2.90957	2.35321	2.45801	2.27446	2.50563	2.49038	2.74937	2.42719	2.42546	2.40547	2.03877	2.71383	2.05316	2.30952	2.83292	2.52013	2.40164	2.50606	2.52837	1.92596	2.45629	2.36116	1.80896	2.73247	2.47748	2.42575	2.58836	2.22743	2.79215	2.24527	2.83166	30	86	66
734	ANKRD50	0.99541	0.967115	0.99999	2.80208	2.79544	1.66489	2.76502	2.69889	2.61436	3.05257	2.96539	3.00385	2.67282	2.41086	2.56184	2.13237	2.4016	2.02522	2.78946	3.27605	3.7673	3.11942	1.64958	3.59904	2.86284	3.60627	2.95425	3.35038	2.70969	2.60897	1.82942	2.52791	3.1921	3.24235	2.72035	3.08845	2.48969	2.87594	1.92452	2.59458	2.68794	2.85011	2.10463	2.37579	2.83166	27	66	81
735	ANKRD52	1.07941	0.524525	0.863866	5.31556	5.42579	4.66003	3.56128	6.3269	5.75196	6.32391	6.06966	5.60621	4.61883	4.51203	5.2191	5.26868	4.45006	5.06961	5.36321	5.57308	5.52648	4.78699	4.90927	4.75889	4.95492	5.2686	5.58577	5.60561	6.07217	5.58712	4.54389	5.28091	5.00713	5.56455	5.15879	5.35865	4.97802	5.69283	4.37694	5.61994	5.67844	5.80063	5.24165	5.2437	5.77554	302	123	1169
736	ANKRD53	1.05296	0.295205	0.744278	0.684161	0.75861	0.785449	0.434421	0.859002	0.773499	0.658072	0.635699	0.41329	0.700618	0.874428	0.820768	0.717774	0.275821	0.67541	0.722342	0.351377	0.952013	0.836633	0.133769	1.02257	0.69759	0.156593	1.2327	0.59829	0.727936	0.849227	0.930727	0.759949	0.466271	0.710474	0.959657	0.566712	0.555306	0.901961	0.8075	0.973471	0.65356	0.722415	0.608943	0.742805	0.91368	9	4	12
737	ANKRD54	0.886188	0.177958	0.703182	3.6743	3.49999	4.38819	3.95363	3.09212	3.74997	3.06508	3.55356	3.35514	4.0228	3.60118	3.42393	3.71007	4.34928	3.62573	3.82702	2.99338	3.04316	3.43609	3.86808	3.37032	3.95148	2.99887	3.76559	3.17268	3.11378	3.35813	3.62867	3.01929	3.51458	4.01868	3.92341	3.78643	3.87708	3.16851	3.87851	2.92537	3.28376	3.80723	3.38578	3.70563	2.68685	248	165	111
738	ANKRD55	1.01808	0.15219	0.69362	0.0154294	0.0412872	0	0	0	0	0	0.0777475	0	0.0874901	0	0	0	0	0	0	0	0	0	0.133769	0	0	0.0804202	0.104341	0	0	0	0.114214	0.119926	0	0	0	0	0	0	0	0	0.193155	0	0	0	0.183933	0	0	0
739	ANKRD6	0.99936	0.992548	0.99999	2.23516	2.23424	1.3378	2.02661	1.89243	1.78389	2.39576	2.11175	1.93343	2.02272	2.69024	2.22603	1.9933	2.43945	2.5927	2.29253	2.62547	2.72409	2.08942	1.89544	2.51076	2.32579	1.61529	2.12933	2.47869	2.48385	2.74063	1.92641	1.6631	2.35988	2.04197	2.3036	2.46539	2.31921	2.48635	1.81693	2.30111	2.26196	2.37532	2.22527	2.12669	2.02129	19	35	40
740	ANKRD60	1	0.99999	0.99999	0	0	0	0	0	0	0	0	0	0	0	0	0	0	0	0	0	0	0	0	0	0	0	0	0	0	0	0	0	0	0	0	0	0	0	0	0	0	0	0	0	0	0	0	0
741	ANKRD61	1.02879	0.45052	0.821546	0.151769	0.192716	0.11157	0.121469	0.267171	0.109459	0.194709	0.288626	0.352118	0.0874901	0	0.106529	0	0.0979177	0.118084	0.0908342	0.18636	0.302924	0.3569	0	0.0803951	0.0793291	0.297841	0.201642	0.0723008	0	0.196272	0.114214	0.604141	0.398291	0.089002	0	0.132549	0.108687	0	0.0951788	0.289669	0	0.366099	0	0	0.626584	1	1	3
742	ANKRD62	0.993525	0.806013	0.99999	0.0786889	0.0693173	0	0.233501	0	0	0	0	0.151304	0	0	0.106529	0	0.0979177	0	0	0.427308	0.159398	0.0787931	0	0.0803951	0.154523	0.426485	0	0.0723008	0	0.101471	0.114214	0	0	0.172831	0	0	0.209757	0	0	0	0	0	0.201685	0	0	0	2	0
743	ANKRD63	1.02628	0.271624	0.744278	0.0240017	0.0614274	0	0	0	0	0	0.0777475	0.151304	0	0	0	0	0	0	0	0	0	0.153505	0	0.0803951	0	0	0	0	0	0.196272	0	0.519436	0	0.089002	0	0	0.108687	0	0	0.103155	0	0	0	0.104102	0	0	0	0
744	ANKRD65	0.85102	0.193797	0.710978	2.55567	2.32293	2.9698	1.89651	1.60144	2.89986	2.27175	1.93501	1.44036	3.05569	2.95271	2.27254	2.46271	2.4016	3.17273	3.01497	2.32158	2.22647	2.19931	2.62041	2.63575	3.12832	0.653756	2.27058	1.05605	1.96966	2.6261	2.55108	1.5395	2.92851	2.77702	3.09741	2.56259	2.96486	1.35811	2.77926	1.72147	1.92356	2.33459	2.02709	3.05881	1.01423	85	31	30
745	ANKRD66	0.994953	0.393793	0.785851	0.0110024	0.0037024	0	0	0.0946621	0	0	0	0	0	0	0	0	0	0.118084	0	0	0	0	0	0	0	0	0	0.0723008	0	0	0	0	0	0	0	0	0	0	0	0	0	0	0	0	0	0	0	1
746	ANKRD7	1.06919	0.0355955	0.612962	0.108318	0.204836	0	0	0.183494	0.306227	0.100637	0.288626	0.0776348	0	0	0.205729	0	0	0.227231	0.256959	0.271226	0	0.0787931	0	0	0.0793291	0	0	0.329939	0.196402	0.285225	0.220045	0.230643	0.251891	0.089002	0.109344	0	0.392853	0.120167	0	0.374599	0.193155	0.44475	0.104364	0.104102	0.493574	0	0	2
747	ANKRD9	0.891406	0.406621	0.793414	6.91366	6.74781	6.71482	7.70014	6.92329	6.93625	6.80325	6.41212	6.30597	7.49632	6.89142	7.04154	7.00085	7.34575	7.21983	6.86394	6.49197	4.88286	6.88724	7.70542	6.33987	5.99039	4.08207	7.93523	4.95241	6.05487	6.48904	7.44643	6.96822	6.62737	7.14924	6.42026	6.96734	6.88907	5.851	7.43174	6.46456	6.18251	7.05618	6.94583	6.92355	5.94592	1294	2356	1775
748	ANKS1A	1.1597	0.166656	0.694355	4.78388	4.99764	4.5701	3.21057	5.17235	4.84528	5.11849	4.91285	5.23477	4.37113	4.83663	5.02223	5.07535	3.92467	4.9944	4.83233	4.91803	4.94436	4.35208	4.81283	5.08785	4.00325	4.31181	5.43385	4.24696	5.79743	5.28406	4.56914	5.24509	4.78556	5.08316	4.32585	4.14924	4.31728	5.84882	4.33368	5.30262	5.21063	5.09674	4.75259	4.92984	5.14853	283	94	517
749	ANKS1B	1.36146	0.0288438	0.612416	1.58803	2.03319	1.14146	0.233501	1.151	2.45758	2.01234	1.35069	2.34801	1.70076	1.86843	2.17798	1.70321	1.46241	1.13363	1.49549	1.11906	1.52062	0.924591	0.662602	1.64172	1.70534	1.38135	1.1859	1.31636	3.03895	2.4449	1.82942	1.6631	2.26764	2.28738	1.49106	0.972536	0.476365	2.55193	1.06431	2.32264	2.24025	2.11167	1.79729	2.5145	2.81782	15	2	18
750	ANKS3	0.905924	0.479362	0.837058	3.98053	3.83799	5.08599	4.12321	3.49926	3.87924	3.05257	3.86447	3.40869	4.24361	4.26727	3.46456	4.06291	3.92467	3.96997	4.51729	3.06644	3.23437	3.38274	4.96419	3.63276	3.72969	2.91364	3.88025	3.00733	3.77482	3.30593	4.55404	3.33647	3.93016	4.00159	4.214	4.07705	4.45232	3.53568	4.96716	3.39058	3.41551	3.85841	3.10048	4.08217	2.55953	410	187	152
751	ANKS4B	1.00527	0.690938	0.952664	0.0139951	0.0215849	0	0	0	0	0	0	0	0	0	0	0	0	0	0.256959	0	0	0	0	0	0	0.0804202	0	0	0	0	0	0.119926	0	0	0.210981	0	0	0	0	0	0	0	0	0	0	0	0	0
752	ANKS6	0.958343	0.437883	0.813385	3.41176	3.35038	3.79332	3.14044	3.56687	3.4295	3.25173	3.64579	3.31563	3.68693	3.24554	3.12765	3.46891	3.41838	3.42269	3.60615	3.21309	3.113	2.96204	3.96998	3.16442	3.2361	3.37074	3.63232	3.22911	3.2637	3.07595	3.56984	3.16582	3.51458	3.52352	3.32981	3.31459	3.59825	3.38788	3.76005	3.07245	3.15046	3.40663	3.03597	3.03267	3.26821	160	89	160
753	ANKUB1	1.03093	0.135376	0.69036	0.0163461	0.0602905	0	0	0	0	0	0	0	0	0	0	0	0	0.227231	0	0	0	0	0	0.0803951	0	0	0.104341	0	0	0	0.114214	0.429445	0.0889409	0	0	0	0	0	0	0	0	0	0.104364	0.104102	0.183933	0	0	0
754	ANKZF1	0.92772	0.517605	0.859984	5.38221	5.27398	6.51497	4.86776	5.33146	5.35627	4.83055	5.11077	5.23053	5.46806	5.21761	5.38703	5.53502	5.34869	5.50582	5.40364	5.01964	5.09496	4.85852	6.36146	4.73425	4.85983	3.80278	5.16798	4.07286	5.47915	5.47342	5.88262	5.1248	5.1535	5.25888	5.60862	4.95528	5.69874	5.52609	5.92136	5.26418	5.1796	5.47723	4.92281	5.28581	4.54226	1125	321	579
755	ANLN	1.10094	0.451977	0.822661	0.355504	0.494238	0.215127	0.121469	0.34626	0.558699	0.100637	0.2217	0.288236	0.392428	0.613786	0.106529	0.111806	0.275821	0.328697	0.333359	0.271226	0.232945	0.418789	0.133769	0.849844	0.841066	2.01374	1.1859	1.25555	0.101541	0.285225	0.114214	0	0.326947	0.327155	0	0	0.209757	0.520349	0.0951788	0.103155	0.0998077	0.44475	0.201685	0	0.347045	2	1	4
756	ANO1	1.14575	0.186641	0.706659	3.16957	3.36587	2.79698	1.89651	3.0806	2.91501	3.11406	3.48387	3.33156	2.67282	2.85035	3.37148	2.86498	2.63153	3.11709	3.23008	3.35594	4.01153	2.8316	2.77175	3.92172	3.6344	3.69196	2.91174	3.67455	3.89283	3.38856	3.0299	3.45524	3.7095	3.03398	2.68546	3.10468	2.71271	3.54644	2.54647	4.13774	3.63934	3.64181	3.31142	3.03267	2.89896	74	31	110
757	ANO10	0.951841	0.430395	0.808468	3.90822	3.83701	4.03184	4.72172	3.42833	3.94717	3.58273	3.71434	3.70013	3.59288	3.66288	3.52343	3.73647	4.09442	3.93821	4.22312	3.61329	4.01674	4.04378	3.89659	3.96472	4.10153	3.86654	4.10439	3.91961	3.55078	3.44756	3.93099	3.65706	4.00063	3.77893	3.67037	3.71423	4.03691	3.67954	4.24825	3.77342	3.68826	4.01483	3.7008	4.04341	3.62691	191	289	144
758	ANO2	0.957665	0.642251	0.924794	1.44192	1.37951	1.80426	1.03851	1.151	0.558699	1.75879	1.21962	1.73207	1.28568	0.54054	1.93941	1.59192	1.22301	1.83139	0.981697	1.79992	1.7383	0.924591	1.11495	2.13131	1.12899	2.32562	1.32196	1.79361	1.25426	1.6042	1.40474	0.900559	1.30015	0.919056	1.53092	0.823611	1.35892	1.14799	1.2412	1.58556	1.48066	1.33144	1.36481	1.08568	0.96483	31	12	18
759	ANO3	1.04305	0.182778	0.705121	0.0862858	0.147093	0	0	0	0	0.100637	0	0	0.0874901	0	0.298546	0	0.0979177	0.227231	0	0	0.0818995	0.224537	0	0.426367	0.0793291	0.363597	0.201642	0.0723008	0.196402	0	0.220045	0	0.251891	0.252055	0.109344	0	0	0.120167	0.184465	0	0.193155	0.100595	0	0.535008	0	0	0	0
760	ANO4	1.03426	0.30932	0.744278	0.091585	0.14019	0	0	0.0946621	0.109459	0	0.151519	0	0.392428	0	0	0.215568	0	0	0.0908342	0.0961869	0.369665	0	0.133769	0	0.0793291	0.0804202	0	0.329939	0	0	0.410928	0.429445	0.0889409	0	0	0.132549	0	0.231089	0	0.199424	0.0998077	0.44475	0	0	0.183933	0	0	1
761	ANO5	1.15455	0.285734	0.744278	6.89167	7.099	6.66654	4.69751	7.37204	6.95745	7.95846	6.81891	7.22133	6.34475	6.78742	6.95952	7.07083	6.58312	6.78254	6.5445	7.70835	7.20565	6.14745	6.90942	6.15384	6.27576	6.66441	6.45333	6.77802	7.83885	7.20349	6.26756	7.78274	6.4488	6.83548	6.61709	6.77413	6.60701	7.52163	5.1748	7.57552	7.69455	7.51671	7.21276	6.52571	7.79062	1251	284	2428
762	ANO6	1.2455	0.0861146	0.657365	6.23783	6.55455	5.04441	5.09981	6.73131	6.15285	7.20544	6.41867	6.74126	5.55887	5.92526	6.28998	5.90459	6.07393	6.23275	5.89766	6.68123	6.762	6.44197	5.63445	6.15035	5.84616	6.99131	5.9308	7.45513	7.18729	6.79384	6.03177	6.74625	6.20325	6.08761	5.8483	6.03918	5.87257	6.91105	5.35628	6.66859	6.88319	5.97804	6.56186	6.11666	7.27732	398	379	1552
763	ANO7	0.915843	0.119022	0.680278	0.505555	0.378727	0.716531	0.337456	0.421238	0.306227	0.658072	0.352584	0.221394	0.322021	0.203522	0.467982	0.568988	0.706684	0.227231	0.474997	0.756549	0.766322	0.3569	0	0.544446	1.2017	0.0804202	0.536072	0.443336	0.285409	0.662601	0.410928	0.230643	0.398291	0.65325	0.558193	0.253938	0.476365	0	0.423297	0.374599	0.441646	0.100595	0.608943	0.292164	0.0948956	8	3	5
764	ANO8	1.23876	0.0407781	0.614681	3.55455	3.86345	2.48104	2.02661	4.51327	3.39748	4.29038	3.85346	3.81792	2.88304	3.42923	3.93112	3.2172	3.3405	3.93821	3.16884	3.75264	3.70405	3.8719	2.55036	3.57843	2.94985	4.2216	3.95192	4.10337	4.48788	4.30208	3.82595	3.50014	3.50653	3.88836	3.88548	3.70361	3.27581	3.93847	3.35144	3.8934	3.77385	3.4454	4.15417	3.10972	4.09129	57	35	322
765	ANO9	0.992375	0.924313	0.99999	0.510081	0.499039	0.487503	0	0.34626	0.479352	0.283021	0.151519	0.288236	0.644023	0.613786	0.298546	0.111806	0.35717	1.6074	0.722342	0.756549	0.302924	0.224537	0.25618	0.938791	0.359109	0.156593	0	0.206864	0.790094	0.523262	0.656904	0.333466	0.918575	0.65325	0.704782	0.132549	0.555306	0.520349	0.628151	0.530789	0.280828	0.44475	0.536173	0.805912	0.183933	5	0	4
766	ANOS1	1.1176	0.450206	0.821378	4.53544	4.69585	3.55754	4.00189	5.19656	4.39917	5.66202	4.80268	5.10636	3.82061	3.53672	5.11128	4.32895	3.87719	4.50778	3.60615	5.17088	4.61015	5.48674	3.36834	3.5434	2.99146	4.89893	4.32559	5.17601	5.10114	5.20646	4.25737	5.10314	3.74415	4.51264	3.83861	3.96595	3.53148	5.31566	3.72328	5.47841	4.77777	4.40738	4.94757	4.44635	4.95022	134	171	526
767	ANP32A	0.931472	0.352663	0.762422	6.21352	6.11111	6.52256	7.02379	5.80731	6.00664	5.89354	5.90745	5.7832	6.50825	6.18313	6.33038	6.38395	6.51164	5.92172	6.03696	5.84116	5.83477	6.27528	6.36826	6.07754	6.32338	5.89276	6.02021	6.06028	5.89081	5.91441	6.24893	5.92414	6.07031	6.15228	6.22907	6.26898	6.59888	5.7475	6.91676	5.79577	5.94317	5.84117	6.02386	6.2303	5.87081	1131	1470	811
768	ANP32B	0.937453	0.654488	0.930037	5.80331	5.71012	6.71482	7.00714	4.99962	5.45808	4.99646	5.61486	5.23053	6.17912	5.7697	5.53743	5.75977	6.07393	5.43647	5.64945	5.11457	4.88856	5.91624	6.25537	5.62046	5.6441	6.16701	5.8029	5.69563	5.23565	5.15428	6.26756	5.30008	5.76593	5.65478	5.82043	5.5095	5.91809	4.8434	7.06373	4.84403	5.01358	5.66552	4.98565	6.13981	5.08637	1294	1453	457
769	ANP32D	0.994004	0.61896	0.913266	0.019456	0.0107803	0.215127	0	0	0	0	0.151519	0	0	0	0	0	0	0	0	0	0	0	0	0	0	0	0.201642	0	0	0	0	0	0	0	0	0	0	0	0	0	0	0	0	0	0	2	0	0
770	ANP32E	1.07419	0.296588	0.744278	5.13649	5.23974	4.34318	4.8503	5.41409	5.33951	5.46844	5.15179	5.2558	4.64069	4.97858	5.26582	5.42838	5.30579	5.07327	4.72653	5.53283	5.2755	5.27509	4.86186	5.12386	4.79668	5.10522	5.15892	5.2941	5.45776	5.32659	4.74344	5.37431	5.3597	5.32221	5.09707	5.15941	5.41371	5.01986	4.75764	5.00253	5.74931	4.91529	4.91207	5.08419	5.92509	240	317	614
771	ANPEP	1.8323	0.0917264	0.663373	2.10876	2.98242	2.8938	1.7906	2.01852	2.20973	1.63001	2.4111	1.82505	2.20982	2.36916	1.65341	2.05055	0.987821	2.44234	2.93141	2.30154	1.76334	1.00749	1.89544	2.30866	1.84809	5.49086	2.80741	3.47564	0.906909	2.38578	2.33253	3.7058	3.28914	1.87682	1.71518	2.41421	2.6601	1.95099	1.60688	2.52197	2.4054	2.94786	1.63253	2.69203	2.62459	80	28	45
772	ANTKMT	0.821236	0.285999	0.744278	4.43829	4.15416	5.08599	5.94923	3.42833	3.99074	3.69161	3.7504	3.50317	4.6225	4.45835	3.84141	4.99012	5.07879	4.33563	4.32954	3.5887	2.72409	4.23654	5.21498	3.70427	4.24606	3.10842	4.0202	3.43508	3.42909	3.65373	4.4161	3.86016	4.50763	4.37341	4.20171	4.29781	4.84295	3.05246	5.633	3.56334	3.5627	4.18486	3.83578	4.78466	3.2269	410	692	144
773	ANTXR1	0.791769	0.140345	0.69362	5.07983	4.74298	4.47941	5.44055	4.96245	4.65979	4.38819	5.49599	5.19613	4.59663	4.34998	4.38186	4.44023	5.01442	4.50236	4.5735	5.08557	6.43874	4.64855	3.73756	6.33476	5.51452	5.21171	4.95426	5.32217	4.01499	4.90694	4.25114	4.6344	5.43585	5.2732	4.40305	4.41957	4.81515	4.62211	3.5743	4.61447	4.59316	4.89092	4.40466	4.57873	4.63598	265	483	445
774	ANTXR2	0.95218	0.518631	0.86052	4.38047	4.30978	4.03184	4.02543	4.38335	4.07412	3.52052	4.73829	4.59485	4.32687	4.27858	4.32232	4.11751	4.36903	4.63703	4.48416	4.54461	4.70366	4.48821	3.95198	4.90125	4.45384	4.60816	4.15386	4.34507	3.19643	4.10847	4.47608	4.68389	4.48323	4.59472	3.95305	3.94807	3.83023	4.19944	4.21685	4.04361	3.69625	4.37762	4.93701	4.65783	4.64384	191	174	293
775	ANTXRL	1.01235	0.766959	0.98885	0.141668	0.159372	0.11157	0.337456	0	0.109459	0	0.151519	0.0776348	0.169976	0.203522	0.106529	0.215568	0.275821	0	0.256959	0	0	0	0.133769	0.486615	0.0793291	0.0804202	0	0.0723008	0.727936	0	0	0	0	0	0.305926	0.365901	0	0.120167	0	0.374599	0.193155	0.194631	0.459538	0	0	1	3	0
776	ANXA1	1.17326	0.257026	0.744278	6.17899	6.40952	6.56483	6.132	5.51809	5.91538	4.59209	6.18723	6.03019	6.69046	6.14349	5.54456	6.25289	5.87596	6.15545	6.49442	6.46407	6.1599	6.01221	5.01276	7.14426	6.65249	7.63997	6.52676	6.69172	4.80632	5.62596	6.07473	6.39	6.53443	6.12755	6.14649	6.83741	6.30543	6.1124	5.53455	5.0899	5.87437	6.55923	6.08413	7.31655	6.90419	1165	787	661
777	ANXA10	0.985859	0.432896	0.809682	0.057598	0.0370507	0	0	0	0.109459	0	0.0777475	0.151304	0	0	0.106529	0	0	0	0	0	0	0.0787931	0.133769	0.0803951	0.359109	0.0804202	0	0	0	0	0.114214	0	0	0.089002	0	0	0	0.231089	0.0951788	0	0	0	0.104364	0	0	0	0	0
778	ANXA11	1.03344	0.689484	0.951741	7.49743	7.54489	8.43869	7.81714	7.46246	7.63494	6.94026	7.30806	7.15348	7.54832	7.35172	7.27931	7.72764	7.13414	7.52987	7.9603	6.99606	6.72345	6.68093	8.07487	6.96197	7.78311	7.73543	7.69998	7.74817	7.54701	7.10765	7.58967	7.61427	7.36962	7.34037	7.55882	7.47545	7.7566	7.57584	7.63992	7.32047	7.68655	7.9192	6.98822	7.53367	7.36324	4303	2556	2586
779	ANXA13	1.0307	0.26305	0.744278	0.0470673	0.0906895	0	0	0	0	0	0	0	0.0874901	0	0	0	0.18961	0	0.0908342	0	0	0.224537	0	0.0803951	0.22599	0	0	0	0.101541	0	0	0.519436	0	0.089002	0	0	0	0	0	0.289669	0	0.194631	0.201685	0.104102	0.183933	0	0	0
780	ANXA2	0.948129	0.78283	0.993859	7.51118	7.43433	7.9829	9.12232	6.38541	7.46449	5.87057	7.56966	6.56039	7.77319	7.06796	6.33175	7.53738	7.38022	7.1643	7.97416	6.97328	6.65736	7.50627	7.0419	7.76948	8.20979	8.49519	7.60313	8.87495	5.97851	6.73683	7.3521	6.40188	7.71916	7.40625	7.2041	7.57782	7.7398	6.06826	7.42374	5.84683	6.47396	7.49319	6.4684	8.31575	6.80329	3134	6333	1218
781	ANXA2R	0.892735	0.273778	0.744278	1.80008	1.63638	2.23221	2.14595	1.06008	1.40887	1.05915	1.55479	1.52594	2.12964	1.45539	1.91029	2.60326	1.76032	1.86555	1.99615	1.33158	1.81215	1.36275	2.10544	1.64172	1.95712	0.895216	1.7334	1.09128	1.49721	1.20889	1.72543	1.0887	2.59061	2.14934	1.2256	1.68404	2.0185	1.49777	2.30902	0.917958	1.28251	1.98581	1.56097	1.79461	0.805597	46	39	16
782	ANXA3	0.867088	0.0601852	0.635427	4.3745	4.16875	4.1212	4.37605	4.09358	3.80796	4.71227	4.05433	3.84593	4.0879	4.55915	4.57514	4.3745	4.98913	4.59692	4.09731	4.77277	4.70366	3.98873	4.56891	4.10104	4.32142	4.26095	4.21923	4.49727	4.04078	4.05887	3.29502	4.71279	4.11623	3.72441	4.17051	3.98361	4.09751	3.64989	3.7745	4.17373	4.65599	4.21883	4.49383	4.15669	4.33433	204	225	237
783	ANXA4	0.994007	0.956003	0.99999	4.45465	4.44598	4.54548	3.74263	4.17708	4.51809	3.72352	4.76792	4.50638	4.46397	4.50723	4.01557	4.57315	4.57008	4.35981	4.80241	4.43851	4.4146	4.54134	4.14656	5.02322	4.59212	5.20051	4.53144	5.76271	3.67952	4.07767	4.04338	4.15508	4.81519	4.54446	4.01056	4.28362	4.498	4.11518	4.19014	3.61662	3.96464	4.4509	4.55035	4.56054	3.97135	278	141	252
784	ANXA5	1.09048	0.357153	0.764961	6.3856	6.51056	6.32113	6.6105	6.00154	6.14162	5.49411	6.54723	5.96529	6.63618	6.1512	6.24112	6.62208	6.47224	6.33841	6.99319	6.11815	6.11563	6.39751	5.62312	6.96726	6.90062	7.30654	6.35893	6.68164	5.89788	6.31248	6.44038	6.10216	6.91422	6.73737	6.41627	6.65795	6.69462	5.96572	6.31404	5.7288	6.29733	6.67387	6.01552	7.24221	6.25932	982	1101	930
785	ANXA6	0.9807	0.770535	0.989735	8.37766	8.34955	8.50979	8.22339	8.0421	8.52696	8.14786	8.24783	7.9738	8.42961	8.13977	8.36964	9.07919	8.38863	8.60615	8.89634	8.06695	7.65773	8.1553	8.46628	8.5485	8.38443	7.42533	8.43406	8.05181	8.42539	8.2506	8.15972	8.12401	8.71857	8.49831	8.45139	8.25851	8.67864	8.54715	8.34251	8.16207	8.52061	8.51219	8.00545	8.62554	8.2714	4521	3391	3872
786	ANXA7	0.998734	0.979033	0.99999	6.68433	6.6825	6.165	7.19096	6.55212	6.92319	6.76447	6.68325	6.60778	6.70609	6.54095	6.91073	6.61142	7.0248	6.35354	6.44578	6.53014	6.51628	7.19641	6.57351	6.37117	6.5139	6.72039	6.75928	6.90409	6.86603	6.59723	6.51375	6.53325	6.63938	6.69723	6.59611	6.71324	6.52725	6.48539	6.78467	6.64314	6.78164	6.71709	6.65931	6.68211	6.74321	880	1652	1369
787	ANXA8	0.981757	0.294594	0.744278	0.0717933	0.0452309	0.215127	0	0	0.109459	0	0.151519	0.0776348	0.169976	0.105347	0	0	0	0.227231	0.176287	0	0	0.0787931	0	0.0803951	0	0	0.201642	0.141151	0	0	0	0	0	0	0.109344	0	0.209757	0	0	0.103155	0	0	0	0.104102	0	2	0	0
788	ANXA8L1	0.984774	0.389584	0.78266	0.0484305	0.0262954	0.215127	0	0	0	0	0.151519	0	0.322021	0	0	0.215568	0	0	0	0	0	0	0	0	0	0	0	0.0723008	0	0	0.114214	0	0	0	0	0	0	0.120167	0	0	0	0.100595	0.104364	0	0	2	0	0
789	ANXA9	1.0051	0.951951	0.99999	1.56297	1.57032	0.716531	0.840426	1.83874	1.49208	1.72766	2.01625	1.93343	1.28568	1.45539	1.38368	0.717774	1.7301	1.76052	0.664367	1.90988	2.26204	1.54031	1.04873	1.69376	1.84809	1.58804	1.13754	1.40302	2.07328	1.9955	1.53349	1.98079	1.05729	1.44261	1.49106	1.92244	1.52503	1.70415	0.915767	1.84567	1.62166	1.24616	1.52382	1.52137	1.19646	8	9	38
790	AOAH	1.38773	0.0279515	0.612416	0.716754	1.18948	0.914132	1.09892	0.911959	0.211195	0	0.915257	0.221394	0.644023	1.04302	0.619594	0.717774	0.35717	1.24165	0.778077	0.86974	0.907783	0.3569	0.369012	0.895003	0.538253	2.71383	0.926029	2.13484	0.448471	0.727529	0.656904	1.20175	0.918575	0.327155	0.900034	0.899994	1.17117	1.14799	1.01647	0.973471	1.10171	0.722415	1.13772	0.980191	1.35824	11	13	13
791	AOC1	0.980324	0.616572	0.91227	0.128867	0.100197	0	0.121469	0.183494	0.395385	0	0.635699	0.0776348	0.0874901	0	0	0	0	0.423494	0.333359	0	0	0	0	0.0803951	0	0	0.201642	0.0723008	0	0.101471	0.410928	0.119926	0	0.172831	0.210981	0.469797	0.108687	0	0	0	0	0	0	0	0	0	1	2
792	AOC2	1.0599	0.44948	0.821146	0.779741	0.863674	1.03227	0.434421	0.804027	0.705391	0.843753	0.915257	0.634933	0.523703	0.813548	0.689816	0.403073	0.576855	0.512444	1.02841	0.814254	0.766322	0.478132	1.11495	1.24816	0.885886	1.50306	0.378526	0.646452	1.01497	0.662601	0.656904	1.02867	1.18382	0.252055	0.837841	0.742956	0.833876	0.605174	0.423297	0.860223	1.14908	0.44475	0.459538	1.731	0.860651	13	4	11
793	AOC3	1.19471	0.324007	0.744517	4.83327	5.08993	4.52547	4.44167	4.6285	4.36646	4.19686	4.6583	4.64353	3.98912	4.87438	4.18318	4.51332	4.26748	5.48947	4.6943	5.28497	5.0726	4.85013	4.64931	6.34903	4.75802	5.97789	4.6133	5.20846	4.65587	4.54659	5.02839	4.6643	5.5282	4.57559	4.68502	5.64884	4.39982	4.2855	4.39576	4.61883	4.78903	4.94265	4.5034	6.7307	4.94067	274	236	350
794	AOPEP	0.788897	0.0337993	0.612962	6.72028	6.37819	6.23598	7.59131	6.59829	6.89576	6.37755	6.43999	6.10742	6.78591	6.48592	6.6195	6.7518	7.33198	7.2297	7.13468	6.23236	6.03181	5.34848	7.16909	6.40376	6.88208	4.825	6.60109	5.33875	6.30154	6.62625	6.20127	6.28165	5.99463	6.4561	5.96564	7.00566	6.79156	6.36892	6.11265	6.82767	6.43746	7.01327	6.36714	6.19684	6.28848	925	2184	1414
795	AOX1	1.28437	0.292122	0.744278	2.59346	2.95452	2.30444	1.50827	3.54189	2.73883	1.05915	3.60041	2.16448	1.70076	2.14041	1.93941	2.30697	2.67977	1.93156	2.31154	3.52099	2.90373	3.11007	1.55735	2.94579	2.59237	4.93182	2.5361	3.79161	1.20948	1.96889	2.30874	2.24098	3.38885	2.19014	2.45629	3.05544	2.46945	2.10457	1.67008	2.0402	1.65486	2.94786	2.05341	3.91333	3.68907	49	21	157
796	AP1AR	1.07872	0.459002	0.825922	3.0688	3.17812	2.23221	3.06673	3.05729	3.00275	3.46497	3.19208	3.51019	2.79481	2.36916	3.45451	2.86498	2.77165	2.5927	2.38518	3.65337	3.48824	3.61198	2.52623	3.31324	2.73393	3.50063	3.3958	3.99129	3.3384	3.06342	2.63	3.38515	3.07723	2.86785	2.77116	2.71837	2.64213	3.1545	2.14074	3.11009	3.48176	2.85011	3.41652	2.58815	3.97759	46	84	108
797	AP1B1	1.01615	0.761579	0.986461	5.07453	5.09764	5.47045	5.57157	4.97494	4.99186	4.83785	5.12914	4.92397	4.99197	5.08545	4.89424	5.08907	4.9037	5.17555	5.35637	4.78365	4.79756	4.93729	5.24855	5.03839	4.97061	5.48348	5.23846	5.30726	4.737	4.90343	5.03565	5.0014	5.46314	5.15191	4.98675	5.19016	5.15002	4.98862	5.42888	5.03551	4.95481	5.26604	4.51765	4.94394	4.76062	539	530	449
798	AP1G1	1.15286	0.129845	0.686584	5.36499	5.57022	4.72726	4.89357	5.78973	5.22863	6.05275	5.52923	5.79618	4.90433	4.88921	5.75981	5.13611	5.25097	5.03625	5.06858	5.61225	5.98734	5.35443	4.72546	5.13802	5.27649	5.76931	5.47579	5.8794	5.77839	5.97081	5.37906	5.67036	5.25789	5.01382	5.29811	5.14379	4.97444	6.09783	5.00135	6.05415	5.70047	5.14759	5.5565	4.94744	6.1925	317	327	801
799	AP1G2	1.05456	0.485507	0.840438	1.81194	1.88858	1.24297	1.63608	1.9442	2.02649	1.6633	2.05521	1.41067	1.28568	1.71043	1.91029	1.29304	1.34767	2.27446	2.10912	1.90988	2.41207	1.84083	1.04873	2.24031	1.91449	2.22307	2.10438	2.08328	1.82869	1.6042	1.82942	2.18708	2.37765	1.8516	2.20849	1.68404	2.0185	2.0144	1.2412	1.62075	1.62166	2.03748	1.4465	1.94237	1.15302	17	24	42
800	AP1M1	0.961246	0.570476	0.887928	4.96	4.90298	5.46783	5.53377	4.60859	4.81328	4.53029	4.85606	4.54789	5.07726	5.24381	4.79418	5.07189	4.97631	4.7327	5.23465	4.48367	4.55744	5.02198	5.21875	4.69009	5.07591	5.14082	4.82661	5.27699	4.61352	4.45849	5.05007	4.67413	5.11431	4.92897	4.9057	4.80447	5.05475	4.72046	5.53878	4.56112	4.6395	4.8874	4.83453	5.14647	4.2949	538	516	345
801	AP1M2	1.01682	0.0366128	0.612962	0	0.02406	0	0	0	0	0	0	0	0	0	0	0	0	0	0	0	0	0	0	0	0	0	0.104341	0	0	0	0	0	0	0	0	0.132549	0.108687	0.120167	0	0	0	0	0	0	0	0	0	0
802	AP1S1	0.892604	0.253171	0.744278	2.9864	2.82249	3.59642	3.87808	2.77233	3.26179	1.52527	2.70861	2.42429	3.02277	3.30204	2.46505	3.32553	3.0041	2.95199	3.18954	2.06055	2.54796	2.8316	3.14887	3.0887	2.91783	2.67551	2.8827	2.68875	2.48385	2.36553	3.05871	2.15936	3.04425	2.72242	2.61304	2.93353	3.39864	2.84139	3.48046	2.66372	2.26196	2.89282	2.64418	3.36153	2.36381	138	156	86
803	AP1S2	1.14149	0.163414	0.69362	6.38792	6.57884	5.83596	5.79343	6.85901	6.77323	6.85909	6.68325	6.72627	6.05709	5.57253	6.55629	6.03618	6.44109	6.04051	6.42192	6.78769	6.77129	5.95982	6.07377	5.75667	6.59037	7.19469	6.12625	6.99175	6.87053	6.60481	5.87859	6.9592	6.44249	6.57256	6.08256	6.58607	6.02597	6.68735	4.93857	6.80106	6.776	6.61981	6.74757	6.04653	7.05269	698	620	1697
804	AP1S3	1.03352	0.311816	0.744278	0.128186	0.175755	0	0	0.183494	0	0.100637	0.2217	0.221394	0.169976	0.203522	0.106529	0	0	0.118084	0.474997	0.0961869	0	0.153505	0.25618	0.156546	0	0.297841	0	0.269714	0.196402	0	0	0.119926	0.0889409	0.172831	0.478906	0.469797	0.392853	0	0.184465	0	0.0998077	0.100595	0.292853	0	0.183933	0	0	2
805	AP2A1	1.05293	0.266274	0.744278	5.9479	6.0223	6.16662	6.24659	5.91013	5.94337	5.83632	6.02742	6.0993	5.93856	5.88699	5.90526	5.73815	5.94994	6.00838	6.02981	5.63043	5.82142	6.19576	6.24432	5.28521	5.77348	6.45601	5.97103	6.02996	5.96678	5.72269	6.11473	5.98068	5.98017	5.98698	6.02616	6.23804	5.83351	6.06639	6.32021	5.89614	5.73967	5.919	6.22824	6.06439	5.63655	881	853	872
806	AP2A2	0.987985	0.880355	0.99999	5.41506	5.39762	6.3527	5.29643	5.20984	5.32256	4.97673	5.32519	5.21343	5.49231	5.62883	5.33045	5.35926	5.25628	5.46461	5.58646	5.04698	5.09002	5.18891	5.84905	5.42648	5.17631	5.21394	5.63451	5.25386	5.06073	5.22063	5.7049	4.99357	5.55186	5.44741	5.59223	5.30698	5.77287	5.31251	6.15745	4.96536	5.1508	5.51417	5.06539	5.56428	4.70153	1004	436	531
807	AP2B1	1.03078	0.543565	0.875693	6.57608	6.61981	6.44879	6.86107	6.62926	6.4494	6.83646	6.59428	6.64492	6.38955	6.29035	6.73194	6.44927	6.40089	6.39507	6.39544	6.6005	6.65151	7.07072	6.46028	6.63263	6.31008	6.85579	6.77221	6.73621	6.49005	6.6785	6.30863	6.68558	6.31808	6.45923	6.47747	6.38481	6.57065	7.07058	6.93858	6.76022	6.6602	6.5006	6.80967	6.15957	6.39837	1074	1312	1445
808	AP2M1	0.969551	0.652462	0.92907	7.12341	7.0788	7.14839	7.90436	6.68737	7.11259	6.85998	6.70485	6.73827	7.26197	7.21864	6.93353	7.1268	7.20932	7.09668	7.35799	6.56837	6.81311	7.43037	7.30825	6.96263	7.34075	7.48055	7.0683	7.07164	6.81462	6.89976	7.25272	6.82667	7.20528	7.24736	7.17766	7.23123	7.28257	6.64666	7.56552	6.73132	6.8549	7.14866	7.05485	7.12645	6.35709	1752	2716	1505
809	AP2S1	0.762888	0.111394	0.677294	5.77194	5.38148	6.88739	6.95599	4.6752	5.44247	4.71227	5.22836	4.60799	5.9532	5.89252	5.01541	5.89875	6.18393	5.72172	6.00957	4.89481	4.75137	5.224	6.59397	5.29998	5.90314	4.99542	5.4086	5.07185	4.8471	4.70411	5.3876	4.70322	5.49807	5.44741	5.84237	5.48491	6.16618	4.70612	6.73011	4.66593	4.90049	5.4151	5.01607	5.76818	4.52958	1460	1402	362
810	AP3B1	1.1518	0.163293	0.69362	3.7908	3.99469	2.87811	3.75206	4.08784	3.79163	4.05357	3.9183	4.01333	3.33133	3.29092	4.10181	3.73647	3.61311	3.75895	3.51068	4.42931	3.81598	4.11562	3.19552	4.12493	3.34445	5.17097	4.05317	4.3632	3.92781	4.05887	3.54968	4.10509	3.8936	3.73133	3.43858	3.69291	3.57001	4.10064	3.26197	4.13774	4.00382	4.01483	3.56107	3.68059	4.30981	79	142	236
811	AP3B2	0.857438	0.222537	0.724343	0.602724	0.380829	2.15618	0.233501	0.183494	0.395385	0.283021	0.288626	0.471974	0.858188	0.749985	0.997293	0.568988	0.507278	0	0	0.351377	0.302924	0	0.906431	0.426367	0.421328	0.755239	0.536072	0.824468	0.196402	0.369011	0.410928	0.119926	0.466271	0.466554	0.210981	0.469797	0.108687	0.231089	0.750159	0.454807	0	0.194631	0.459538	0.201195	0	43	2	2
812	AP3D1	1.10313	0.0615375	0.636304	6.16347	6.30507	6.39191	6.37429	6.08893	6.24419	6.06836	6.2484	6.25779	6.16411	6.09155	6.19055	6.15351	5.89991	6.21795	6.16661	6.11528	5.91097	6.24677	6.33566	5.78394	6.1642	7.026	6.17349	6.58455	6.21638	6.40346	6.12668	6.20575	6.202	6.28535	6.18603	6.43221	6.06021	6.07756	6.55701	6.2801	6.16389	6.14045	6.54109	6.00175	5.9975	1032	933	989
813	AP3M1	1.0755	0.528451	0.86711	3.99594	4.10095	3.12411	3.69449	4.52181	3.65387	4.6801	4.24754	4.38565	3.3133	3.46925	4.51838	3.44776	3.55395	3.93821	3.22005	4.53606	4.51015	4.52032	2.77175	4.02182	3.71113	5.0338	4.11692	4.88375	4.37073	4.1623	3.70357	4.17598	3.77798	4.16404	3.47989	3.62702	3.35517	4.26609	3.60697	4.36749	4.15069	3.61655	4.36319	3.3189	3.98381	96	136	324
814	AP3M2	0.869147	0.083418	0.657365	3.59407	3.39174	2.48104	2.92375	3.51646	3.90224	3.79284	3.74445	3.80085	3.32234	3.78683	4.00184	3.26635	3.33047	3.10284	2.81633	3.87293	4.13177	3.92085	3.31301	3.78446	3.86457	3.09879	3.18592	2.7994	3.72796	3.75063	3.29502	3.5755	3.50653	3.3453	3.65242	3.52217	3.17942	3.76498	2.70576	3.74976	3.50014	2.89282	3.38578	3.22965	3.32803	57	75	154
815	AP3S1	1.01098	0.841541	0.99999	4.3873	4.40305	3.98132	4.42995	3.89087	4.44165	4.10898	4.31331	4.23707	4.59663	4.36066	4.38186	4.81535	4.21389	4.35981	4.31077	4.46127	4.34582	4.5689	4.05677	4.70602	4.76104	4.89893	4.41453	4.60478	4.38086	4.15051	4.3766	4.16208	4.85695	4.41273	4.38685	4.23284	4.23575	4.06365	4.23263	4.04361	4.45392	4.4604	4.41991	4.65355	4.24921	184	234	204
816	AP3S2	0.997843	0.975126	0.99999	4.93812	4.93501	4.81229	5.55549	4.8884	5.04104	4.888	4.93912	4.6499	5.23407	4.96114	4.83736	4.73469	4.92053	4.7602	5.09625	4.76181	4.51015	5.32038	5.11336	4.43501	4.82573	4.10147	4.86053	4.35235	5.33282	4.75949	5.05723	4.71279	4.67858	4.93198	4.68059	5.07131	4.97802	5.28063	5.53029	5.28353	5.12438	5.15052	4.37367	4.74897	4.87199	337	524	422
817	AP4B1	0.889075	0.0597314	0.635427	3.45661	3.28699	4.03891	2.80183	3.30507	3.22578	3.35721	3.30145	3.47475	3.68693	3.80258	3.47454	3.39348	3.49227	3.35214	3.34525	3.15844	3.52531	3.2781	3.8093	3.27104	3.5603	2.71383	3.30018	2.81001	3.30686	3.28452	3.08696	3.37314	3.51458	3.33624	3.45938	3.22834	3.72318	3.37586	3.76005	3.31738	3.00357	3.52901	2.83828	3.20645	3.06052	192	68	131
818	AP4E1	1.10734	0.23214	0.732051	3.81609	3.9632	2.74602	3.98599	3.79545	3.98357	4.67195	3.86995	4.09027	3.33133	3.79473	3.96691	3.59933	3.91798	3.48995	3.55123	3.98396	3.90867	4.02898	3.42164	3.53629	3.70489	4.10628	3.55157	4.35598	4.19807	4.12663	3.68521	4.14804	3.68118	3.94906	3.14954	3.79646	3.02156	4.15089	3.29242	4.25439	4.15069	4.11443	4.23111	3.63787	4.58376	71	169	190
819	AP4M1	0.902352	0.384501	0.779965	3.21558	3.06734	4.03891	3.58259	2.58936	3.01687	2.41543	2.5403	2.87931	3.51612	3.53672	3.17738	3.22964	3.44653	3.2131	3.24003	2.41778	2.77422	3.00302	3.96998	3.29651	2.99146	2.34203	3.1498	2.75615	2.34581	3.06342	3.60933	2.92364	3.34438	2.9414	3.30704	2.75995	3.70598	2.97489	4.19014	2.54047	2.24025	2.49103	2.77644	3.59385	2.30548	192	125	74
820	AP4S1	0.919152	0.450626	0.821575	3.12865	3.00703	2.78019	4.54299	3.0806	2.4984	3.14973	2.83713	2.73102	3.10893	2.81971	3.00906	2.73132	3.20424	3.14518	2.70571	3.24491	2.99111	3.39819	3.34094	2.58153	3.15603	3.23679	2.15385	3.01652	2.97349	2.70882	2.93983	2.31824	2.96422	3.63116	3.19986	2.75995	3.48183	2.95886	3.38008	2.9806	2.73527	2.77599	2.99582	3.03267	3.11814	73	254	110
821	AP5B1	1.03656	0.69277	0.9541	3.42062	3.47243	3.74223	4.3882	3.64715	3.38665	3.71561	3.73248	3.33946	3.24834	3.1987	2.84948	2.46271	3.76243	3.19977	2.99159	3.33638	3.0735	3.65761	3.14887	3.3049	3.05171	4.24359	3.55157	3.84418	3.14978	3.67034	3.77477	3.28608	3.38885	3.26162	2.91364	3.52217	3.1669	2.5304	3.86506	3.28483	3.25157	3.22913	3.62387	3.3927	3.58665	154	227	170
822	AP5M1	0.951816	0.583726	0.895029	4.70145	4.6302	3.35704	4.76897	5.05069	4.66428	5.40836	4.82539	4.89209	4.22444	4.23861	4.75377	4.3745	4.98913	4.43569	4.36182	5.26958	5.05243	4.96348	4.11455	4.53469	4.40078	4.50266	4.36288	4.95241	4.83977	4.79779	3.95418	4.94162	4.28573	4.4801	4.29146	4.81437	4.13655	4.84776	3.98797	4.98238	5.06696	4.3726	4.60918	4.15063	5.27043	115	299	474
823	AP5S1	0.815117	0.0520198	0.625175	3.68524	3.39032	3.94412	4.74554	3.23406	4.10088	3.16142	3.52608	3.29139	3.59288	3.77091	3.27198	3.48976	3.97063	3.27797	4.1978	3.05452	3.30428	2.97239	4.23109	3.14586	3.83058	2.6884	3.16194	2.96996	3.13788	3.4379	3.67594	3.20703	3.44046	3.44982	3.41747	3.59291	3.7818	3.26291	4.10694	3.29576	3.01639	3.43581	3.38578	3.54844	3.14055	179	294	124
824	AP5Z1	0.998247	0.985438	0.99999	3.82728	3.82475	4.80815	3.74263	3.41004	4.15294	3.16142	3.56034	3.40116	3.9013	3.77889	3.39269	4.15715	3.50124	3.86409	4.27731	3.05452	3.24329	3.38274	4.73075	3.53629	3.81907	3.86654	3.67531	3.75364	3.663	3.67857	4.10684	3.5755	3.95404	3.67495	4.04538	4.08525	4.12365	3.5991	4.31897	3.56334	3.43475	3.96232	3.25585	4.08217	3.57847	336	141	142
825	APAF1	1.36142	0.0459679	0.619448	2.1392	2.58431	0.311747	1.26632	3.12614	2.32769	2.58136	2.34974	2.71895	1.45973	1.67664	2.46505	1.87151	1.13348	2.11318	1.82148	2.76369	2.69835	2.457	0.57122	2.40547	1.2017	3.43332	2.33633	2.78871	3.18491	2.32414	1.82942	2.83879	2.5753	2.14934	0.900034	2.15841	1.52503	3.43499	0.690444	3.12242	2.89661	2.20501	2.69521	1.76316	3.27835	3	16	114
826	APBA1	1.09177	0.433497	0.809682	2.21967	2.34633	1.77066	0.975457	2.57301	2.13403	2.82145	2.14824	2.12845	1.52386	2.25932	2.9387	2.67782	1.69923	2.16897	2.60143	2.38007	2.73678	1.92854	1.73628	1.92906	1.68012	1.24843	2.10438	1.63556	3.12588	2.64303	2.1571	2.29294	2.39519	2.48069	2.37102	2.02833	1.84082	2.67476	1.32213	2.76157	3.00357	3.02669	1.91676	2.37579	1.63582	30	11	73
827	APBA2	1.00782	0.859501	0.99999	0.258267	0.269499	0.4023	0.121469	0.625291	0.211195	0	0.0777475	0	0.248001	0.463376	0.298546	0.215568	0.18961	0.423494	0.333359	0.18636	0.159398	0.0787931	0.369012	0.228877	0.359109	0.544592	0.378526	0.206864	0	0.523262	0	0.230643	0.710076	0.089002	0.109344	0	0.108687	0	0.423297	0.374599	0.193155	0.194631	0.104364	0.607651	0.267793	4	1	8
828	APBA3	0.933527	0.447879	0.819842	3.80222	3.70298	4.32013	4.13768	3.59952	3.99074	3.347	3.44038	3.62454	3.94295	4.02698	3.65212	3.99162	3.79928	4.44136	3.77318	3.01815	3.51059	3.60534	3.99657	3.38622	3.64096	3.23679	3.74152	3.31357	3.54178	3.59404	4.07193	3.26021	3.92413	3.68925	3.94569	3.89306	3.92245	3.49179	4.77571	3.32806	3.29434	3.46441	3.44661	3.94872	3.03681	236	189	164
829	APBB1	0.928037	0.261563	0.744278	5.522	5.41426	5.51932	5.80934	5.49441	5.52382	5.34822	5.43267	5.09707	5.2789	5.60432	5.37109	5.40112	6.05577	5.26147	5.86425	5.17914	5.34142	4.93729	5.98139	5.16592	6.0678	4.90446	5.3829	5.13229	5.23844	5.45915	5.35893	5.19134	5.18914	5.58955	5.44876	5.70314	5.61829	5.47347	5.42888	5.03877	5.42544	5.52552	5.92401	5.63115	5.2318	558	627	650
830	APBB1IP	1.49688	0.0629495	0.638201	1.76593	2.34788	2.25669	2.49969	1.50132	1.8797	0.194709	1.89262	1.84738	1.3926	1.92708	0.882041	0.975971	0.935807	2.34882	1.84777	2.06055	1.15486	1.72312	1.69358	2.32525	1.93596	4.1674	1.48547	3.14779	0.59496	1.38021	2.37897	3.2471	2.92851	1.92596	1.2256	2.30608	1.872	1.20346	1.81693	1.62075	1.71904	1.90466	1.79729	2.83505	2.15943	47	53	27
831	APBB2	1.0063	0.952351	0.99999	4.53882	4.54788	3.99594	3.31613	4.60859	4.60477	5.33537	4.51892	4.74815	4.20011	4.63148	4.40814	3.55055	4.4639	4.24769	4.16682	4.72468	5.47814	3.9785	4.50861	4.58033	4.97581	5.07854	3.90213	4.55203	4.81755	4.98204	3.93876	4.49162	4.10561	4.18942	4.89046	4.5198	4.67193	4.93637	3.31236	4.80631	4.50032	4.19058	5.04258	3.85485	4.78573	186	102	345
832	APBB3	1.01299	0.880775	0.99999	3.88184	3.90046	4.51536	3.63453	3.98037	3.84799	3.28419	4.23062	3.86795	4.50029	4.20345	3.77835	4.02056	3.66195	3.74983	3.62907	3.40371	3.32124	3.72653	4.3527	3.67868	3.27874	3.3384	4.05967	3.21321	3.72796	3.88478	4.44913	3.91092	4.04577	4.23888	4.3315	3.78643	4.07089	3.81035	4.59617	3.57236	3.33587	3.92165	3.5333	3.57585	3.66607	272	130	218
833	APC	1.07712	0.459014	0.825922	4.64619	4.75337	4.07377	3.89521	4.99656	4.60477	5.18876	4.91814	5.28063	4.18035	4.22114	5.01198	4.3519	4.17515	4.35981	4.23811	5.30524	5.13868	4.61259	4.09827	4.52035	4.39303	5.04386	4.49351	4.88375	5.22444	4.92781	4.09298	5.0588	4.42463	4.75969	4.32017	4.29781	4.19318	5.17011	3.67787	4.86252	4.94142	4.67544	5.07505	4.08217	5.48711	197	158	456
834	APC2	1.01355	0.792898	0.998629	0.793591	0.813004	0.4023	0.233501	0.746874	1.12588	0.658072	0.915257	0.685404	0.700618	0.813548	0.756777	0.915623	0.35717	1.29277	0.664367	1.16414	1.0366	1.04722	0.662602	0.363494	0.794808	0.426485	0.807381	0.781981	0.59496	1.01445	0.730384	0.684147	0.918575	0.919056	0.633348	0.657523	0.769112	0.83329	0.8075	1.07847	0.65356	0.784217	0.982044	1.0339	0.96483	4	2	10
835	APCDD1	1.11292	0.573433	0.889663	3.30889	3.46324	3.72479	2.56539	3.64715	3.46082	3.06508	3.1477	2.52473	3.45163	3.17469	2.86474	2.7997	2.89936	3.74983	3.98338	3.86612	3.69757	3.41347	3.06761	3.10801	2.6713	1.81653	3.08752	1.97429	3.06433	3.38856	3.12833	2.90707	3.1921	3.13149	3.73151	3.55798	2.6601	3.63988	2.79352	3.64254	3.44427	3.60803	3.95921	5.44544	2.62459	152	56	170
836	APCDD1L	1.10085	0.302997	0.744278	0.764361	0.902982	0	0	0.34626	0.705391	0.784476	0.635699	0.288236	1.12953	1.45539	0.689816	1.33972	0.434175	1.48086	1.39212	0.499442	0.553149	0.742963	0.133769	0.544446	0.69759	0	1.27802	0.141151	0.849683	0.849227	0.800302	1.14633	0.966309	1.44261	1.07198	0.742956	0.630151	1.14799	0.966998	0.289669	1.23939	1.00793	0.536173	0.742805	1.27962	0	0	4
837	APCS	1	0.99999	0.99999	0	0	0	0	0	0	0	0	0	0	0	0	0	0	0	0	0	0	0	0	0	0	0	0	0	0	0	0	0	0	0	0	0	0	0	0	0	0	0	0	0	0	0	0	0
838	APEH	0.921449	0.302854	0.744278	6.63996	6.52194	7.07372	7.46575	6.25314	6.72245	6.3317	6.1718	6.28975	6.77607	6.8012	6.41703	6.60188	6.79594	6.91691	6.60546	6.30082	6.02277	6.85332	6.88353	6.19618	6.4341	5.7105	6.4644	6.13603	6.62194	6.32826	6.7748	6.21924	6.53145	6.5658	6.77686	6.77159	6.935	6.30854	7.14035	6.33809	6.3182	6.41039	6.63991	6.647	6.11961	1663	2001	1110
839	APELA	1.01901	0.18872	0.708385	0.00488356	0.0320478	0	0	0.0946621	0	0	0	0	0	0	0	0	0	0	0	0	0	0	0	0	0	0	0	0	0	0	0.318641	0	0	0.172831	0	0	0	0	0	0	0	0	0	0.104102	0	0	0	1
840	APEX1	1.00028	0.996296	0.99999	5.99885	5.99925	6.0206	6.7769	5.76835	6.08746	5.68449	5.76489	5.70126	6.37875	5.89803	5.93628	6.23448	6.16429	5.83168	5.99789	5.71807	5.70992	5.87405	6.2736	5.69736	5.88807	5.8082	6.0152	5.93014	5.93102	5.85026	6.45535	5.96875	6.04691	5.87725	6.19071	6.0705	6.04147	5.62081	6.19016	5.78999	5.8849	6.06465	6.11413	6.2202	5.64833	795	1237	789
841	APEX2	0.849267	0.237303	0.735394	3.06623	2.83052	3.05601	4.54299	2.66844	2.18493	2.25	2.45546	2.81275	3.09844	2.83511	2.29524	2.64102	3.28961	2.90347	2.89406	2.77827	2.99111	3.38274	3.21074	3.25381	3.60119	3.28	3.06183	3.22118	2.46492	2.40576	2.86022	2.13109	3.1921	3.01139	2.88318	3.34223	2.90583	2.41766	3.72328	2.38538	1.81027	2.31379	2.76055	2.77323	2.11484	91	254	79
842	APH1A	0.960083	0.522153	0.862734	5.17063	5.11187	5.66361	5.55818	4.90809	5.21951	4.66375	5.03969	4.60472	5.32463	5.19691	5.0425	5.32196	5.29292	5.27106	5.54288	4.54034	4.82457	4.88069	5.42856	5.09271	5.33221	4.8878	5.12211	5.12168	4.77592	4.96867	5.35021	4.77349	5.26028	5.20016	5.33516	5.45674	5.37615	4.79457	5.262	5.05172	4.96146	5.40037	5.09102	5.25787	4.28989	618	525	428
843	APH1B	1.07256	0.206504	0.716281	2.8525	2.95356	2.72862	3.19681	2.7434	2.70435	2.56383	3.03527	2.84641	3.05569	2.85035	2.83406	3.01633	2.96571	2.08445	2.89406	2.95542	3.04316	2.96204	2.62041	2.91324	2.68405	2.75116	2.79187	2.90215	3.2192	2.74063	2.81026	3.45524	3.03308	2.9294	2.82023	2.93353	2.6055	3.31421	2.64414	3.14677	3.26238	3.17248	2.66139	2.97891	2.41987	70	93	84
844	API5	1.00154	0.968659	0.99999	5.30173	5.30396	5.40625	5.48083	5.33388	5.22863	5.46609	5.31117	5.41195	5.24362	4.9855	5.33045	5.5475	5.0362	5.17555	5.0145	5.46914	5.25579	5.49574	5.47026	5.13567	5.02422	5.43077	5.41115	5.57483	5.23286	5.37805	5.30583	5.48734	5.08758	5.14155	5.04641	5.26427	4.90455	5.20451	5.62704	5.41966	5.3489	5.25789	5.12863	5.22938	5.38518	515	497	580
845	APIP	1.03507	0.714682	0.965345	4.86443	4.91415	4.16712	4.80114	4.81036	5.41075	4.81582	4.60678	4.24551	5.16284	4.87065	4.74143	5.40935	4.50017	5.21253	5.72407	4.65926	4.16503	4.67098	4.84245	4.70918	4.59887	4.07227	4.55465	4.16253	5.19027	4.79021	4.8	4.75971	4.53954	5.4453	4.51161	4.68542	4.84687	5.30302	4.88962	4.83656	5.24646	5.66758	4.60474	5.18556	5.10073	211	306	399
846	APLF	1.06125	0.353601	0.762422	2.01849	2.10425	1.8371	1.89651	2.36085	2.10788	2.76123	2.09315	2.16448	1.61502	2.16499	2.02339	1.93369	1.46241	2.02522	1.65285	1.98718	2.41207	1.92854	1.93264	1.8162	1.54691	1.41276	2.02685	2.20083	2.19315	2.21516	1.95735	2.07283	2.46331	1.82593	2.20849	1.76796	1.60142	2.36997	2.18469	2.34386	2.02861	2.33459	2.31501	2.05056	2.06882	32	31	61
847	APLN	0.829692	0.414667	0.797595	2.54182	2.27246	1.80426	4.18024	1.9694	2.63281	2.33509	2.46995	1.9746	2.62974	1.95554	2.22603	1.90293	1.78992	2.936	2.91907	2.19696	2.26204	1.45426	2.62041	2.38978	3.25331	2.13167	4.02686	4.09472	1.38085	2.14559	1.72543	1.62307	0.918575	2.22983	1.81541	2.71837	1.67397	1.4527	1.06431	1.90398	1.62166	2.3551	1.70071	1.79461	1.06199	31	195	43
848	APLNR	1.02995	0.812068	0.99999	4.96518	5.00776	3.48687	5.77272	4.46536	4.79701	4.54822	4.68028	4.66255	5.47619	4.78207	5.07566	5.51227	4.5091	5.315	5.34488	4.18873	5.04989	4.19735	5.05131	5.41296	5.10937	4.28236	5.55848	4.97616	4.66833	4.81656	4.65657	4.07572	5.60937	5.42835	4.97235	4.91444	5.22438	4.83025	5.95823	5.72273	5.01037	5.27951	3.52392	4.40618	3.54524	127	611	311
849	APLP1	0.833795	0.0295056	0.612962	0.860554	0.598319	0.644154	0.767856	0.687363	0.558699	0.658072	0.529023	0.781339	1.08771	0.932843	0.205729	0.312364	1.46241	1.01686	0.722342	0.633715	0.815033	0.924591	0.369012	1.4432	1.65444	1.06295	0.378526	0.548465	0.448471	0.594613	0.497664	0.519436	0.652878	1.05782	0.305926	0.742956	0.833876	0.430223	0.563045	0.374599	0.838295	0.900404	0.104364	0.458514	0.183933	7	8	9
850	APLP2	1.0831	0.265451	0.744278	6.669	6.78416	6.10391	6.48029	6.79084	6.57638	6.80605	6.89001	6.7225	6.33919	6.40441	6.73506	6.64085	6.40329	6.55412	6.64441	6.79308	7.06736	7.15041	6.07168	7.06621	6.58273	7.53374	6.8132	7.41138	6.57857	6.78147	6.502	6.67338	6.95989	6.88293	6.41228	6.6607	6.35178	6.65041	6.65008	6.65804	6.68351	6.8404	6.38797	7.02069	6.56407	843	1005	1618
851	APMAP	1.01905	0.844432	0.99999	4.38514	4.41236	4.70963	5.06616	3.92347	4.06735	3.49301	4.06392	4.06666	4.5703	4.64464	4.15863	4.16365	4.4267	4.47495	4.11365	4.37761	4.16503	4.7332	4.41972	4.60092	4.64197	5.19826	4.53611	5.00415	3.60366	4.0075	4.4272	4.31441	4.59374	3.98429	4.24429	4.46428	4.24173	3.95473	4.67146	4.01744	4.04196	3.94213	3.91684	5.32674	4.32457	313	370	209
852	APOA1	0.994768	0.823434	0.99999	0.0515044	0.0439368	0.311747	0	0	0	0	0	0	0	0	0	0	0.18961	0.118084	0.333359	0	0	0	0	0	0	0	0	0	0	0	0	0	0	0.172831	0	0	0.209757	0.334089	0	0.103155	0	0	0	0	0	3	0	0
853	APOA2	1	0.99999	0.99999	0	0	0	0	0	0	0	0	0	0	0	0	0	0	0	0	0	0	0	0	0	0	0	0	0	0	0	0	0	0	0	0	0	0	0	0	0	0	0	0	0	0	0	0	0
854	APOA4	1	0.99999	0.99999	0	0	0	0	0	0	0	0	0	0	0	0	0	0	0	0	0	0	0	0	0	0	0	0	0	0	0	0	0	0	0	0	0	0	0	0	0	0	0	0	0	0	0	0	0
855	APOA5	1.00257	0.323636	0.744278	0	0.0037024	0	0	0	0	0	0	0	0	0	0	0	0	0	0	0	0	0	0	0	0	0	0	0.0723008	0	0	0	0	0	0	0	0	0	0	0	0	0	0	0	0	0	0	0	0
856	APOB	0.754225	0.145662	0.69362	1.37287	0.965941	0.716531	0.975457	0.746874	0.395385	1.41233	1.44172	0.996503	0.248001	1.80729	0.467982	0	0.825789	1.01686	0.0908342	2.54253	2.45881	1.99099	1.17825	2.29187	1.77848	0.297841	0.744186	1.01995	0.196402	0.727529	0.656904	1.25512	0.531193	0.089002	0.478906	1.72661	1.2681	0	0.268546	0.199424	0.779307	0.100595	2.43994	0.458514	2.26524	8	11	10
857	APOBEC1	1	0.99999	0.99999	0	0	0	0	0	0	0	0	0	0	0	0	0	0	0	0	0	0	0	0	0	0	0	0	0	0	0	0	0	0	0	0	0	0	0	0	0	0	0	0	0	0	0	0	0
858	APOBEC2	1.08909	0.44181	0.815981	9.17528	9.29841	9.40359	8.8349	9.02215	9.34524	8.79353	8.87508	8.74623	9.11013	8.93993	8.96304	9.80879	9.46585	9.17025	10.0807	8.90365	8.89356	8.49221	9.65713	8.45004	9.31818	8.09221	9.16723	8.57129	10.0631	8.79072	9.10505	9.45313	8.95782	8.98571	9.08572	9.03476	9.69551	9.65405	9.02289	8.93196	9.92123	10.2114	9.20067	9.13068	9.18224	8411	5187	7652
859	APOBEC3A	2.5645	0.123166	0.682686	0.406471	1.76515	0.215127	0.61075	0.746874	0.109459	0	0.0777475	0.41329	0.322021	1.41498	0.298546	0	0.18961	0.118084	0.0908342	0.814254	0.232945	0.0787931	0	0.544446	0.841066	4.73158	0.378526	3.34309	0	0.196272	0	2.46135	0.0889409	0	0.478906	0.132549	0.833876	0.605174	0.347996	1.02693	1.23939	0.194631	1.03582	0.104102	1.81375	2	6	10
860	APOBEC3B	1.00489	0.873483	0.99999	0.0851925	0.0922244	0	0	0	0	0	0	0	0	0	0	0	0.35717	0.227231	0.176287	0	0.369665	0	0	0.363494	0.0793291	0.486747	0.104341	0.206864	0.101541	0	0	0	0	0.089002	0	0.253938	0	0	0	0.103155	0.0998077	0.100595	0	0.104102	0.0948956	0	0	0
861	APOBEC3C	0.837822	0.174745	0.701565	2.19337	1.93808	3.44488	1.93015	1.60144	2.57673	1.45097	2.45546	1.86938	2.37541	1.98344	1.38368	1.38494	2.03211	2.53017	2.94365	1.33158	1.81215	1.56788	1.81805	2.68801	2.32579	2.34203	1.59698	1.6115	1.25426	1.88599	1.82942	0.759949	2.35988	2.54503	1.96838	2.15841	2.54876	1.49777	1.67008	1.39541	1.86803	2.39526	1.79729	2.31201	1.57127	123	32	30
862	APOBEC3D	0.977285	0.411912	0.796713	0.105062	0.071913	0	0.233501	0.183494	0.211195	0.194709	0	0	0	0	0	0.215568	0	0.118084	0.0908342	0.499442	0.0818995	0	0	0.0803951	0.0793291	0	0	0	0	0.101471	0	0.230643	0.0889409	0.089002	0.109344	0.253938	0.108687	0	0	0	0	0	0	0.377735	0	0	2	2
863	APOBEC3F	0.995864	0.953185	0.99999	1.02565	1.01967	1.3378	1.15691	0.804027	0.705391	0.59046	1.14934	0.781339	0.95442	1.09511	1.15455	1.08958	0.935807	1.52429	0.664367	0.814254	1.15486	0.836633	0.829644	1.31614	1.2017	0.755239	1.1859	0.905864	0.727936	0.662601	1.10661	0.759949	1.14287	1.57175	1.17619	0.657523	1.56373	0.901961	1.39876	0.530789	0.586322	1.41195	0.982044	1.31991	0.0948956	19	14	11
864	APOBEC3G	0.974995	0.754448	0.982857	1.77069	1.73416	1.3378	1.63608	1.81113	1.60853	1.10832	1.65965	1.25227	1.52386	2.14041	1.72205	2.18445	2.05667	1.86555	2.33031	1.71157	1.78795	1.72312	1.17825	2.16857	1.84809	1.17707	2.05316	1.56213	1.2977	1.63837	1.61336	1.25512	2.39519	2.24927	2.10667	1.39829	2.27324	1.49777	1.87173	1.268	1.62166	1.8479	1.66702	1.76316	1.15302	19	24	37
865	APOBEC3H	0.962623	0.376791	0.776011	0.236455	0.181499	0	0.121469	0.34626	0	0.283021	0.413826	0.151304	0	0.105347	0	0.852641	0.0979177	0.227231	0.333359	0.0961869	0.232945	0.0787931	0.369012	0.363494	0.359109	0.228945	0.459448	0.329939	0	0.196272	0	0	0.251891	0.252055	0.210981	0	0.209757	0.231089	0.268546	0	0.193155	0.100595	0	0.458514	0.0948956	0	1	4
866	APOBEC4	1.00287	0.323636	0.744278	0	0.00412928	0	0	0	0	0	0	0	0	0	0	0	0	0	0	0	0	0	0	0	0	0.0804202	0	0	0	0	0	0	0	0	0	0	0	0	0	0	0	0	0	0	0	0	0	0
867	APOBR	1.64024	0.0842625	0.657365	1.31963	2.03354	1.80426	1.55214	0.625291	0.705391	0.444914	0.997576	1.31773	1.90723	2.18916	0.756777	1.33972	1.81893	1.13363	1.52837	1.37057	0.494543	0.693744	0.74854	1.58773	1.60168	4.14887	0.981883	2.33913	0.448471	0.849227	1.31204	3.54368	1.01252	0.818531	1.40789	1.76796	2.50965	1.4527	1.11061	1.72147	2.02861	1.10799	1.4465	1.36251	2.18122	31	22	8
868	APOC1	0.791438	0.0670851	0.639932	0.862892	0.525441	1.8371	0.69144	0	0.211195	0.194709	0.782239	0	1.17018	0.463376	0.545779	0.852641	0.507278	1.68599	1.1601	0.351377	0.609467	0.693744	1.89544	0.938791	0.421328	0.363597	0.536072	0.206864	0.448471	0.196272	0.656904	0.230643	0.818089	1.01303	0.900034	0.657523	0.555306	0.120167	1.2412	0.374599	0	0.100595	0.104364	1.0339	0	32	7	0
869	APOC2	1.01365	0.155471	0.69362	0	0.0195533	0	0	0	0	0	0	0	0	0	0	0	0	0	0	0	0	0	0	0	0	0	0	0	0	0.196272	0	0	0.172716	0	0	0	0	0	0	0	0	0	0	0	0	0	0	0
870	APOC3	0.987522	0.213922	0.718575	0.0181159	0	0	0	0	0	0	0	0	0	0	0	0	0	0	0	0	0.0818995	0	0.25618	0	0	0	0	0	0	0	0	0	0	0	0	0	0	0	0	0	0	0	0	0	0	0	0	0
871	APOC4	1	0.99999	0.99999	0	0	0	0	0	0	0	0	0	0	0	0	0	0	0	0	0	0	0	0	0	0	0	0	0	0	0	0	0	0	0	0	0	0	0	0	0	0	0	0	0	0	0	0	0
872	APOC4-APOC2	1	0.99999	0.99999	0	0	0	0	0	0	0	0	0	0	0	0	0	0	0	0	0	0	0	0	0	0	0	0	0	0	0	0	0	0	0	0	0	0	0	0	0	0	0	0	0	0	0	0	0
873	APOD	0.964189	0.885934	0.99999	8.18246	8.12984	10.4875	9.0648	8.20281	7.07259	6.56315	7.92656	7.17406	7.80015	7.7962	7.33241	8.29005	8.00551	8.91305	8.01605	7.29735	6.93657	7.27642	8.3028	7.60596	6.02085	7.71628	7.93876	6.89789	7.17715	6.35548	9.14591	8.62238	8.47787	7.72929	8.61474	7.76624	8.59031	7.4752	8.63383	8.28612	7.6699	8.12615	8.22788	8.93328	6.87273	17843	6085	4330
874	APOE	1.07962	0.87842	0.99999	5.85035	5.96088	6.81712	7.47004	4.12195	4.98828	4.51669	4.82257	3.60501	5.89527	5.78365	4.24862	6.55319	4.54426	6.3789	6.27227	4.63144	4.08288	5.90817	6.33218	7.03691	4.7152	5.29623	4.80354	4.31559	4.04716	4.27519	5.79114	4.58836	6.13831	6.09568	5.59223	6.13711	5.41635	3.38788	5.91811	4.25998	3.89689	4.10235	3.95223	9.20078	4.09129	1390	2007	242
875	APOF	0.998095	0.898651	0.99999	0.0183407	0.0155902	0	0	0	0	0	0	0	0	0	0	0	0	0.328697	0	0	0	0	0	0	0	0	0	0	0	0.101471	0	0	0	0	0	0	0	0	0	0	0	0.194631	0	0	0	0	0	0
876	APOH	1.00729	0.323636	0.744278	0	0.0104818	0	0	0	0	0	0	0	0	0	0	0	0	0	0	0	0	0	0	0	0	0	0	0	0.196402	0	0	0	0	0	0	0	0	0	0	0	0	0	0	0	0	0	0	0
877	APOL1	1.04804	0.653359	0.929818	3.71221	3.77991	3.64359	3.92888	3.89087	3.01687	2.77652	3.6585	3.14579	3.72153	3.92275	3.27198	3.5406	3.26873	3.91393	4.37091	3.41308	3.4502	3.2947	3.57064	3.90526	4.89862	4.39278	4.38894	4.25475	3.38949	3.6949	3.57981	3.58595	3.92413	3.80543	3.79835	3.75593	4.11716	3.05246	4.03073	3.47954	3.31525	3.66664	3.68405	3.3189	3.46757	143	162	204
878	APOL2	0.996399	0.975881	0.99999	4.66623	4.66103	4.50518	5.86476	4.21971	4.25772	4.00895	4.42907	4.39326	4.91334	4.5545	4.26597	4.52346	4.20842	5.12708	4.49667	4.08705	4.29521	4.98154	4.79274	4.45776	5.3443	5.23166	4.59102	5.54655	4.10943	4.58214	4.94981	4.32692	4.60509	4.73921	4.55575	4.76927	4.53256	4.58604	5.53029	4.36749	4.02936	4.24104	4.35792	4.37531	3.7042	270	652	260
879	APOL3	0.877805	0.0970466	0.667597	4.85059	4.66257	5.59327	4.88502	4.90809	4.51312	4.13294	4.37235	4.4046	4.68344	5.32239	4.87175	4.87994	4.64083	5.06594	4.85194	4.64343	4.66765	4.47734	4.89992	5.16362	5.2009	4.32012	4.99215	4.2702	4.52033	4.62962	4.62801	4.55683	4.83139	4.73921	4.43491	4.66368	4.75371	4.57031	5.34422	4.75575	4.48656	5.03134	4.342	4.86834	3.84053	588	325	428
880	APOL4	0.914182	0.570928	0.888178	1.95532	1.82588	1.51059	1.7906	3.29513	1.22651	1.20191	1.35069	1.49797	1.93108	2.52918	1.29634	1.9933	1.13348	1.52429	2.29253	1.74162	1.29881	2.07027	1.6042	1.95061	3.09052	2.07391	2.05316	3.13097	0.849683	2.21516	1.72543	1.35627	1.85086	1.44261	1.31962	1.59493	1.70892	1.70415	1.67008	1.58556	1.71904	1.69541	1.08767	0.866375	2.68685	23	28	130
881	APOL5	0.92554	0.538858	0.872827	0.795162	0.68353	1.8371	0.434421	0.421238	0.705391	0.194709	0.915257	0.528364	1.3926	0.613786	0.38575	2.07834	0.35717	0.821821	0.474997	0.271226	0.715908	0.53513	0.369012	0.297755	0.480975	0.0804202	0.536072	0	0.849683	0.961452	0.410928	1.58189	0.652878	0.531508	0.395007	0.899994	0.304208	0.685288	0.423297	0.860223	1.10171	0.657847	0.459538	0.980191	0.347045	32	4	5
882	APOL6	1.17534	0.417163	0.800011	3.97265	4.20573	3.39061	3.11141	5.14219	3.29693	3.3874	4.0104	4.50638	3.85218	3.89363	3.45451	3.51031	3.18209	4.27337	3.8204	4.22109	4.46508	4.08254	3.89659	4.01672	4.12509	4.14887	3.78926	6.0867	3.63787	3.96774	3.48745	3.91092	3.69541	3.38977	3.58775	3.56972	3.66207	4.50558	3.8378	4.52441	3.48176	2.85011	4.60918	3.66365	5.31053	118	87	506
883	APOLD1	2.57051	0.0297247	0.612962	3.9691	5.33116	3.77649	2.28246	3.17028	2.47813	4.92277	3.85346	5.23053	4.01724	4.06012	2.36128	2.4199	3.23685	1.56644	3.1049	5.5647	3.113	4.44425	3.6056	5.18877	2.80567	7.28602	5.0683	7.02116	3.9687	2.28153	1.76093	6.95316	5.05207	2.26845	2.25683	3.73523	2.07318	5.89167	2.42349	3.73378	5.54093	3.65013	4.65286	4.79636	6.44977	158	44	118
884	APOM	0.824172	0.0812758	0.657365	1.45273	1.17374	2.50166	1.15691	1.1944	1.07281	1.05915	0.957003	1.28537	1.2482	0.874428	1.46603	1.87151	1.81893	1.29277	1.87358	1.02444	1.11651	0.418789	2.28872	1.31614	1.48998	0.228945	1.32196	0.496858	1.25426	1.01445	1.10661	0.900559	1.10071	0.966809	1.07198	1.54823	1.52503	0.901961	1.75998	1.31173	1.19494	1.24616	1.23288	1.69811	0.688756	58	14	19
885	APOO	0.726407	0.0022564	0.407447	4.36302	3.90187	3.68024	5.34088	3.98037	4.37197	4.2635	3.7504	3.52412	3.77522	4.12419	4.06925	4.53855	4.88668	4.72806	4.39339	4.56576	4.04765	4.56206	4.41316	4.32793	4.58874	2.99887	4.04007	3.01652	4.13361	3.67857	3.69442	3.97594	3.5697	3.80543	4.11914	4.52584	4.28869	3.70858	3.75277	3.72572	3.81114	4.21883	4.14196	4.21016	3.69665	147	450	218
886	APOOL	0.988176	0.932506	0.99999	3.86082	3.84366	1.73626	3.14044	4.63245	3.5509	5.02555	4.25174	4.08558	2.96619	3.52728	4.24862	2.39801	3.49227	3.53311	2.96782	4.56996	4.5893	4.10154	3.36834	3.72318	3.39183	3.90016	3.56077	4.12478	4.57873	4.0462	3.08696	3.95996	3.45726	3.25202	3.70562	3.92083	3.37707	4.3908	2.38633	4.1914	4.17377	3.20674	4.07932	3.14676	4.45104	29	89	351
887	APP	0.992905	0.952055	0.99999	7.03223	7.02196	5.53692	5.52278	7.33495	7.19095	6.48152	7.48212	7.12233	6.53086	6.75034	6.94703	6.81408	7.20864	6.91385	6.64253	7.32615	7.89818	7.17975	5.5973	7.87573	7.4811	7.93347	7.0915	7.72628	6.30154	7.11374	6.55731	7.04787	7.25598	7.21126	6.7284	7.0089	6.75335	6.84935	5.57019	6.96581	6.93731	6.93965	7.19293	6.78261	7.01678	565	512	2366
888	APPBP2	1.02717	0.658281	0.932416	4.44597	4.48465	3.98132	4.65789	4.64814	4.34424	4.96677	4.37235	4.75997	4.12456	4.4026	4.66504	4.16365	4.21389	4.24769	4.1978	4.47922	4.6307	4.74533	4.23109	4.51312	4.09678	4.32425	4.43469	4.75238	4.7874	4.57774	4.37086	4.65936	4.40744	4.16404	4.30301	4.23284	3.9592	4.72993	4.21154	4.73582	4.88308	4.3625	4.41484	4.0103	4.86864	184	276	355
889	APPL1	1.19607	0.114683	0.678428	5.82232	6.08062	5.29247	4.79659	6.2836	6.26652	6.52404	5.94813	6.01794	5.42252	5.1078	5.81584	5.86524	5.30322	5.99493	5.76084	6.7043	6.11076	5.41832	5.44796	5.48118	5.22072	6.17161	5.46358	6.27942	6.63681	6.41951	5.19014	6.4796	5.241	6.04653	5.40653	6.1489	5.80351	6.57223	4.50812	6.5285	6.48439	6.2703	6.14962	5.32135	6.45537	475	305	1134
890	APPL2	1.08277	0.14215	0.69362	4.11559	4.23032	4.03184	3.25107	4.17708	3.88695	4.15066	4.05433	4.30724	4.06652	4.05355	4.33333	3.95461	3.81377	4.12611	4.15107	4.39663	4.36639	4.19293	4.37314	4.23878	3.98791	4.20824	3.56991	4.44377	4.56101	4.33371	4.47608	4.38194	4.12151	4.03558	4.17051	3.77633	4.23575	4.64232	3.96925	4.48198	4.31546	4.1442	4.0729	3.99007	4.22843	191	97	252
891	APRT	0.770709	0.183162	0.705121	4.80017	4.42443	6.00081	6.50422	3.38216	4.50813	3.66721	4.23911	4.05231	5.22686	4.82125	3.97397	4.74339	4.84498	4.46941	5.05736	3.89983	3.90305	4.41797	4.89049	4.35242	4.77003	4.74089	4.36288	4.66448	3.6463	3.83408	4.62801	3.85152	4.28573	4.52465	4.72422	4.63603	5.08832	3.8281	5.63498	3.35966	3.62265	4.41717	4.14196	4.76096	3.37606	784	1022	139
892	APTX	0.918372	0.218431	0.721146	3.42761	3.30476	3.89818	4.29444	2.92183	3.46082	3.00143	3.28515	3.04309	3.34027	3.44938	3.11494	2.84894	3.61311	3.45671	3.17923	3.10163	3.4502	3.65118	3.57064	3.36231	3.66044	3.45611	3.43635	3.60922	3.2637	3.08836	3.16854	3.19343	3.30779	3.44982	3.27219	3.52217	3.3441	3.05246	3.54088	3.18254	2.97756	3.43581	3.36492	2.95126	3.2477	173	212	97
893	AQP1	0.896305	0.263508	0.744278	7.0562	6.89826	7.43381	7.48143	6.38072	6.5242	6.62042	6.49239	6.52272	6.91035	7.50157	6.53618	6.63501	7.59562	7.53982	6.55949	6.96056	7.29744	6.93832	6.87639	7.41231	7.60356	7.1371	7.01157	7.51229	6.19787	6.769	6.75072	6.37048	7.22994	6.96384	6.965	7.00566	7.09631	5.85533	7.52817	6.34994	6.29864	6.88516	6.62901	7.42919	6.6853	2138	2023	1214
894	AQP10	0.986161	0.412712	0.796713	0.0440151	0.0239105	0	0	0	0	0	0.0777475	0.0776348	0	0	0	0.111806	0	0	0.333359	0	0	0.224537	0	0	0	0	0	0.141151	0	0	0	0	0.0889409	0	0	0.132549	0	0	0	0	0.0998077	0	0	0	0	0	0	0
895	AQP11	0.96571	0.591577	0.899993	0.851789	0.801451	0.567953	0.767856	0.560428	0.633909	1.33181	0.915257	0.781339	1.45973	0.613786	0.689816	0.852641	0.434175	0.227231	0.883477	0.427308	0.907783	0.966637	1.2389	0.895003	1.2017	0.544592	0.536072	0.738204	0.66298	0.727529	0.991769	0.333466	1.01252	1.1844	0.959657	0.972536	0.476365	1.25687	0.628151	0.973471	0.515797	0.722415	0.678218	0.742805	0.96483	6	8	7
896	AQP12A	1	0.99999	0.99999	0	0	0	0	0	0	0	0	0	0	0	0	0	0	0	0	0	0	0	0	0	0	0	0	0	0	0	0	0	0	0	0	0	0	0	0	0	0	0	0	0	0	0	0	0
897	AQP12B	0.982339	0.340632	0.755029	0.0369527	0.0112455	0	0	0	0	0.366237	0	0	0	0	0.298546	0	0	0	0	0	0	0	0	0	0	0	0	0	0	0	0.114214	0	0	0	0	0	0	0	0	0.103155	0	0	0	0	0	0	0	0
898	AQP2	0.994193	0.323636	0.744278	0.00840236	0	0	0	0	0	0	0	0	0	0	0	0	0	0	0	0	0.159398	0	0	0	0	0	0	0	0	0	0	0	0	0	0	0	0	0	0	0	0	0	0	0	0	0	0	0
899	AQP3	1.03772	0.845897	0.99999	1.91218	1.9656	0.914132	1.55214	2.63733	1.22651	1.41233	1.78083	1.75588	1.49215	2.14041	1.05164	1.1432	2.05667	1.56644	0.722342	2.01205	3.17029	2.80866	2.23018	2.03373	1.73014	3.52239	1.82786	3.42131	1.82869	1.85727	0.991769	1.91599	1.26241	1.10126	1.01691	2.49031	1.77638	0.761186	2.24819	0.860223	1.48066	1.33144	1.79729	1.36251	2.06882	11	22	77
900	AQP4	1.31701	0.269296	0.744278	6.16463	6.56189	5.29838	0.975457	6.59526	6.17032	7.45809	5.82953	5.598	5.53573	5.066	6.76281	7.23108	4.72752	6.5775	7.28712	6.43448	5.62539	3.9368	6.77253	5.67002	3.93024	1.58804	5.67531	1.58703	7.35603	6.45829	5.3762	6.98707	6.19074	6.28653	5.7961	5.70047	6.09695	8.21905	3.95663	7.30568	7.81784	7.34022	5.25871	6.10573	6.8902	477	11	1411
901	AQP5	1.00599	0.793348	0.998905	0.033434	0.042055	0	0.121469	0	0	0	0	0	0	0	0	0	0	0	0.405915	0	0	0.0787931	0	0	0	0	0.104341	0	0	0	0	0	0	0	0	0.365901	0.108687	0	0	0	0	0	0	0.201195	0	0	1	0
902	AQP6	1.01302	0.660384	0.933618	0.0388451	0.0575047	0	0.233501	0.0946621	0	0	0	0	0.0874901	0	0	0	0.0979177	0	0	0	0	0.153505	0	0.0803951	0	0	0	0	0	0.448197	0	0	0	0	0	0	0	0	0	0	0	0	0	0.535008	0	0	2	1
903	AQP7	0.70469	0.0372501	0.612962	5.67765	5.17271	5.33044	4.13768	5.49007	5.22863	5.68043	5.70949	5.49742	5.37332	5.92526	4.89795	4.60216	6.1037	6.31542	4.80911	6.23764	6.16461	4.23654	6.43943	5.29156	6.77966	2.45192	3.9589	3.18903	5.646	5.7639	5.91253	4.60387	5.17397	4.25339	6.10253	6.06222	5.45547	4.87791	4.25857	5.34533	4.91426	3.97563	5.23016	5.95553	5.04537	488	189	648
904	AQP8	0.944494	0.149116	0.69362	0.157954	0.0755671	0.785449	0	0.0946621	0.211195	0.100637	0.0777475	0.221394	0.523703	0.105347	0.205729	0.111806	0	0.227231	0	0	0	0	0.133769	0	0.0793291	0.0804202	0	0	0	0	0.220045	0.230643	0.172716	0.089002	0.109344	0.253938	0	0	0.0951788	0	0	0	0.104364	0.104102	0	9	0	1
905	AQP9	3.42919	0.0487802	0.622753	0.633361	2.41123	0.974411	0.434421	0.492511	0.109459	0	0.0777475	1.03594	0.459558	1.49471	0.298546	0	0.18961	0.596227	0.176287	2.10746	0.369665	0.0787931	0	0.755051	0.646408	5.13377	0	3.42131	0	0.196272	0.114214	4.14804	0.918575	0	0.395007	1.34464	0.955284	1.62511	0	2.16467	2.10266	1.62959	1.40623	0	3.36658	12	4	6
906	AQR	1.13895	0.0863877	0.657365	3.6307	3.8184	3.02784	3.11141	3.87094	3.5509	3.94947	3.62652	3.92682	3.0665	3.16254	3.90921	3.59933	3.72461	3.65533	3.39066	4.08118	3.85144	3.9785	3.24071	3.74184	3.43771	4.43927	3.82024	4.39878	3.85698	3.54984	3.59955	3.76218	3.68831	3.41581	3.64335	3.64932	3.24041	4.04859	3.70075	3.87894	4.01665	3.40663	3.65857	3.55763	4.30981	89	87	201
907	AR	1.12112	0.159318	0.69362	4.96454	5.12947	4.35456	4.30088	4.86509	5.24372	5.76336	4.84498	5.172	4.94589	4.88921	4.91271	5.2382	4.79477	5.08419	5.26667	4.84723	5.00072	4.52032	5.08886	4.74354	4.64849	3.93843	4.8827	4.48076	5.44574	5.40311	4.94981	5.04372	4.96956	5.29206	4.95781	4.38011	5.14684	5.40118	5.35628	5.47841	5.42544	5.33735	4.67421	5.53896	5.39454	242	213	415
908	ARAF	0.932931	0.339924	0.754854	6.62413	6.52398	7.24866	6.79413	6.51836	6.67983	6.52857	6.43907	6.35941	6.61425	6.61417	6.52061	6.53701	6.84523	6.65891	7.01147	6.16742	6.25896	6.17685	7.35608	5.78093	6.47776	5.92033	6.44962	6.05471	6.43032	6.41336	6.57113	6.33993	6.46031	6.66864	6.51645	6.86387	6.8367	6.47416	6.84924	6.47301	6.49474	6.70016	6.86828	6.52101	6.14061	1879	1252	1337
909	ARAP1	1.09651	0.165535	0.69378	4.64846	4.78138	4.56521	4.42406	4.77506	4.44688	4.5571	5.04212	4.76291	4.61515	4.30093	4.49895	4.56825	4.48215	4.97497	4.97926	4.51881	4.62046	4.01902	4.99967	4.6111	4.7849	5.5989	4.60443	4.88876	4.6049	5.0375	4.98025	4.90034	4.84742	4.48421	4.72851	4.68002	4.94175	4.80805	4.85264	4.73582	4.76643	4.5297	4.42999	4.48543	4.09704	282	233	389
910	ARAP2	1.30304	0.0243731	0.611477	1.14848	1.53036	0.311747	1.4163	1.31727	0.479352	0.658072	0.735027	1.2184	0.755076	0.813548	1.75518	1.24481	0.987821	1.48086	1.11753	1.25029	0.994928	1.16024	1.45881	1.74399	1.09121	2.71383	1.36461	2.15162	0.906909	1.67175	0.730384	1.45079	2.0412	1.33755	0.959657	0.972536	1.01236	1.40618	1.47152	1.51248	1.19494	0.900404	1.73363	1.66445	1.6976	3	19	22
911	ARAP3	1.00477	0.942296	0.99999	3.84443	3.8513	3.46603	3.43807	4.35494	3.8637	3.62559	3.74445	3.74841	3.52398	4.13667	3.57072	3.45838	3.8281	4.03146	4.04147	4.19959	4.22033	3.57847	3.83899	3.95409	3.74802	4.39671	3.55157	4.1749	3.49589	3.92686	3.66661	4.00739	4.02901	3.71045	3.98209	4.04377	3.92988	3.39981	3.60697	4.00417	3.65583	4.29511	3.77383	3.58488	3.15163	125	112	287
912	ARC	2.14822	0.266049	0.744278	0.569932	1.67307	1.14146	0.121469	0.183494	0.479352	0.59046	0.413826	0.996503	0.523703	0.54054	0.38575	0.568988	0.987821	0.118084	0.933423	0.499442	0.369665	0.589962	0.906431	0.363494	0	4.98502	0.678095	1.37471	0.101541	0.101471	0.318641	0.684147	0.652878	0.593663	0.395007	0.899994	0.555306	0.761186	0.862649	0	0.838295	0.44475	0.201685	0.980191	2.13731	15	1	2
913	ARCN1	1.0688	0.351067	0.762186	5.51369	5.60967	5.25651	5.45795	5.72646	5.29096	6.00486	5.6661	5.8133	4.92526	5.34138	5.47914	5.31614	5.26685	5.35463	5.09076	5.84981	5.864	5.76212	5.12947	5.59674	5.5163	6.29154	5.59476	6.16834	5.83293	5.65754	5.18688	5.57914	5.31891	5.30837	5.12663	5.27507	5.12436	5.63348	5.56188	5.80537	5.79097	5.35782	5.65	5.36653	5.84715	463	489	766
914	AREG	1.0722	0.876626	0.99999	1.35563	1.45621	4.17357	2.973	0.34626	0.109459	0	0.288626	1.75588	0.392428	0.105347	0.619594	0	1.03803	0	0.333359	0.18636	0.494543	0.742963	0.25618	0.426367	0.421328	3.08911	0.536072	3.93423	0.101541	0.196272	0.57948	1.14633	0.0889409	0	0	0	0	0.901961	2.52953	0.103155	0.0998077	0.282911	1.4465	0.67681	1.72753	212	78	4
915	AREL1	1.12831	0.313606	0.744278	3.89896	4.07312	3.13736	3.5505	4.42037	4.03303	4.48911	4.19617	4.6751	2.94292	3.3564	4.08887	3.03063	3.66195	3.51169	3.62907	4.41539	4.27794	4.45536	3.42164	3.28807	3.46012	4.74398	4.13551	4.88124	4.29772	4.42462	3.74848	4.31441	3.57741	3.5551	3.39605	3.69291	3.19183	4.59125	3.38008	4.47719	4.06684	3.50167	4.26528	2.83505	4.37744	97	122	301
916	ARF1	1.03671	0.474238	0.833631	7.78399	7.836	7.86047	8.25899	7.58778	8.02899	7.52243	7.57218	7.65005	7.9738	7.78137	7.68595	7.99566	7.90003	7.78994	8.06798	7.32615	7.27367	7.67309	8.20264	7.46286	7.56446	7.92635	7.84821	7.68256	7.78835	7.71462	7.929	7.70816	7.65552	7.94358	7.82038	7.73074	8.02105	7.65942	8.07594	7.72249	7.79754	8.1347	7.79106	8.0768	7.51198	2878	3476	2822
917	ARF3	1.08897	0.334985	0.7504	3.58084	3.70381	3.47649	3.68467	3.85751	3.21357	2.86502	3.8754	3.43105	3.40981	3.54611	3.29469	3.48976	3.28961	3.83852	3.61383	3.62945	3.91985	3.39819	2.85159	4.29462	3.83058	4.71278	3.90935	4.33041	3.2637	3.7428	3.3309	3.56497	3.8936	3.71744	3.47989	3.56972	3.62595	3.35152	3.35144	3.38034	3.5887	3.69909	3.40634	3.61162	3.61895	126	135	199
918	ARF4	1.08797	0.372495	0.773106	5.34951	5.47115	4.90425	5.74227	4.96558	5.32256	5.3198	5.27036	5.24322	5.37332	5.15458	5.05917	5.50973	5.54157	5.32731	5.20446	5.3668	5.38643	5.46673	5.11336	5.67488	5.69221	6.64966	5.27246	6.31058	5.39164	5.24855	5.32078	5.2969	5.39937	5.43261	5.06689	5.24975	5.22739	5.07666	5.1136	5.08361	5.46341	5.27683	5.09102	5.52731	5.63458	360	598	446
919	ARF5	0.837699	0.0865895	0.657365	5.78436	5.52887	6.16177	6.71914	5.07412	5.58195	5.04778	5.61811	5.13388	6.1578	5.87028	5.49883	5.96166	6.18811	5.63028	6.01538	4.9949	5.29924	5.5996	6.22758	5.40907	6.01582	5.13847	5.59476	5.13862	4.93569	5.38058	5.7782	5.02079	5.88714	5.56261	5.99799	5.81587	6.00327	4.96072	6.17798	5.14534	5.19096	5.54574	5.43167	5.88604	4.89195	878	1188	482
920	ARF6	1.09067	0.0575041	0.634777	5.35744	5.48266	5.19767	5.44346	5.31189	5.33106	5.46136	5.4382	5.24111	5.56841	5.33598	5.45161	5.40661	5.44951	5.10222	5.36094	5.34249	4.97148	5.68236	5.17286	5.3616	5.35231	5.91349	5.533	5.93257	5.41648	5.64078	5.27853	5.58175	5.45271	5.45789	5.184	5.40526	5.36523	5.21129	5.23351	5.18996	5.35144	5.4345	5.67351	5.3481	5.71707	444	484	571
921	ARFGAP1	0.990071	0.937057	0.99999	5.63267	5.61827	6.82328	5.1399	5.49875	5.79561	4.98334	5.70643	5.37975	5.79324	5.73318	5.46669	5.83297	5.26421	5.48673	6.00957	4.92459	4.9634	4.72097	6.66614	5.10236	5.17405	4.77754	5.52597	4.99488	5.72171	5.65337	6.21413	5.59733	5.57129	5.20763	6.21843	5.58953	5.94399	5.65603	6.50813	5.43457	5.39384	5.59615	4.81928	5.63115	4.89195	1396	390	652
922	ARFGAP2	0.93753	0.454314	0.823149	6.75814	6.66508	7.71181	6.7022	6.57076	6.9611	6.66218	6.81395	6.48404	6.89452	6.80707	6.66706	7.00447	6.60306	6.66619	6.89578	6.04923	6.24125	6.46782	7.31794	6.16886	6.45004	5.58862	6.92071	6.01284	6.43762	6.55425	6.96851	6.53054	6.77037	6.77809	7.02118	6.81908	6.88047	6.54833	7.26584	6.32481	6.69951	6.65848	6.42749	6.83271	6.41341	2595	1174	1387
923	ARFGAP3	1.07551	0.222459	0.724343	4.39055	4.49557	4.48461	4.71208	4.07628	4.55726	4.09075	4.50492	4.50638	4.53572	4.22698	4.38186	4.3462	4.2987	4.03896	4.41113	4.32895	4.23383	4.55174	4.49002	4.25186	4.56137	5.17784	4.28176	5.00415	4.28698	4.20282	4.38231	4.32692	4.31828	4.70794	4.30875	4.17253	4.31161	4.2855	4.90612	4.15585	4.3962	4.50238	4.30962	4.56966	4.70905	266	287	234
924	ARFGEF1	1.2016	0.0616053	0.636445	4.41122	4.67618	3.90594	4.21478	4.78928	4.23977	5.11549	4.5224	4.95258	4.00606	3.82589	4.58899	3.70116	4.23017	3.86409	3.97148	4.6981	4.85692	4.8189	4.07351	4.4041	4.27162	5.4536	4.43968	5.18827	4.88675	4.79021	4.35933	4.70801	4.29511	4.02997	4.36496	4.47056	4.10409	4.95669	4.34341	4.9412	4.66416	4.23552	4.91207	3.97641	5.22395	174	200	393
925	ARFGEF2	1.00794	0.953039	0.99999	4.60337	4.61479	3.79332	4.05623	5.223	4.2216	5.47549	4.68339	5.20481	3.70779	3.79473	4.77007	4.04189	4.49569	3.98559	3.59843	5.41188	5.26239	4.75436	4.13862	4.47645	4.55791	5.05137	3.86548	5.20645	5.02887	4.69196	3.80909	4.90869	4.01205	3.96679	4.13215	4.14924	3.83023	4.89064	4.28404	4.74781	4.87254	4.1084	4.95108	3.89168	5.73376	160	178	536
926	ARFGEF3	1.20377	0.261092	0.744278	1.33176	1.59932	0.716531	0.61075	1.31727	1.07281	1.6633	1.41201	1.77931	0.907107	1.14538	0.997293	0.312364	0.987821	1.13363	1.39212	1.61746	2.20835	0.966637	0.369012	1.8162	2.24207	2.03407	1.40603	1.75019	1.38085	2.74063	0.656904	1.73999	1.01252	0.966809	1.01691	1.64017	1.01236	0.901961	1.28223	1.12824	1.51722	1.56063	1.4465	0.535008	3.11814	8	6	22
927	ARFIP1	1.12973	0.0406303	0.614681	3.47231	3.64828	2.82998	3.30335	3.62353	3.62651	3.52052	3.59381	3.90036	3.24834	3.42923	3.12765	3.24198	3.465	3.14518	3.08294	3.70003	3.88034	3.70185	3.36834	3.74184	3.39958	4.19475	3.47579	4.04618	3.67128	3.62845	3.5189	3.75294	3.55417	3.5551	3.41747	3.4091	3.52169	3.54644	3.42657	4.03711	3.72779	3.33617	3.51448	3.59385	3.67378	76	101	167
928	ARFIP2	0.946215	0.465946	0.828834	4.09183	4.01206	4.92731	4.48758	3.78128	4.26365	3.69161	3.91301	3.92682	4.22926	4.25014	3.98098	4.41865	3.87719	4.18141	4.14048	3.03038	3.29572	3.8719	4.1856	4.1807	4.13905	4.1301	4.14165	4.01442	3.69584	3.78916	4.22595	3.97594	4.11093	4.05227	4.18307	3.94807	3.95193	3.74642	4.63233	3.83466	3.664	4.28979	3.73371	4.08853	3.60289	366	244	188
929	ARFRP1	0.903927	0.354212	0.7625	5.23822	5.0925	5.98625	5.7704	4.78928	5.14111	4.56593	4.83382	4.61777	5.358	5.43782	4.79816	5.45777	5.65851	5.28059	5.34488	4.52746	4.6136	4.82463	5.71404	5.05838	5.62605	4.50994	5.16195	4.67902	4.49722	4.86065	5.3961	4.61412	5.16121	5.05583	5.59223	5.4787	5.76873	4.58082	6.09549	4.58804	4.89702	4.9695	4.59582	5.35339	4.39153	776	610	393
930	ARG1	1.19605	0.0709277	0.649527	0.116004	0.374284	0	0	0	0.109459	0.100637	0.0777475	0.221394	0.0874901	0.38185	0.106529	0.312364	0	0	0	0.351377	0.0818995	0.153505	0	0.228877	0	1.64204	0.104341	0.443336	0.196402	0	0	0.831966	0	0	0	0	0	0.685288	0.0951788	0.103155	0.65356	0.366099	0.201685	0	0.748359	0	0	0
931	ARG2	0.941973	0.741848	0.978311	1.76543	1.67919	2.58135	0.525278	1.01237	1.45107	0.955466	2.20132	2.14658	2.28577	1.77572	2.42443	1.62998	0.881846	2.08445	2.55433	1.02444	0.994928	1.33092	2.25975	1.69376	0.646408	0.755239	2.55464	0.496858	1.70508	3.31652	1.26336	1.4043	0.710076	1.22424	0.478906	1.10752	1.70892	2.50855	0.966998	0.973471	2.02861	0.955167	2.64418	1.48326	0.422169	62	5	15
932	ARGFX	1.01634	0.528917	0.86711	0.0692896	0.0926733	0.311747	0	0	0	0.100637	0.0777475	0	0	0	0	0	0	0.118084	0.176287	0	0.0818995	0.153505	0	0.297755	0	0	0	0	0	0.101471	0.114214	0	0.172716	0	0	0.132549	0.209757	0.120167	0	0	0.280828	0	0.201685	0	0.422169	3	0	0
933	ARGLU1	1.17381	0.0565174	0.633982	6.58557	6.81676	5.67954	5.68922	7.0237	6.65521	6.89193	6.7216	7.17792	6.39063	6.31252	7.02974	6.76789	6.1037	6.4524	6.24904	6.73824	6.99785	6.61471	6.31115	6.7502	5.97491	6.64966	6.56497	6.85241	7.16986	7.23174	6.64306	7.11707	6.69622	6.73133	6.5435	6.27616	6.32104	7.31445	6.12821	7.20201	7.10808	6.77532	6.78338	6.39199	7.04751	625	576	1904
934	ARHGAP1	1.10437	0.372236	0.773106	4.54731	4.69053	4.63223	4.80114	4.24573	4.38835	4.02824	4.74128	4.40836	4.41829	4.23861	4.21924	4.35758	4.47306	4.22812	4.87769	4.30399	4.57876	4.77225	4.4521	5.28521	4.86544	5.9176	4.4887	5.55131	3.9484	4.50089	4.62801	4.29543	5.16633	4.66877	4.58444	4.61918	4.67193	4.27259	4.45975	4.18553	4.19085	4.76246	4.34733	4.81948	3.93334	296	306	265
935	ARHGAP10	1.03945	0.581123	0.893896	5.50356	5.55937	6.07496	5.5365	5.04774	5.40001	5.46136	5.11998	5.58809	5.32688	5.66589	5.59803	5.78529	5.27733	5.6253	5.69541	5.36197	5.02939	5.35245	6.11075	5.42648	4.90952	5.00833	5.53066	4.82741	5.67511	5.27865	5.88061	5.91588	5.38407	5.61413	5.29522	5.6209	5.29509	5.85965	6.04274	5.72476	5.83689	5.67575	5.22148	5.36391	5.49148	826	517	473
936	ARHGAP11A	1.09355	0.320852	0.744278	0.821751	0.950766	0.487503	0.767856	0.625291	0.773499	1.41233	0.957003	0.781339	0.700618	0.54054	1.15455	0.975971	0.643229	0.889808	0.333359	1.58467	0.715908	0.966637	0.473656	0.486615	0.421328	1.61529	0.378526	1.28628	1.56988	0.961452	1.21298	0.333466	0.710076	0.466554	1.17619	0.972536	0.392853	1.20346	0.0951788	1.4355	0.515797	0.590252	0.807521	0.866375	1.15302	5	8	8
937	ARHGAP11B	0.984223	0.622135	0.914488	0.107361	0.0844173	0	0	0	0.306227	0	0	0	0	0.295439	0.38575	0	0.18961	0	0	0	0.159398	0.153505	0.369012	0.0803951	0.0793291	0.228945	0.201642	0	0	0	0.114214	0	0	0	0	0	0	0	0	0.374599	0.193155	0.44475	0	0	0	0	0	0
938	ARHGAP12	1.0502	0.517466	0.859984	4.49431	4.56497	3.63427	4.27493	4.44304	4.61872	4.7202	4.77668	4.8894	4.524	4.16741	4.96674	4.61644	3.83522	4.16778	4.21305	4.69042	4.77311	4.85293	3.82916	4.71863	4.25463	3.9112	4.6739	4.19932	4.70912	4.87863	4.3477	4.73644	4.9006	4.6248	4.41906	4.45165	3.86163	4.83465	3.88518	4.79864	4.65188	4.32661	4.60029	4.58773	5.12342	142	209	306
939	ARHGAP15	0.982674	0.871671	0.99999	1.7073	1.68209	1.96144	2.02661	0.687363	0.633909	1.41233	1.52734	1.28537	1.93108	2.01082	0.619594	1.42878	1.53413	1.43609	2.29253	1.68087	1.71282	1.23095	1.89544	2.84583	1.95712	2.20525	1.32196	1.93605	1.2977	0.90643	1.49184	1.91599	2.30525	1.87682	1.36443	1.99389	1.77638	1.25687	1.32213	1.51248	1.44315	2.08736	1.52382	1.94237	1.19646	36	35	9
940	ARHGAP17	0.982809	0.67485	0.941451	5.02145	4.99643	4.90425	5.08495	4.8516	4.84923	5.06345	4.86431	4.96029	4.89829	5.23222	5.01198	5.12616	4.83081	4.97888	5.0318	4.92786	5.01903	5.31021	5.10117	5.14738	5.11644	5.09315	5.29743	5.29787	4.76822	4.89991	5.10291	4.76432	5.32121	5.05583	5.16513	4.78949	5.10153	4.7487	5.08199	4.65748	4.65599	5.02175	4.70359	5.25505	4.8034	360	375	411
941	ARHGAP18	1.11957	0.283926	0.744278	3.89489	4.05783	3.33422	2.88996	4.22495	4.36094	4.84875	3.533	3.95281	3.59288	3.70539	3.87194	4.28191	3.13673	3.74065	4.28695	4.0273	3.91427	3.76873	3.10067	4.35242	3.32016	3.45611	3.64102	3.8849	4.49256	4.42951	3.56984	4.33933	4.35909	3.81851	3.79017	3.92997	3.61677	4.7764	2.36739	4.15585	4.34627	4.38262	3.79737	4.2951	4.13661	113	73	261
942	ARHGAP19	0.974511	0.726103	0.97098	2.72594	2.68869	2.95492	1.55214	2.62152	2.45758	2.25	2.87028	2.56572	3.03383	2.60299	2.87984	2.7997	3.1482	2.85327	2.45523	3.25537	3.12271	2.59743	2.87088	2.5252	2.1532	2.35825	2.41959	2.04786	2.57494	2.65976	3.00049	3.22051	2.49621	2.70845	2.94348	2.60884	2.92081	3.19612	2.6906	2.85321	2.81085	2.29268	2.55491	2.39644	2.40143	84	22	76
943	ARHGAP19-SLIT1	0.997709	0.798645	0.99999	0.0115787	0.00827039	0	0	0	0	0	0	0	0	0	0	0.215568	0	0	0	0	0	0	0	0	0	0	0	0.0723008	0	0	0	0	0.0889409	0	0	0	0	0	0	0	0	0	0	0	0	0	0	0
944	ARHGAP20	1.20184	0.175227	0.701565	1.55249	1.81773	1.55074	2.43085	1.56883	0.900766	1.24652	1.41201	2.23395	1.45973	1.3734	1.54392	1.1949	0.576855	1.13363	0.933423	2.13036	1.7383	1.64759	1.35304	2.07355	1.01255	1.71942	1.5236	1.45803	2.0224	1.16268	1.61336	2.90707	1.90085	1.476	0.900034	1.54823	1.01236	2.89291	1.81693	2.40571	1.95055	1.66288	0.868072	0.924405	2.13731	24	50	29
945	ARHGAP21	1.1852	0.190475	0.70934	5.7739	6.01903	3.94412	4.29444	6.49686	5.57003	6.63202	6.33308	6.27231	5.16284	5.45037	6.12394	5.37335	5.63015	5.36363	5.32864	6.41596	6.41819	5.44645	4.99528	5.8107	5.33018	6.03828	5.65183	6.04014	6.51787	6.68771	5.3178	6.09486	5.7004	5.66386	5.62021	6.05179	5.2394	6.43848	4.36266	6.32214	6.21486	5.72188	6.38668	5.42298	6.8491	179	212	1317
946	ARHGAP22	0.933863	0.581693	0.894274	2.46804	2.36932	2.76321	2.17431	1.83874	2.35016	1.00824	2.63336	2.33226	3.01163	2.36916	1.85023	2.84894	2.43945	2.57216	3.17923	1.88316	2.36378	1.69838	2.0725	2.85729	3.2361	1.41276	2.39922	1.63556	1.94254	2.16916	2.8765	1.98079	2.74911	2.57615	2.45629	2.46539	3.22842	1.98304	2.24819	1.84567	2.21821	2.08736	1.76581	3.52049	1.81375	72	40	38
947	ARHGAP23	1.1841	0.0772908	0.655473	3.94201	4.1858	2.71101	2.60759	4.28641	3.5892	4.05357	4.39531	4.09961	3.46803	3.76288	4.06925	3.66496	4.38851	3.91393	4.11906	4.0515	4.53217	4.21053	3.36834	4.06691	3.96198	4.85388	4.01352	4.99255	4.19807	4.3441	3.76606	4.00739	4.14763	4.23888	4.05907	4.24753	3.87708	3.88858	3.27219	3.99749	3.95134	4.19627	4.07932	3.84737	4.71279	69	58	273
948	ARHGAP24	0.908336	0.374328	0.774434	2.99614	2.85744	1.19311	2.40715	2.92183	3.0447	2.49154	2.98571	3.1637	2.53954	3.22231	3.31705	2.62226	3.25818	2.69125	3.20995	2.94254	3.5967	3.59867	1.85727	3.37032	3.48946	2.24068	2.12933	2.20083	2.93274	3.44756	2.77597	2.71093	3.09881	3.02273	2.72035	3.31459	2.69539	3.26291	1.2412	3.21745	2.91042	1.90466	3.40634	2.58815	3.38548	16	49	97
949	ARHGAP25	1.22134	0.148122	0.69362	2.07695	2.36541	1.5898	1.96303	1.91855	1.81654	1.33181	1.99636	1.82505	2.06644	2.72371	2.48493	2.28329	2.52994	2.27446	2.08722	2.38007	2.33065	1.69838	1.04873	2.43634	1.60168	3.65304	2.05316	2.46532	1.49721	1.79804	1.68903	3.50014	2.22902	2.08588	2.51708	2.73931	1.90251	2.0144	1.4356	2.36477	2.28334	1.8479	2.24823	1.8254	2.64041	25	33	41
950	ARHGAP26	1.10879	0.306928	0.744278	3.90668	4.05566	4.41562	2.95677	4.10499	3.4295	4.27969	3.30953	4.46725	3.9013	3.97233	4.121	3.71007	2.88571	5.09143	3.77318	3.83161	3.67135	3.40585	3.8093	3.73564	3.35245	4.4806	3.76559	3.83382	3.91392	4.34926	4.12057	3.8942	3.75777	3.80543	4.01759	3.75593	4.00211	4.66226	3.8718	4.33077	3.94465	3.76187	4.01383	3.74642	4.51249	253	77	239
951	ARHGAP27	1.18827	0.085526	0.657365	2.86058	3.10944	2.35066	2.14595	2.89578	2.7725	2.69838	3.09258	3.01376	2.85838	3.16254	2.61695	2.48364	2.3823	3.32784	2.88139	2.88983	3.06346	2.73759	2.68722	3.44814	3.00168	4.1674	2.77616	3.67455	2.55718	2.90403	2.6679	3.86016	2.91641	2.95331	3.12371	2.91524	3.0491	2.99074	2.73561	3.33867	2.78109	2.97462	2.9405	2.89432	2.67153	51	39	95
952	ARHGAP28	1.25662	0.164816	0.69378	3.27759	3.60714	3.31103	4.13046	3.05729	3.15094	3.37741	2.85931	3.70013	4.76863	2.41086	3.15273	4.09047	1.22301	3.02938	2.70571	2.50798	2.29675	3.92618	2.62041	2.67512	2.25921	4.62836	2.94022	3.98662	3.2192	3.17238	3.85909	3.85152	3.27025	3.70342	4.03848	2.69711	3.22842	4.37276	4.33368	3.15879	3.31525	2.66538	3.7008	2.64103	2.97578	111	188	108
953	ARHGAP29	1.09266	0.456265	0.824575	4.98266	5.1105	3.44488	3.34136	5.45258	4.88431	5.459	5.13824	5.66084	4.58541	4.67491	5.56338	4.93038	4.45931	4.69043	4.51319	5.52637	5.81245	4.80738	4.22361	5.43797	4.16201	5.23166	5.07474	5.29599	5.30914	5.60235	4.41053	5.61785	4.9006	4.8768	4.83583	4.69081	4.24173	5.49863	3.71581	5.56227	5.50497	4.86969	5.28948	4.41126	5.60264	123	104	631
954	ARHGAP30	1.27604	0.133588	0.688835	2.33282	2.68449	2.63835	2.43085	2.19982	2.35016	1.24652	2.84826	2.0915	2.26715	2.70707	1.96795	2.50428	1.76032	2.83614	2.70571	2.21849	1.8824	1.88536	1.81805	2.46657	2.7092	4.32837	2.55464	3.03473	1.534	2.55633	2.35593	3.55437	2.32369	2.26845	2.94348	2.46539	2.82848	1.77909	1.2412	2.40571	2.71966	2.39526	2.33659	1.97018	2.74653	65	50	53
955	ARHGAP31	1.04902	0.627039	0.916336	3.57419	3.64324	3.27554	2.92375	3.93631	3.17632	3.49301	3.54674	4.00838	3.13996	3.53672	3.20162	3.0588	3.0899	3.61573	3.13722	4.04549	4.46126	3.61859	2.96364	4.21672	3.67966	4.31597	3.48548	4.45056	3.86422	3.59404	2.86022	3.79859	3.40626	3.24235	3.38522	3.36935	3.17942	3.62979	3.3706	4.05008	3.65583	3.38685	3.58832	3.46291	3.78469	108	75	211
956	ARHGAP32	1.15952	0.163345	0.69362	3.76839	3.98192	3.28746	2.80183	4.31618	3.47111	4.06607	3.99043	4.48872	3.72835	3.54611	4.51355	3.73647	3.0041	3.53311	3.68845	3.94574	4.11728	3.63171	3.39524	3.68512	2.91783	3.44856	4.07901	3.73705	4.30838	4.52392	3.67594	4.18975	3.61533	3.79885	4.01759	3.16784	3.26411	4.68192	3.88518	4.22037	4.25179	3.66664	3.82818	3.14676	4.70905	109	68	279
957	ARHGAP33	1.02924	0.745552	0.980256	2.12417	2.16575	2.6006	0.337456	2.5057	2.02649	2.01234	2.13011	1.84738	1.90723	2.23631	2.29524	2.10561	2.19586	1.86555	2.94365	1.79992	2.20835	1.48352	2.19999	2.35787	1.95712	1.9294	2.24798	1.68251	2.0224	1.9955	2.46759	1.98079	2.42965	1.87682	3.07061	1.72661	2.54876	2.24336	2.26876	2.09129	2.00306	2.1591	2.00029	2.07638	1.72753	63	3	69
958	ARHGAP35	1.11095	0.384253	0.779665	5.59029	5.74208	4.68279	4.57525	6.42239	5.56042	6.48035	5.92333	6.15297	4.86153	5.24669	5.70999	4.83177	5.51965	5.18235	5.46224	6.09651	6.12411	5.19996	5.03002	4.90953	5.58926	5.57307	5.28916	5.70703	6.10922	6.02993	4.93822	5.89291	5.38627	5.62719	5.34916	5.76827	5.02385	6.05889	4.56326	6.17303	5.99917	5.61327	6.08093	5.32135	6.71361	307	260	1250
959	ARHGAP36	1.15991	0.622124	0.914488	2.42264	2.63666	3.20181	2.87276	2.36085	3.28531	2.18272	1.87094	2.37901	4.37113	2.06406	2.56184	2.71371	0.434175	1.86555	1.52837	1.11906	0.609467	1.59494	2.37231	1.47329	1.33698	2.05413	4.0068	2.4106	1.20948	1.5692	2.55108	1.0887	4.74166	2.26845	3.90077	3.21345	2.58684	0.685288	1.19897	0.289669	1.00204	0.590252	2.37883	3.0458	0.748359	102	72	61
960	ARHGAP39	0.874894	0.180873	0.705121	1.19845	1.00563	0.974411	0.69144	0.746874	1.40887	0.519521	1.38167	0.955961	1.04463	1.67664	0.689816	1.29304	0.825789	2.27446	1.28077	1.29151	1.26415	0.742963	0.662602	1.74399	1.12899	1.61529	1.48547	1.40302	0.906909	0.90643	0.800302	0.333466	1.26241	0.765514	0.959657	0.823611	1.22045	1.03021	0.423297	0.671709	0.586322	0.900404	0.744318	1.4039	1.06199	12	7	10
961	ARHGAP4	1.11787	0.250001	0.744005	3.08027	3.24101	3.89818	3.26432	2.96005	2.85341	2.29317	3.26036	2.55219	3.44336	3.55544	2.15334	2.95768	2.45801	3.05922	3.90419	2.76369	2.4434	2.7254	3.10067	2.95648	3.38404	3.8379	3.11275	3.48229	2.50253	3.35813	3.23316	3.1234	3.77798	2.9414	3.77365	3.10468	3.36616	3.12608	2.97966	2.92537	3.0666	3.18399	2.83828	3.50155	2.76107	173	98	100
962	ARHGAP40	0.992482	0.323636	0.744278	0.0108876	0	0	0	0	0	0	0	0	0	0.203522	0	0	0	0	0	0	0	0	0	0	0	0	0	0	0	0	0	0	0	0	0	0	0	0	0	0	0	0	0	0	0	0	0	0
963	ARHGAP42	0.960994	0.771512	0.98984	2.96058	2.90318	1.8692	4.03319	3.35373	2.7725	3.64238	2.82591	3.05273	2.79481	2.52918	2.61695	1.83938	2.54738	2.37277	1.79471	3.14725	3.66472	3.58524	1.89544	3.41751	2.55122	3.82045	2.05316	3.86468	3.16159	2.87566	2.30874	3.26021	2.44658	2.79035	2.85205	3.05544	2.64213	2.73247	2.28903	3.21745	2.32519	1.90466	3.02271	2.39644	3.14055	33	175	136
964	ARHGAP44	0.876405	0.252304	0.744278	2.41585	2.22552	1.4693	1.71541	2.19982	1.22651	2.43484	2.31805	2.60558	1.67274	3.12545	3.46456	2.54469	1.95581	2.90347	2.06499	2.0365	2.98047	2.41206	2.85159	2.40547	1.6283	1.81653	1.82786	1.70543	2.62696	2.02162	2.63	2.10225	2.52837	2.16989	2.39282	2.46539	1.44436	2.59405	2.02464	2.80812	2.38576	1.8479	1.66702	2.4168	2.09201	22	26	53
965	ARHGAP45	1.17883	0.164354	0.69362	3.22067	3.45803	3.46603	4.01763	2.99729	3.20126	2.03795	3.02549	2.28394	3.71467	3.73031	2.65255	3.29032	2.47633	3.51169	3.86612	2.83513	2.54796	3.05267	3.39524	3.18275	3.32016	4.70329	3.27804	3.35038	2.59249	3.12497	3.31904	3.78957	3.7165	3.44139	3.69689	3.55798	3.36616	3.26291	3.58254	3.14677	2.76598	3.63344	3.03597	3.26377	3.12939	125	173	103
966	ARHGAP5	1.26654	0.235228	0.734021	2.82422	3.16512	1.38298	1.99517	3.46423	2.39409	4.29038	3.38793	3.73049	1.67274	2.08996	2.96726	2.54469	1.76032	2.2488	2.15194	3.47701	3.41112	3.07206	1.77774	2.16857	1.87056	4.15816	2.4983	3.80758	3.81275	3.17238	1.8948	3.4089	2.30525	2.68008	2.20849	2.21931	2.0461	3.67954	2.20617	3.47954	3.34607	2.03748	3.18621	1.99747	4.57143	20	34	148
967	ARHGAP6	1.15847	0.143671	0.69362	3.71285	3.92507	4.47421	2.56539	4.19321	4.34424	4.01541	3.81425	3.95281	3.56267	2.98067	4.18318	3.87761	2.87194	3.57501	3.96549	3.66125	3.61745	3.26973	3.24071	3.57843	2.6713	3.66613	3.16194	3.81287	4.54307	3.95424	3.7217	4.14097	3.47387	3.76549	3.81459	3.78643	3.74859	4.48334	3.14449	4.04361	4.56287	4.26291	3.82818	3.68899	3.88768	264	56	255
968	ARHGAP8	0.997225	0.650177	0.928002	0.0096417	0.0056333	0	0	0	0.109459	0	0	0.0776348	0	0	0	0	0	0	0	0	0	0	0	0	0	0	0	0	0	0	0	0	0	0	0	0	0.108687	0	0	0	0	0	0	0	0	0	0	0
969	ARHGAP9	1.57244	0.105355	0.670863	1.41874	2.07175	1.42678	1.67629	1.23653	0.838535	0.444914	1.47083	1.1837	1.2482	2.36916	0.467982	1.08958	0.987821	1.56644	1.94837	1.93611	1.26415	0.53513	1.17825	1.92906	1.77848	4.29926	1.36461	2.67721	0.369243	1.42004	1.44895	3.13768	1.90085	1.66155	1.68016	1.76796	1.9324	1.40618	0.347996	1.35418	1.36506	1.52487	1.52382	1.731	2.15943	21	25	20
970	ARHGDIA	1.18245	0.113433	0.677294	4.74523	4.98701	4.82052	5.55818	4.51327	4.5329	4.24712	4.77084	4.4046	4.96334	4.75804	4.45929	4.75205	4.68483	4.69043	4.94923	4.29895	4.40668	4.82463	4.7569	5.00273	4.88765	5.96338	5.04555	6.04351	4.49722	4.52392	5.1337	4.67902	5.07946	5.01949	4.94311	4.83883	4.97802	4.3422	5.01967	4.36749	4.5541	4.88034	4.64423	5.0191	4.68256	339	525	322
971	ARHGDIB	1.01562	0.890495	0.99999	5.10327	5.12564	5.22894	5.55549	4.4066	5.09195	4.04096	5.03726	4.36257	5.29507	5.38126	4.74555	5.25656	5.00814	5.30569	5.25934	4.79085	4.92785	4.78992	4.69872	5.92805	5.61777	6.23776	5.02243	5.60256	4.23765	4.63386	4.87076	5.53127	5.65013	5.25888	4.85558	5.04212	5.62059	4.15793	4.81119	4.88079	4.74731	4.84453	4.76458	5.37436	4.53805	454	524	298
972	ARHGDIG	0.810477	0.198884	0.711799	0.750569	0.447412	0.311747	0.337456	0.0946621	1.40887	0.519521	0.2217	0.41329	1.28568	0.813548	0	0.215568	2.10457	0	0.0908342	0.499442	0.609467	0.693744	0.133769	0.426367	1.91449	0	0.378526	0	0.727936	0.369011	0.800302	0	0.326947	0.172831	0.900034	0.253938	0.108687	0	0.0951788	0.103155	0.363476	0.194631	0.378601	1.85554	0.347045	3	3	1
973	ARHGEF1	1.10732	0.241329	0.738181	4.77128	4.91836	5.38698	4.61199	4.68664	4.86493	3.98282	4.7854	4.25807	4.8365	5.1078	4.45929	4.60216	4.59125	5.22574	5.31693	4.44309	4.49154	4.24937	5.03002	4.83037	4.77302	5.69303	4.75227	5.15744	4.54307	4.58214	5.02474	4.89615	5.16121	4.67597	5.266	4.94631	5.35974	4.62211	5.11075	4.31474	4.47266	5.0377	4.14808	5.21201	4.33433	508	267	365
974	ARHGEF10	1.03552	0.402113	0.791142	0.260864	0.31122	0	0.337456	0.746874	0.395385	0.100637	0.529023	0.288236	0	0	0.38575	0.312364	0.0979177	0.118084	0.176287	0.18636	0.433455	0.0787931	0.25618	0.228877	0.294084	0.486747	0.459448	0.329939	0.448471	0.101471	0.114214	0.429445	0.251891	0	0.109344	0.365901	0.209757	0.231089	0.0951788	0.530789	0.65356	0.194631	0.378601	0.292164	0.347045	0	3	10
975	ARHGEF10L	0.99106	0.896703	0.99999	6.40371	6.39076	6.08011	5.52554	6.56043	7.05218	6.5297	6.48795	6.15633	6.34031	6.32893	6.28147	6.71796	6.57889	6.60935	6.77428	6.20025	6.06869	6.08798	6.48865	6.097	6.40841	5.19149	6.40051	5.83073	6.72796	6.31776	6.09921	6.09303	6.404	6.49224	6.50899	6.76138	6.55753	6.39447	6.07958	6.2938	6.46814	6.61556	6.50222	6.66413	6.64862	829	513	1377
976	ARHGEF11	1.14794	0.107536	0.672038	4.44859	4.64764	3.42342	3.9037	5.08569	4.77226	4.76689	4.91285	4.82894	3.77522	4.13045	4.58899	4.05594	4.10034	4.20161	4.28214	4.73592	4.77619	4.61259	4.13862	4.2734	4.43133	5.06625	4.4887	5.03614	4.98635	4.65905	4.20677	4.87073	4.49141	4.46771	4.26216	4.45798	4.02309	5.00432	3.80298	5.1148	4.7162	4.66726	4.64423	4.15669	4.93427	121	159	486
977	ARHGEF12	1.02161	0.844252	0.99999	6.33193	6.36278	5.79267	6.19735	6.90382	6.25763	7.04658	6.71553	6.90328	5.85532	5.34944	6.3138	5.77895	6.07092	5.78111	5.51854	6.6097	6.87185	6.86031	5.69523	5.85708	6.44537	6.8987	6.75227	6.9078	6.70697	6.48435	5.91253	6.58887	5.8558	5.87099	5.87951	5.94317	5.77493	6.58404	6.03825	6.38746	6.43388	5.6323	6.64424	5.45286	7.03783	677	824	1751
978	ARHGEF15	0.985501	0.842561	0.99999	4.0026	3.98153	4.17357	3.91215	4.02912	3.97636	3.71561	3.78558	3.53104	4.26253	4.34461	3.67827	4.04893	3.8423	4.18818	4.27247	3.59694	4.20213	3.38274	4.20852	4.29882	4.092	3.93843	3.93787	4.48076	3.41929	3.57652	4.14093	3.71535	4.03462	3.79224	4.30301	4.26207	4.39446	3.69897	4.51674	4.1438	3.57142	4.35743	3.26713	3.93467	3.08384	212	160	226
979	ARHGEF16	0.845469	0.404391	0.792083	1.42461	1.18243	1.55074	1.26632	1.50132	1.01771	0.283021	3.44772	0.781339	1.61502	0.813548	1.25061	1.47133	0.881846	0.954734	1.24166	0.633715	1.07711	0.924591	1.69358	1.50276	0.929356	0.755239	2.05316	0.646452	0.849683	1.38021	1.76093	1.02867	1.18382	0.65325	1.36443	2.18918	0.701304	0.685288	1.50657	0.973471	0.515797	1.37225	0.678218	0.980191	0.626584	24	16	27
980	ARHGEF17	0.971074	0.766302	0.988464	4.75393	4.71158	4.14106	4.00978	4.39735	4.44165	4.97673	4.82257	4.67197	4.2531	5.13294	4.10181	4.20836	4.90708	4.58158	4.28214	5.00732	5.56259	4.655	4.50244	5.68295	5.16726	5.21839	4.32559	4.74962	4.67658	4.65905	4.41053	4.61922	5.35746	4.564	4.88663	4.88655	4.76621	4.23315	4.18474	4.42836	4.50488	4.55208	4.90486	5.23513	4.30981	207	172	296
981	ARHGEF18	1.03168	0.615734	0.911749	3.41884	3.46383	3.86672	2.95677	3.98037	3.4295	3.17303	3.46952	3.01376	3.3133	3.24554	3.46456	3.26635	2.89936	3.74983	3.6957	3.15844	3.18889	3.02308	4.05677	3.27958	3.36833	3.78489	3.533	3.42131	3.5236	3.45717	3.44443	3.67676	3.3262	3.30871	3.05703	3.56972	3.29893	3.43499	3.73071	3.64254	3.51829	3.49245	3.32228	3.26377	3.25799	169	77	218
982	ARHGEF19	1.08201	0.344332	0.758222	0.883914	0.997627	1.51059	0.767856	0.804027	0.479352	0.843753	0.827954	0.634933	0.644023	1.04302	0.820768	0.645298	0.987821	1.07643	0.831739	0.696439	0.609467	0.589962	0.906431	1.61498	0.747017	1.24843	1.27802	1.01995	0.369243	0.594613	0.866988	1.30658	0.652878	0.869669	1.31962	0.132549	0.769112	0.83329	1.39876	1.75353	0.515797	1.20156	0.744318	1.36251	0.626584	23	8	11
983	ARHGEF2	1.03573	0.654437	0.930037	4.85693	4.90758	4.5305	4.18024	4.6598	4.9811	4.51213	4.90753	4.99822	4.75867	5.03966	4.42368	4.99742	4.42198	5.1058	4.86165	4.78003	4.98218	4.98666	4.75171	5.44368	5.21414	5.56785	5.0124	5.67401	4.57873	4.68788	4.76108	4.65936	5.25549	5.18004	5.02214	4.67459	4.93439	4.57557	4.92568	4.67851	5.09445	4.63827	4.17229	4.74092	4.37271	275	195	358
984	ARHGEF25	0.936369	0.515899	0.85938	1.56601	1.47116	0.914132	0.121469	1.78297	0.960423	1.33181	1.49936	1.46945	1.42656	1.53298	1.42544	1.90293	1.26577	1.6074	1.42741	1.98718	2.20835	1.3939	1.40689	2.42099	1.75451	1.102	1.40603	0.781981	1.79877	0.961452	1.65169	1.62307	1.44196	1.26301	1.64427	2.15841	0.955284	1.35811	0.915767	2.0402	1.51722	2.20501	1.27821	1.31991	0.748359	11	1	36
985	ARHGEF26	0.933607	0.324849	0.745207	1.34028	1.24116	1.14146	0.975457	1.23653	1.01771	0.900691	1.84894	1.46945	1.45973	1.19396	1.38368	0.645298	1.5687	1.13363	1.20146	1.74162	1.5782	0.881283	1.35304	1.99277	1.30433	1.66829	1.27802	1.19207	0.66298	0.961452	0.656904	1.30658	1.10071	0.966809	1.36443	1.39829	1.67397	1.03021	1.36095	1.51248	1.32437	1.24616	1.08767	1.23073	1.31947	15	11	20
986	ARHGEF28	0.976419	0.756908	0.983796	1.7533	1.71887	2.25669	1.36802	2.06603	1.49208	1.75879	1.52734	1.46945	1.70076	1.28647	1.25061	1.87151	2.05667	1.13363	2.04241	1.8282	2.03413	1.62151	1.35304	2.18684	1.99852	1.38135	1.9449	2.26394	1.16325	1.2971	1.65169	1.58189	1.92521	1.63223	2.3036	1.23094	1.60142	1.88467	1.32213	1.17635	1.58768	2.03748	1.85826	2.12669	1.57127	47	18	47
987	ARHGEF3	1.02645	0.786905	0.995853	3.48958	3.52724	2.37322	2.40715	3.83712	3.03085	3.67539	3.52608	3.74246	2.88304	3.84882	3.90921	3.14017	2.85803	3.43412	3.32669	3.88644	3.91427	4.19293	2.87088	4.08164	2.98117	4.17657	3.23272	3.84933	3.39949	3.77387	2.77597	3.76218	3.53054	3.3543	3.32981	3.4091	3.22842	3.65984	2.99208	3.94985	3.84749	3.31539	3.59729	2.86499	3.63483	52	49	196
988	ARHGEF33	0.954652	0.321649	0.744278	0.591036	0.524082	1.0879	0.767856	0.804027	0.479352	0.900691	0.583347	0.685404	0.523703	0.295439	0.545779	0.488414	0.434175	0.750472	0.540921	0.427308	0.369665	0.292236	0.74854	0.486615	0.294084	0.70539	0.201642	0.206864	0.790094	0.727529	0.318641	0.333466	0.765093	0.531508	0.704782	0.253938	0.476365	0.430223	0.563045	0.737322	0.515797	0.657847	0.459538	0.292164	0.561611	14	8	11
989	ARHGEF35	0.972601	0.478924	0.83681	0.241064	0.200985	0	0.233501	0.183494	0.306227	0.100637	0.151519	0.288236	0.644023	0.203522	0	0.111806	0.507278	0	0.603964	0.271226	0.159398	0.153505	0	0.426367	0.22599	0.297841	0.104341	0.387752	0.101541	0.196272	0.318641	0.119926	0.251891	0	0.109344	0.132549	0.555306	0.334089	0	0.103155	0.280828	0.100595	0.104364	0.292164	0.0948956	0	2	2
990	ARHGEF37	1.06763	0.632636	0.919307	4.89921	4.99362	4.06687	4.44749	4.77506	5.02367	6.28166	4.61658	5.0994	4.08258	4.34998	4.61629	4.70825	4.36412	5.28375	4.6539	5.83768	5.33099	4.86131	4.49002	3.90526	4.64523	3.63983	5.00905	5.48829	5.39914	5.55841	5.25071	4.77805	3.85608	4.8674	4.67171	5.67624	4.76205	4.6573	4.74669	5.56453	4.90049	4.2791	5.36495	4.25608	5.18403	196	237	389
991	ARHGEF38	1.017	0.494957	0.846585	0.0755762	0.0998898	0	0.121469	0.0946621	0	0	0.151519	0.288236	0	0.105347	0	0.215568	0	0	0	0.0961869	0	0.224537	0	0.0803951	0.0793291	0	0	0.206864	0	0.285225	0	0.119926	0	0	0.109344	0.132549	0.209757	0.430223	0	0.199424	0	0.100595	0.104364	0	0	0	1	1
992	ARHGEF39	1.07689	0.348832	0.760941	1.01321	1.12008	1.55074	0.61075	0.96304	1.07281	0	1.03704	0.528364	1.04463	1.04302	1.05164	1.55283	0.987821	0.889808	1.42741	0.814254	0.494543	0.790558	1.2389	1.31614	0.971555	1.17707	0.926029	0.646452	0.523574	1.16268	1.65169	0.831966	0.966309	1.37343	1.2256	1.0416	1.12015	1.14799	1.78874	0.671709	0.949496	1.00793	1.03582	1.62999	0.748359	24	6	14
993	ARHGEF4	1.03288	0.805023	0.99999	3.93653	3.98321	3.80167	2.17431	4.09358	4.49306	3.69161	3.89701	3.39359	4.26253	3.90826	4.05602	4.16365	4.48668	3.90574	4.87449	2.90319	3.45789	2.12699	4.60392	3.5922	3.9195	0.70539	4.16597	1.99304	4.00847	4.09622	3.96182	3.43225	4.39877	4.33299	4.22619	4.08525	4.46771	3.88009	3.18833	3.86433	4.06066	4.62144	3.74183	4.86464	3.57023	161	40	237
994	ARHGEF40	1.10246	0.107787	0.672149	4.83146	4.97219	4.39372	4.59111	5.25921	4.59068	4.75536	4.7796	4.92921	5.26489	4.8328	4.90165	4.46676	4.30384	5.04746	4.88405	4.50135	4.65432	5.17776	4.83755	5.11196	4.83147	4.75321	5.28083	4.2273	5.05125	4.75171	5.27853	4.76891	5.26267	5.09664	5.12988	4.80943	5.0134	4.9486	5.15284	5.1024	4.87606	4.92903	4.53642	5.30778	4.67873	249	263	550
995	ARHGEF5	0.980153	0.754081	0.982801	0.729638	0.700716	0.487503	1.31807	0.687363	0.773499	0.366237	0.472574	0.685404	0.169976	0.683492	0.689816	0.717774	0.507278	0.889808	1.07366	1.20786	0.494543	0.53513	0.906431	0.849844	0.538253	1.02281	0.678095	0.693057	0.59496	0.285225	0.497664	0.684147	0.593318	0.710474	1.36443	0.823611	0.701304	0.901961	0.423297	0.454807	0.363476	0.722415	0.292853	0.980191	0.748359	5	17	9
996	ARHGEF6	1.11551	0.444129	0.817376	6.38647	6.54417	5.0196	4.68278	7.29377	6.36224	6.65703	6.87783	6.54168	5.49631	5.71457	6.74437	5.63899	6.66328	6.58136	5.88184	7.14615	7.27367	6.08917	5.6288	5.82972	6.3685	6.00904	6.42968	6.16007	7.42193	6.86681	5.97244	7.10803	5.98017	6.19927	5.92134	6.06222	6.1231	7.02704	4.45528	7.29346	6.75606	6.22087	6.93437	5.88786	7.21201	391	281	2299
997	ARHGEF7	1.06938	0.264553	0.744278	5.8499	5.94668	5.7263	5.15064	6.16043	5.71779	6.2682	5.91011	6.34181	5.70781	5.76166	6.20561	6.03795	5.39035	5.76536	5.57076	5.83594	6.13374	5.75013	5.68709	5.7582	5.51986	6.02437	6.0613	6.27368	6.09236	6.21961	5.76296	6.05404	5.71793	5.57036	5.86788	5.86672	5.48601	6.12322	5.84297	6.04122	5.9398	5.93952	6.02386	5.33211	6.28597	646	393	1040
998	ARHGEF9	0.990989	0.900128	0.99999	3.17138	3.15832	2.20731	2.80183	3.12614	3.1251	3.20729	3.42559	3.55159	2.80775	2.93852	3.66089	3.10006	2.71105	3.26522	2.95578	3.3265	3.5471	3.20972	2.92725	3.64603	3.09052	2.78755	3.06183	2.53094	3.2527	3.29526	2.81026	3.15182	3.02183	3.37215	3.14954	2.96942	2.87538	3.67954	2.79352	3.32806	3.55392	3.26208	2.77644	3.18287	3.66607	45	68	114
999	ARID1A	1.14236	0.168908	0.69614	4.97071	5.16273	4.47421	3.9037	5.76835	4.94832	5.79562	5.37223	5.38739	4.52792	4.62706	4.95609	4.36324	4.4125	4.91505	4.73711	5.23303	5.2928	5.05158	4.72015	4.75277	4.6387	5.67695	5.3803	5.76816	5.41648	5.1032	4.65657	5.13907	4.91283	4.81618	4.90949	4.83883	4.73263	5.41004	4.81119	5.29719	5.29201	4.65491	5.44415	4.54213	5.55127	264	159	789
1000	ARID1B	1.15604	0.118665	0.680278	5.45835	5.66753	5.25954	4.75496	6.13142	5.29096	6.21448	5.67394	5.98179	4.97486	4.98894	5.74545	5.22272	4.91382	5.15498	5.41906	5.76821	5.65746	5.42587	5.20741	5.30208	4.86544	5.61248	5.59252	5.68125	6.0517	6.01375	5.42958	5.95471	5.1841	5.48684	5.13958	5.26788	5.03422	6.17096	5.19374	5.96109	6.06856	5.37549	5.72762	5.20325	6.22564	464	296	1019
1001	ARID2	1.16281	0.0436975	0.619448	3.37272	3.59033	3.13736	2.72724	3.85751	3.44001	4.11501	3.3335	3.84593	2.84589	2.72371	3.41359	3.33708	2.97862	3.04438	2.76208	3.60514	3.84559	3.41347	3.31301	3.46321	3.16515	3.86086	3.51418	3.85958	3.78249	3.61992	3.19474	3.6865	3.35338	3.26162	3.38522	3.46045	3.36616	3.88009	3.73071	3.57236	3.67213	3.38685	3.79737	3.07171	3.93974	97	64	199
1002	ARID3A	1.05255	0.561645	0.883697	1.85042	1.9243	1.3378	2.58665	2.06603	1.64535	1.69584	2.14824	1.07432	1.67274	2.08996	1.38368	1.59192	1.03803	2.16897	1.76743	1.88316	2.33065	2.25126	2.03878	1.83949	1.2017	2.56804	1.7334	2.11786	2.07328	2.12164	2.1302	1.58189	1.74536	1.66155	2.3036	1.84727	1.60142	1.20346	1.92452	1.93227	2.00306	1.8479	1.70071	2.49548	0.91368	19	57	47
1003	ARID3B	1.10751	0.177768	0.703037	2.21508	2.36241	2.18197	1.50827	2.45307	1.96955	2.22792	2.72078	2.81275	1.90723	2.23631	2.17798	2.10561	2.03211	2.27446	1.89895	2.39905	2.38006	1.92854	2.47673	2.13131	1.84809	2.85769	2.22501	2.29449	2.9189	2.42546	1.79558	2.57063	2.41253	2.26845	2.1837	2.02833	1.80896	2.32065	2.11826	2.06597	2.28334	2.49103	2.83828	1.731	2.78972	44	21	66
1004	ARID3C	0.990475	0.523208	0.863208	0.0350628	0.0212556	0	0	0.0946621	0	0.100637	0	0	0	0	0	0	0	0	0	0.0961869	0	0.0787931	0	0.0803951	0.22599	0	0	0	0	0.285225	0	0	0	0	0	0	0.108687	0	0	0	0	0	0	0	0	0	0	1
1005	ARID4A	1.17605	0.128016	0.684708	3.35389	3.58784	2.56184	2.17431	3.45534	3.16369	4.00246	3.24359	3.84593	2.96619	3.37759	3.81809	3.10006	2.96571	2.98345	2.93141	3.79625	3.93646	3.5232	3.16459	3.57149	3.08092	3.56494	3.11275	3.73148	4.10333	3.7428	3.12833	3.8253	3.34438	3.09971	3.31847	3.38272	3.32169	4.18574	2.6906	3.86433	3.75101	3.11351	3.7008	2.80447	4.50819	61	40	147
1006	ARID4B	1.0924	0.324344	0.744756	4.04751	4.17502	3.66203	3.72356	4.33569	3.90983	4.46099	4.17422	4.6751	3.75532	3.70539	4.30004	4.06985	3.70143	3.72213	3.51888	4.51446	4.45358	4.08731	3.58239	4.2344	3.42258	4.7378	4.0068	4.55834	4.4207	4.3441	3.73961	4.43493	4.04577	4.01868	3.56873	3.59291	3.46147	4.44933	3.8309	4.62751	4.35639	3.51995	3.98677	3.83229	4.79282	145	139	283
1007	ARID5A	1.51101	0.0859055	0.657365	4.5983	5.19382	5.61946	5.9055	4.0529	4.28714	2.80663	4.38388	4.36644	5.11419	4.54984	3.8491	4.46149	3.8281	4.64689	4.88722	3.88644	3.6379	4.23654	4.92781	4.96617	4.29258	6.94037	4.37857	6.70315	4.3758	4.33371	4.89892	5.2151	4.7587	4.24857	4.89046	3.93905	5.23341	4.87364	5.15836	3.84213	4.82593	4.7037	4.83453	4.2333	6.05469	599	671	230
1008	ARID5B	2.00631	0.0308133	0.612962	4.89933	5.90388	6.11901	4.00978	4.51755	4.86102	3.70766	4.75022	5.96912	4.45577	5.16984	5.47168	4.83991	3.82095	4.48047	4.1978	5.33511	5.01121	4.12493	4.41972	5.26601	4.38915	7.4824	4.26497	6.72083	6.27461	4.88931	5.63965	7.14737	4.67499	4.39974	4.08608	4.37343	4.29445	6.50346	4.7793	5.35842	5.03895	4.62567	5.00937	4.78466	7.74654	852	172	323
1009	ARIH1	1.10518	0.146048	0.69362	5.91608	6.06036	5.30426	5.77272	6.16317	6.02945	6.56535	5.93904	6.21656	5.64431	5.68514	6.20261	6.02015	5.8794	5.71471	5.68633	6.0936	6.02017	6.11159	5.47657	5.72732	5.43758	6.06323	6.35761	6.26888	6.41314	6.25169	5.91844	6.25406	5.65378	5.87099	5.72272	5.47558	5.68564	6.24553	5.87685	6.22256	6.25601	5.88943	5.9953	5.60255	6.57645	479	611	1042
1010	ARIH2	0.991209	0.927084	0.99999	6.70181	6.68907	5.91498	6.35119	7.22938	6.69417	7.33438	7.14267	7.12576	6.22807	6.52442	6.95596	5.97651	6.81586	6.46499	6.26984	6.92335	7.13367	6.70752	6.51954	6.02646	6.46766	6.2045	6.5955	6.39405	7.289	7.14972	6.58852	6.85287	6.01322	6.22894	6.3593	6.60331	6.28241	6.93787	5.97865	7.10126	6.99759	6.45026	7.39163	6.06922	7.00995	738	918	2198
1011	ARL1	0.950563	0.348386	0.760762	5.87012	5.79698	5.17216	6.38038	5.87055	5.74561	6.22287	5.76048	5.75542	5.46602	5.57482	5.85266	6.06599	5.92681	5.82952	5.66247	6.16326	5.93321	6.31651	5.45756	5.92669	5.73112	5.66396	5.88209	5.7763	6.04215	5.97081	5.46499	5.74221	5.72662	5.71719	5.69008	5.61807	5.69874	5.70249	5.92298	5.70234	6.07777	5.73954	5.79545	5.77411	6.06351	436	937	848
1012	ARL10	1.08117	0.434836	0.810882	3.20788	3.32047	2.46011	2.72724	4.00495	3.072	3.71561	3.62652	3.72447	2.93114	2.88034	3.65212	2.8163	3.07795	2.95199	2.84271	2.92954	3.86885	2.62395	2.73011	3.04929	3.04184	3.18316	3.06183	3.75364	3.98872	3.87047	2.95523	2.97226	2.81577	3.20301	3.12371	3.44779	2.96486	3.74642	2.62831	3.62531	3.13877	2.74525	3.7091	3.00604	3.39483	56	64	222
1013	ARL11	1.0626	0.46367	0.827863	0.452846	0.540447	0.567953	1.21265	0.492511	0.109459	0	0.735027	0.221394	0.248001	0.613786	0.106529	0.488414	0.0979177	0.67541	0.405915	0.56814	0.609467	0.478132	0.133769	0.486615	0.22599	1.50306	0.536072	0.982912	0.101541	0.523262	0.220045	1.0887	0.652878	0.398537	0.395007	0.365901	0.304208	0.334089	0.0951788	0.530789	0.0998077	0.590252	0.459538	0.377735	0.347045	6	15	6
1014	ARL13A	0.997886	0.941229	0.99999	0.102898	0.0998446	0	0	0.267171	0.109459	0.283021	0.151519	0.352118	0.169976	0	0.106529	0	0	0	0	0.351377	0.0818995	0	0	0	0.0793291	0	0.104341	0	0	0.196272	0.318641	0	0.172716	0	0.210981	0	0	0.120167	0	0.374599	0	0.100595	0.292853	0	0	0	0	3
1015	ARL13B	1.16609	0.296678	0.744278	1.66914	1.89082	0.914132	0.337456	1.72496	1.81654	1.59594	2.23564	1.91239	1.93108	1.3734	1.88057	0.915623	0.706684	1.72374	1.35595	2.28122	2.19	1.97048	0.74854	2.11231	1.73014	3.28	1.56076	2.7994	1.56988	2.25975	1.05033	1.94875	1.18382	1.54054	1.5697	1.68404	0.769112	1.70415	1.19897	1.75353	2.05372	1.20156	1.63253	1.52137	2.68685	11	3	34
1016	ARL14	1.00375	0.323636	0.744278	0	0.00540022	0	0	0	0	0	0	0	0	0	0	0	0	0	0	0	0	0	0	0	0	0	0.104341	0	0	0	0	0	0	0	0	0	0	0	0	0	0	0	0	0	0	0	0	0
1017	ARL14EP	0.953215	0.368302	0.770551	4.78307	4.71395	4.5305	5.11451	4.67903	4.9811	5.14525	4.51543	5.01558	4.57787	4.68344	4.9632	4.75205	4.83792	4.69993	4.47576	4.97922	4.78233	4.88891	4.72015	4.51674	4.49781	3.8722	4.54541	4.50055	4.76436	4.91393	4.67529	4.75971	4.44162	4.23888	4.68502	4.8193	4.58993	4.99649	5.08199	4.92721	5.00072	4.83361	4.92281	4.49024	4.70529	275	383	363
1018	ARL14EPL	1.00228	0.7423	0.97857	0.00699135	0.0102779	0	0	0	0	0	0	0	0	0	0	0	0	0	0	0	0	0	0.133769	0	0	0	0.104341	0	0	0	0	0	0	0	0	0	0	0	0	0	0	0	0	0	0.0948956	0	0	0
1019	ARL15	1.05935	0.635325	0.921393	2.71253	2.79571	1.19311	2.17431	3.39151	2.20973	2.58136	2.4111	2.94292	2.34022	2.89511	2.40369	2.44146	2.2817	2.95199	2.42063	3.10163	3.41112	2.98267	2.31713	3.46321	2.55122	3.91668	2.41959	3.62132	2.7415	2.38578	1.98764	3.16582	2.90421	2.30606	2.72035	2.30608	2.27324	2.97489	1.89837	3.13465	2.86859	2.58084	2.91203	2.10175	2.80384	16	40	140
1020	ARL16	0.870644	0.248244	0.742627	3.90622	3.70637	4.81641	4.26837	3.4008	3.80796	3.05257	3.67109	3.24166	4.21476	4.19153	3.40318	3.90115	4.16953	4.01633	4.2029	3.21309	3.18889	3.40585	4.63245	3.57843	4.05813	2.53987	3.58802	2.95091	3.51442	3.21829	3.94649	3.32403	3.7979	4.06878	3.96036	4.02683	4.55194	3.09708	4.58392	3.26272	3.52728	3.90088	3.06212	4.19845	3.0005	338	208	141
1021	ARL17A	0.839104	0.10128	0.669353	1.55734	1.30426	0.716531	1.7906	2.36085	1.22651	1.63001	1.70935	2.19963	1.04463	0.813548	1.38368	1.59192	1.5687	1.29277	1.24166	1.77106	1.5782	1.00749	2.28872	1.76847	0.480975	1.31642	1.7334	0.824468	1.88674	1.70437	1.10661	1.81299	0.765093	1.01303	1.12503	1.28891	1.35892	1.20346	1.84459	1.31173	1.40463	1.24616	0.378601	0.201195	1.27962	8	28	61
1022	ARL17B	0.774001	0.0249739	0.612416	1.73752	1.36793	1.77066	1.99517	2.34168	1.9983	1.52527	1.65965	2.39426	0.248001	0.613786	1.96795	1.80653	1.7301	1.79639	1.59195	1.55112	2.20835	0.589962	1.89544	1.99277	1.16581	0.939012	1.97274	1.45803	1.82869	1.4588	1.49184	1.91599	1.50796	0.252055	0.633348	1.49996	1.67397	0.605174	2.00025	0.454807	1.44315	1.05883	0.459538	0.805912	1.89512	30	34	60
1023	ARL2	0.695496	0.0868415	0.657399	5.34817	4.82429	6.50095	6.7536	3.97415	5.39462	3.73922	4.51543	4.07615	5.77689	5.54001	4.43394	5.43107	5.80161	5.09863	5.70802	4.13312	4.10264	4.74533	6.21631	4.66424	5.15586	4.12062	4.77616	4.03265	3.83503	3.99437	5.24445	4.10509	4.9928	4.57944	5.39037	5.2534	5.62288	3.91374	6.41319	3.90772	3.78139	4.86612	4.36319	5.47244	3.56195	1114	1217	217
1024	ARL2BP	1.02261	0.425603	0.805263	0.0683632	0.100613	0	0	0	0	0.100637	0	0.288236	0	0	0.298546	0	0.0979177	0	0.0908342	0.18636	0.159398	0	0	0.0803951	0	0.156593	0	0.0723008	0.101541	0	0	0.230643	0	0.252055	0.109344	0.132549	0	0	0	0.530789	0.0998077	0	0.201685	0	0	0	0	0
1025	ARL2-SNX15	0.996589	0.587738	0.897769	0.010329	0.00540022	0	0	0	0	0	0	0	0	0	0	0	0	0.118084	0	0	0.0818995	0	0	0	0	0	0.104341	0	0	0	0	0	0	0	0	0	0	0	0	0	0	0	0	0	0	0	0	0
1026	ARL3	0.835091	0.0513922	0.623862	3.86421	3.60421	4.70074	4.10123	2.96005	3.87924	3.30544	3.42559	3.23321	3.95463	4.02698	3.79438	4.14406	3.82095	3.82989	3.86612	3.44996	3.41902	3.7568	4.22361	3.94338	4.32549	3.22799	3.48548	2.55637	3.32796	3.42816	3.83431	3.43225	3.96583	3.69635	3.84653	3.10468	3.94462	3.20972	4.3041	3.51739	3.51829	3.72295	3.95223	3.90615	3.06052	311	184	100
1027	ARL4A	0.97279	0.828638	0.99999	2.5256	2.4858	3.36832	2.52192	1.46634	2.57673	1.75879	2.396	2.05358	2.68689	2.54799	1.65341	2.52463	2.52994	1.79639	2.69127	2.13036	2.67215	3.04287	2.34498	3.33798	2.69668	3.6791	2.69493	2.86192	1.534	2.04728	1.57398	2.24098	2.85434	2.57615	1.49106	2.89672	2.67785	2.21665	1.63883	1.96002	1.92356	2.68171	2.10463	3.2181	2.43809	116	54	26
1028	ARL4C	1.21308	0.109068	0.67384	1.73368	2.01235	1.62783	1.4163	2.04247	1.53195	0.843753	1.68471	1.5803	2.30415	1.67664	1.42544	1.24481	1.13348	2.02522	1.76743	1.58467	1.22863	2.08942	1.2971	2.55364	2.30943	2.71383	1.76558	2.94129	1.06611	1.42004	1.68903	2.0428	2.87949	2.43049	1.71518	1.72661	2.31921	1.54148	1.39876	1.268	1.83944	1.62959	1.73363	1.914	2.2855	26	19	46
1029	ARL4D	0.920093	0.39614	0.787886	1.95128	1.83113	1.93135	1.59472	1.43049	1.75048	1.37263	2.23564	1.49797	1.78169	1.67664	1.29634	1.9638	2.32279	2.02522	2.23395	1.90988	2.07471	1.81805	2.00426	2.03373	2.99146	1.31642	2.12933	0.905864	1.1155	1.79804	2.04636	0.966037	2.16909	2.30606	1.99712	2.02833	2.31921	1.40618	1.97545	1.4355	1.89606	2.50945	1.70071	1.79461	1.46868	35	23	25
1030	ARL5A	1.12399	0.223223	0.72509	4.84172	5.01035	4.39372	4.45328	5.24638	5.23166	5.3198	5.40654	5.0593	4.34029	4.2842	4.98081	4.61644	4.88668	4.54515	4.74413	5.41188	4.99281	4.34413	4.44568	4.28617	4.79374	5.64094	4.72798	4.89376	5.20175	5.04708	4.19384	5.41591	4.43315	5.14415	4.41374	4.98627	4.36189	5.01211	3.5743	5.27527	5.32332	5.20803	5.34379	4.86093	5.56997	249	238	545
1031	ARL5B	2.07794	0.0911748	0.663373	3.02745	4.0826	2.12992	2.14595	3.06899	2.47813	3.60003	3.01565	3.94247	2.62974	2.77251	2.77067	2.64102	2.87194	2.57216	2.38518	3.15844	3.48824	3.41347	1.85727	4.3072	2.56506	5.99485	2.98191	5.56076	3.2527	2.86127	2.46759	4.0978	2.5753	2.99996	2.6677	2.27773	2.36375	3.56773	1.95021	3.24026	4.22992	2.61526	2.88298	2.67523	6.43284	42	39	109
1032	ARL5C	1.01214	0.658855	0.932867	0.0798571	0.0972671	0	0.233501	0	0	0	0	0	0	0	0	0	0	0.227231	0.176287	0	0	0.224537	0.133769	0.0803951	0.421328	0.0804202	0.201642	0.269714	0	0.196272	0.114214	0	0	0	0	0	0.304208	0	0	0	0	0.194631	0.292853	0.201195	0	0	2	0
1033	ARL6	1.18183	0.0602057	0.635427	1.58227	1.82328	1.51059	1.36802	1.60144	1.49208	1.90511	1.93501	1.93343	1.20972	1.74345	1.61783	0.852641	1.26577	1.18865	1.20146	1.98718	2.29675	1.4244	0.979337	2.01339	1.09121	2.05413	1.9449	2.21687	1.91491	1.73627	1.35914	2.18708	1.79908	1.63223	1.2256	1.49996	1.12015	2.26959	1.01647	1.98725	1.81027	1.8479	2.05341	1.31991	2.43809	23	18	30
1034	ARL6IP1	0.95767	0.480606	0.837538	4.35863	4.29623	4.11452	4.09382	3.98037	4.23374	4.04728	4.15192	4.26223	4.23884	4.50723	4.39243	4.58288	4.4314	4.45265	4.09731	4.89815	4.55027	4.46639	3.95198	4.84195	4.40078	4.51357	3.98647	4.15006	4.05983	3.72701	4.31224	4.76432	4.61636	4.26299	4.30875	4.27647	4.22974	4.1719	3.89182	4.2711	4.47266	4.12043	4.342	4.80024	4.16423	203	183	218
1035	ARL6IP4	1.00866	0.872594	0.99999	0.295055	0.3075	0.716531	0.337456	0.0946621	0	0.194709	0.2217	0.151304	0.169976	0.813548	0.298546	0.111806	0.18961	0.512444	0.333359	0.0961869	0.159398	0.153505	0.57122	0	0.421328	0.0804202	0	0.141151	0.285409	0.285225	0.410928	0	0.326947	0.398537	0.772845	0.469797	0.701304	0.334089	0.563045	0	0.193155	0.519335	0	0.201195	0.0948956	8	3	1
1036	ARL6IP5	0.975365	0.644934	0.925914	7.65429	7.61831	7.16384	7.8554	7.44516	7.88296	7.73354	7.6933	7.43782	7.42252	7.42859	7.60762	7.90156	7.76029	7.68979	7.69714	7.93579	7.56732	8.11439	7.44323	7.49254	7.45948	7.87619	7.71138	7.98666	7.84938	7.6232	7.25038	7.2569	7.87929	7.67057	7.78064	7.46291	7.46103	7.62809	6.92811	7.19765	7.73295	7.66781	7.38387	7.79171	7.75383	1771	2625	2555
1037	ARL6IP6	1.15231	0.118463	0.680278	3.08679	3.29133	3.01355	1.86206	3.28513	2.83758	3.80035	3.31756	3.44577	2.76858	2.78842	3.18955	3.30215	2.3823	3.2131	2.74819	3.46805	3.60365	3.03301	1.96889	3.3783	2.78215	3.16484	2.71155	3.4074	3.70394	3.54084	2.6679	3.45524	3.2317	3.05622	3.09741	3.13661	3.02156	3.45798	2.80764	3.47954	3.98436	3.2402	3.47609	2.67523	3.65053	88	30	129
1038	ARL8A	1.09622	0.124898	0.683285	4.75961	4.89216	4.98339	5.46657	4.38803	5.03759	4.59641	4.52587	4.6594	4.82063	4.78207	4.53755	5.01909	4.87637	4.48598	4.90611	4.38715	4.43032	4.49899	4.93699	4.4235	4.87102	4.78656	4.95426	4.94039	4.80632	4.57333	5.10636	4.78714	4.82494	5.06956	4.61721	4.8724	4.8932	4.52204	5.31486	4.81012	4.88308	5.06285	4.83832	5.30506	4.54647	381	492	294
1039	ARL8B	1.05291	0.50189	0.85151	5.86108	5.93546	5.55677	6.38494	6.00459	5.68501	6.21588	5.84212	6.12695	5.37766	5.48739	5.96665	5.67812	5.93013	5.60269	5.62876	6.19754	6.11805	6.04201	5.7405	5.45126	5.6277	6.59339	5.56535	6.55568	6.14236	5.74246	5.59362	6.04838	5.49807	5.63829	5.68788	5.60672	5.44255	5.94145	5.60497	6.18631	6.23695	5.85923	5.9627	5.48696	6.4088	573	940	932
1040	ARL9	0.979911	0.606671	0.907979	0.164498	0.13522	0.785449	0.121469	0.0946621	0	0.100637	0.352584	0.0776348	0.169976	0	0.106529	0	0.0979177	0.227231	0.256959	0	0	0	0.133769	0.156546	0.359109	0	0	0	0.101541	0	0.114214	0.119926	0.326947	0.089002	0.109344	0	0.392853	0	0.184465	0.103155	0.0998077	0.366099	0.201685	0.292164	0.0948956	9	1	1
1041	ARMC1	1.01402	0.832248	0.99999	4.52797	4.54806	3.96656	4.25516	4.84481	4.59539	4.87029	4.54653	4.99322	4.33583	4.31746	4.7122	4.61644	4.53991	4.17461	4.12981	4.87461	4.75137	4.64208	3.93375	4.62792	4.198	4.53513	4.47903	4.843	4.62636	4.89285	4.02889	4.88349	4.54348	4.32385	4.11258	4.41957	4.15567	4.79005	4.06641	4.86619	4.75499	4.34723	4.74857	4.15063	4.80691	182	206	409
1042	ARMC10	1.00775	0.935596	0.99999	3.8532	3.86433	3.15048	4.69751	3.7232	3.48133	3.79284	3.79136	3.69398	3.81421	3.51777	3.75397	3.83752	4.05229	3.87252	3.49413	4.0515	3.79792	4.61259	3.47304	3.7106	3.83058	4.76238	3.3958	4.71616	3.86422	3.83408	3.56984	3.91092	3.84973	3.60122	3.60652	3.39597	3.67096	3.74642	3.99416	3.45049	3.62265	3.54695	4.20787	3.77035	3.71917	98	284	180
1043	ARMC12	0.851797	0.0165013	0.58156	0.414022	0.182603	1.29117	0.525278	0.267171	0.306227	0	0.352584	0.352118	0.755076	0.54054	0.298546	0.215568	0.706684	0	0	0.271226	0	0.224537	0.57122	0.600049	0.294084	0.156593	0.104341	0.0723008	0.101541	0.448197	0	0.333466	0.172716	0.252055	0.109344	0	0	0.430223	0.184465	0.199424	0	0.366099	0.201685	0.292164	0.0948956	18	5	3
1044	ARMC2	1.07465	0.341536	0.755324	1.09268	1.19656	0.644154	0.525278	1.60144	1.53195	1.20191	1.55479	1.65818	0.700618	0.988984	1.10401	0.645298	0.576855	0.954734	0.883477	1.48159	1.52062	0.836633	0.369012	1.10175	0.885886	1.28282	1.5236	1.31636	1.25426	1.06557	0.730384	1.49583	1.10071	1.05782	1.27338	0.566712	1.2681	1.70415	0.690444	1.12824	1.05273	1.10799	1.18608	1.27601	1.35824	7	5	30
1045	ARMC3	1.01318	0.416149	0.799174	0.014919	0.0338046	0	0	0	0	0	0.151519	0	0	0	0	0	0	0	0	0	0	0	0.133769	0	0	0	0	0	0	0	0	0.333466	0	0.172831	0	0	0	0.120167	0	0	0	0	0	0	0	0	0	0
1046	ARMC5	0.754772	0.195063	0.71109	4.14817	3.74228	6.17146	4.60159	3.28513	4.1401	3.6086	3.90769	3.1814	4.93414	3.61908	3.29469	4.05594	3.76243	3.63567	4.25293	3.06644	3.22539	3.67039	4.51476	3.56452	3.9141	3.57191	3.7088	3.91961	3.08926	3.26278	3.85088	2.90707	4.16307	4.20941	4.23225	3.8163	3.72318	3.35152	4.63233	3.05968	3.22971	3.61655	3.65857	4.26172	3.03681	884	265	129
1047	ARMC6	0.866571	0.0678265	0.643039	4.44388	4.23727	4.39372	5.1542	4.23538	4.37197	3.75474	4.14291	3.93727	4.43923	4.61819	4.08887	4.57315	4.8129	4.30484	4.65762	4.00888	4.04254	4.31594	4.99088	4.2562	4.85983	4.42779	4.15386	4.34507	4.04078	4.11455	4.25114	3.50014	4.14763	4.27726	4.36496	4.54975	4.57106	3.87156	4.79001	4.01082	3.97125	4.04038	4.19611	4.50932	4.07393	249	394	263
1048	ARMC7	0.850183	0.120257	0.681683	2.37218	2.13803	2.25669	3.23769	1.9694	2.47813	1.90511	2.58092	1.89105	2.28577	2.54799	1.91029	2.35321	2.63153	2.55132	2.5859	1.79992	2.4434	1.36275	2.59744	2.22271	2.7092	1.34925	2.079	1.43079	1.99627	2.02162	2.18351	1.49583	2.78948	2.16989	2.4971	1.80816	2.72983	1.66517	3.05262	1.98725	2.05372	2.52763	1.79729	2.33358	1.06199	47	96	43
1049	ARMC8	1.02841	0.631926	0.918922	5.44147	5.48189	5.33907	5.47799	5.69092	5.77291	5.8953	5.41405	5.64339	5.55887	5.21173	5.7247	5.50205	5.20776	5.11293	5.23963	5.52637	5.23132	5.46307	5.21498	5.28097	4.90952	5.10522	5.41622	5.68702	5.67717	5.60019	5.35313	5.72576	5.2722	5.53119	5.1683	5.13986	4.85079	5.70969	5.10218	5.69823	5.95987	5.50043	5.5519	5.30506	5.75933	491	496	747
1050	ARMC9	1.20763	0.433415	0.809682	1.48642	1.7586	1.55074	1.46302	1.10625	1.57075	1.15587	1.93501	1.2184	0.95442	1.6066	0.882041	0.915623	1.60246	1.43609	1.35595	1.20786	2.19	1.29836	1.40689	1.64172	2.24207	3.37074	0.678095	3.83901	0.66298	1.2971	0.866988	1.4043	1.68958	0.869669	1.36443	1.99389	1.48526	1.0903	1.50657	0.671709	1.00204	1.24616	1.03582	1.13567	1.72753	24	20	17
1051	ARMCX1	1.04438	0.525662	0.864986	4.81078	4.87342	4.48461	5.56087	5.02688	4.72574	4.45149	4.60021	4.83734	4.94589	4.82511	4.79418	4.87994	4.96013	3.88923	4.77527	4.23171	4.72294	4.85293	4.9046	4.85057	5.14438	5.26646	4.82661	5.34606	4.6049	4.95856	4.61352	4.87073	5.241	4.98222	5.07365	4.48303	4.97084	5.06173	4.32879	4.37267	4.8039	4.76629	4.80386	4.93338	4.63598	266	526	466
1052	ARMCX2	0.985324	0.884432	0.99999	3.2957	3.27437	2.48104	3.53964	2.94743	3.0988	3.52052	3.31756	2.97371	2.84589	3.47909	2.89478	3.20464	3.60481	3.2906	3.27919	2.96818	3.80397	3.57847	2.37231	3.5075	4.05813	3.91668	2.67812	4.04168	3.08926	3.53178	2.84376	2.07283	3.80448	3.5551	3.56873	3.43501	3.74017	2.57314	2.82163	3.00744	2.71966	2.98781	3.43665	3.25249	2.67153	57	121	99
1053	ARMCX3	0.957155	0.674752	0.941451	5.24353	5.18036	3.63427	5.66444	5.6091	4.89199	5.10038	5.22836	5.15642	4.6225	5.14225	4.99821	4.67222	5.93511	4.86947	4.88087	5.31527	5.77292	5.59793	4.70411	5.19781	6.03584	5.83453	5.33008	5.58104	4.8287	5.63656	4.52336	4.79166	5.8009	5.2944	5.29811	5.07544	5.14684	5.31566	4.683	4.51976	4.33607	4.7037	5.44664	5.02243	5.20546	142	566	705
1054	ARMCX4	0.909448	0.3839	0.779665	3.73138	3.59445	4.63223	2.40715	4.0529	3.33123	3.43637	4.15641	4.01826	4.10896	3.24554	4.26597	4.18298	3.31018	3.0739	3.37267	3.26575	3.58972	3.2947	4.13862	3.88861	2.86284	2.85769	4.00006	3.07927	3.0517	3.91993	3.73961	4.11955	4.28102	3.54727	3.98926	3.00445	3.39864	3.44653	3.8378	3.02068	3.91755	3.20674	3.55187	3.38239	3.36658	296	49	230
1055	ARMCX5	0.94706	0.390185	0.783232	2.3872	2.30873	1.38298	2.25617	2.5057	2.93001	2.5461	2.51257	2.07266	2.28577	2.41086	2.67003	2.37578	2.87194	2.11318	2.33031	2.0842	2.45881	1.88536	2.31713	2.75077	2.20718	2.11267	2.079	2.13484	2.67717	2.46408	2.35593	2.36754	2.39519	2.46415	1.87856	2.41421	2.64213	2.1617	2.11826	2.16467	2.60544	2.3551	2.35786	2.15119	1.94692	20	43	69
1056	ARMCX5-GPRASP2	0.994326	0.504142	0.852518	0.0141397	0.00593062	0	0	0	0	0	0	0	0	0	0	0	0.18961	0	0	0	0	0	0	0	0.0793291	0	0	0	0	0	0.114214	0	0	0	0	0	0	0	0	0	0	0	0	0	0	0	0	0
1057	ARMCX6	0.855466	0.21243	0.718046	2.85492	2.62971	2.04814	3.9037	2.55648	2.28165	2.03795	2.5403	2.34801	2.93114	2.67321	2.63486	2.7997	3.10175	2.63294	2.85572	2.1529	3.13235	3.31925	2.31713	2.98809	3.85896	2.92457	2.77616	2.74514	1.94254	2.91801	2.30874	1.73999	3.40626	3.01139	3.29551	2.73931	2.36375	2.04508	2.79352	2.06597	1.86803	2.20501	3.1255	2.53327	2.20269	39	159	72
1058	ARMH1	1.06121	0.285727	0.744278	0.346026	0.431729	0.11157	0.61075	0.267171	0.395385	0.100637	0.288626	0.471974	0.523703	0.683492	0.205729	0.568988	0.18961	0.227231	0.333359	0.0961869	0	0.418789	0.473656	0.297755	0.421328	0.486747	0.926029	0.0723008	0	0.101471	0	0.831966	0.398291	0.327155	0.772845	0.742956	0.392853	0.430223	0.690444	0.374599	0	0.44475	0.292853	0.607651	0.183933	1	6	3
1059	ARMH2	1.00325	0.599723	0.904281	0.00545409	0.0101286	0	0	0	0	0	0	0	0	0.105347	0	0	0	0	0	0	0	0	0	0	0	0	0	0	0.101541	0	0	0	0	0	0	0	0	0	0	0	0	0	0	0	0.0948956	0	0	0
1060	ARMH3	0.979631	0.747548	0.980897	4.90693	4.87724	4.44255	4.29444	4.96245	5.13141	5.1744	4.95466	5.21558	4.4963	5.02295	5.07566	4.52346	5.16321	5.08419	4.72653	4.81225	5.19727	4.64208	5.03002	4.70285	4.98356	4.66142	4.76824	4.4058	5.08883	5.30814	4.69378	5.23184	4.16307	4.85159	4.78317	4.96865	4.5758	5.08776	4.31403	5.29719	5.09747	4.85537	5.14707	4.56966	4.99397	258	212	445
1061	ARMH4	0.965633	0.635498	0.92153	1.03349	0.983034	0.4023	0.337456	0.911959	0.633909	0.843753	0.635699	1.2184	1.00023	1.33059	0.820768	0.915623	1.38694	1.29277	1.28077	0.974692	1.5782	1.19603	0.133769	1.34897	1.43071	1.74432	0.744186	0.944902	0.849683	1.06557	0.730384	1.02867	0.818089	0.869669	1.01691	0.899994	0.895857	1.0903	1.06431	0.917958	1.23939	1.10799	0.378601	0.980191	0.805597	4	3	13
1062	ARMS2	1.01932	0.152109	0.69362	0.00699135	0.0345914	0	0	0	0	0	0	0	0	0	0	0	0	0	0	0	0	0	0.133769	0	0	0	0	0	0	0	0	0	0.172716	0	0.109344	0	0	0	0.268546	0	0	0	0	0.104102	0	0	0	0
1063	ARMT1	0.975513	0.738516	0.976513	4.44749	4.41172	3.40163	4.43582	4.73153	4.2813	5.10341	4.30525	4.78622	3.91332	4.14287	4.59814	4.4509	4.16953	4.52925	4.01852	4.98237	4.65097	4.62577	4.39329	4.24316	4.24176	3.80869	4.21923	4.37039	4.66003	4.6211	4.03615	4.63943	4.29977	4.45938	4.47632	4.31883	4.12365	4.62719	4.13521	4.83281	4.7162	3.96899	4.53642	3.97641	4.8139	119	235	377
1064	ARNT	1.09402	0.18128	0.705121	5.36353	5.49318	5.05492	5.09611	5.71719	5.33106	5.99017	5.58021	5.62896	5.01447	4.89657	5.74339	5.2382	5.14041	5.22574	5.03752	5.3907	5.50437	5.75614	4.85219	5.18423	5.19424	5.4927	5.64103	5.49652	5.79364	5.72865	5.29679	5.43338	5.43585	5.45789	5.05327	5.15552	4.87408	5.69041	5.37774	5.79962	5.65607	5.27414	5.61509	5.14647	5.95069	401	378	761
1065	ARNT2	1.11708	0.469841	0.830494	3.17519	3.33493	2.9698	1.09892	3.41921	4.21549	4.24712	3.62003	3.52412	2.58535	3.23397	3.10213	3.00189	3.07795	2.16897	2.25374	2.98084	3.1981	3.20972	3.66206	2.43634	2.17142	1.44349	3.32198	1.9553	4.53855	2.98593	3.11467	3.79859	2.67921	3.31794	2.82023	2.71837	2.79634	3.38788	3.29242	3.38034	4.04196	3.49245	2.64418	3.73835	4.04451	85	13	143
1066	ARNTL	1.21791	0.294449	0.744278	3.59062	3.87502	3.34568	3.35381	2.22096	3.2736	2.45399	3.79136	4.9882	3.23882	4.30646	4.56116	4.13747	1.69923	2.8702	2.38518	2.76369	2.73678	3.31925	4.30386	4.18979	2.907	3.6596	3.64102	3.25264	4.24321	2.42546	4.14093	5.05505	3.46559	4.24857	2.92864	2.98704	2.92081	4.58604	3.78881	4.39825	3.53622	3.03941	2.45975	3.76241	5.02744	114	105	54
1067	ARNTL2	1.17766	0.0776889	0.655473	0.456466	0.692384	0.716531	0.434421	0.267171	0.306227	0	0.472574	0.734169	0.907107	0.38185	0.205729	0.111806	0.275821	0.423494	0.778077	0.271226	0.715908	0.153505	0.369012	0.705211	0.480975	1.61529	0.926029	1.45803	0.196402	0.523262	0.57948	0.230643	0.326947	0.966809	0.478906	0.132549	0.304208	0.605174	0.750159	0.103155	0.441646	0.84348	0.459538	1.23073	0.347045	8	4	3
1068	ARPC1A	0.820111	0.108513	0.673137	2.19659	1.91048	3.27554	2.47711	1.39373	1.60853	0.955466	1.95576	1.34938	2.24829	2.34785	1.96795	2.48364	2.51229	1.93156	2.23395	1.77106	1.60614	2.05085	2.70882	2.5252	2.56506	1.83983	1.7334	1.72798	1.79877	1.70437	1.98764	0.900559	2.24846	1.92596	1.96838	2.15841	2.54876	1.0903	3.0166	1.17635	1.55288	1.69541	1.76581	2.199	1.57127	108	52	24
1069	ARPC1B	1.12308	0.0153764	0.58156	0.206301	0.373767	0.311747	0.233501	0.0946621	0.558699	0.194709	0.151519	0.0776348	0	0.203522	0	0.111806	0.0979177	0.328697	0.256959	0.18636	0.433455	0.478132	0	0.228877	0	0.803423	0.201642	0.387752	0.101541	0.101471	0.410928	0.429445	0.593318	0.593663	0.478906	0.742956	0.392853	0.231089	0	0.289669	0.0998077	0.590252	0.378601	0.201195	0.0948956	3	2	1
1070	ARPC2	1.0287	0.759939	0.985577	7.59649	7.63731	7.91628	8.6501	7.09055	7.73013	6.74517	7.61152	7.19544	7.93231	7.31513	7.54861	7.89278	7.76215	7.43848	8.16851	6.90272	6.72105	7.90937	7.33714	7.02934	7.36569	7.3654	7.8976	7.2272	7.6812	7.45546	7.62562	7.45306	7.46513	7.76138	7.21025	7.56101	7.6516	7.69795	7.40644	7.85125	7.83604	8.25689	7.55363	7.96459	7.35127	2992	4562	1995
1071	ARPC3	0.79355	0.186837	0.706666	5.24668	4.91307	6.15852	6.88807	4.05878	5.0986	3.82996	4.69269	4.22005	5.4434	5.09187	4.74143	4.77346	5.70781	4.76925	5.48962	4.43392	4.62046	4.99937	5.62027	4.99757	5.46922	5.48718	4.38376	4.89126	4.28158	4.59089	5.08201	4.56742	5.17397	5.04752	5.06689	5.02089	5.29796	4.13671	5.98177	4.36749	4.24635	4.93586	4.47934	5.33478	4.15874	876	1337	231
1072	ARPC4	0.820594	0.372157	0.773106	4.79483	4.50957	6.08524	6.59091	3.41004	4.26956	3.62559	4.2601	3.84593	4.9948	4.63588	3.85676	4.72593	4.93385	4.26699	5.05172	3.47701	3.64465	4.58249	5.16115	4.408	4.89589	5.35601	4.28176	4.9428	3.60366	3.96774	4.82956	3.66694	4.34561	4.61734	4.38685	4.32577	4.82713	3.6094	6.11408	3.47954	3.88294	4.42689	3.97993	4.68746	3.43166	832	1086	142
1073	ARPC4-TTLL3	0.996227	0.323636	0.744278	0.00545409	0	0	0	0	0	0	0	0	0	0.105347	0	0	0	0	0	0	0	0	0	0	0	0	0	0	0	0	0	0	0	0	0	0	0	0	0	0	0	0	0	0	0	0	0	0
1074	ARPC5	1.0313	0.779294	0.992453	4.61577	4.66023	4.69627	4.67784	4.49169	4.23374	3.77011	4.68339	4.27465	4.86153	4.76207	3.9527	4.49797	4.51797	4.51317	4.94619	4.72843	4.66765	4.76928	4.09007	5.23999	5.08555	5.98051	4.58652	5.30726	3.70394	4.20852	4.43271	4.84485	4.88826	4.68314	4.59388	4.59066	4.80307	4.08596	4.66372	4.1678	4.35639	4.51154	4.48419	4.53283	4.04451	310	280	317
1075	ARPC5L	0.851397	0.0665166	0.639932	5.57296	5.34086	5.37585	6.57903	4.98115	5.60082	5.37107	5.3031	5.2284	5.45166	5.50193	5.14604	5.72722	5.9016	5.39905	5.82178	5.22773	5.01903	5.5486	5.71937	5.29578	6.16534	5.61248	5.43885	5.36597	4.9797	5.30548	5.22551	4.89194	5.48584	5.49907	5.29232	5.85717	5.32073	4.91161	5.69888	4.89523	5.39138	5.16221	5.50023	5.18259	5.33989	504	1077	451
1076	ARPIN	1.09441	0.205292	0.715824	3.77305	3.90321	3.33422	2.973	4.17708	3.30845	4.13887	4.09697	3.74841	3.82698	3.57391	3.9527	3.50007	3.1135	3.74065	4.10278	4.04549	4.0578	3.73871	3.67309	3.73564	3.87016	3.55089	3.72525	3.78625	4.3758	4.20852	3.80059	3.71535	3.6228	3.73823	3.70562	3.89306	3.54121	4.06365	3.93105	4.46271	4.1965	3.59084	3.38578	3.86229	4.28989	113	78	252
1077	ARPIN-AP3S2	1	0.99999	0.99999	0	0	0	0	0	0	0	0	0	0	0	0	0	0	0	0	0	0	0	0	0	0	0	0	0	0	0	0	0	0	0	0	0	0	0	0	0	0	0	0	0	0	0	0	0
1078	ARPP19	0.874623	0.330482	0.747227	7.57086	7.37759	6.64351	9.07258	7.41796	7.52007	7.59269	7.54507	7.65005	7.16537	7.12935	7.38031	7.0144	7.78989	7.04357	6.78026	7.77071	7.73729	8.31614	7.14849	6.97648	7.3936	8.0479	7.05127	8.20439	7.47493	7.52103	7.10082	7.29084	6.87724	7.23583	7.44413	7.59012	6.99287	6.95312	7.01892	7.20853	7.00404	7.04675	7.39806	7.07614	7.96602	1231	6118	2507
1079	ARPP21	0.916234	0.450237	0.821378	6.42601	6.2998	5.98442	6.78037	6.05107	6.01721	6.89631	6.29798	7.20952	6.57411	6.34111	6.95863	6.15188	5.67248	6.09193	5.42125	6.60664	6.51259	7.19088	6.26634	6.10303	5.78388	5.97131	6.96988	6.86137	5.78984	6.4047	6.6239	6.68801	6.31693	6.49733	6.27673	6.0497	5.12436	6.0208	6.77482	6.1907	5.56296	5.30609	5.96617	5.44297	7.13385	775	1240	963
1080	ARR3	1.00982	0.844771	0.99999	0.226611	0.240715	0.215127	0.121469	0.0946621	0	0.100637	0.0777475	0	0	0.749985	0.467982	0.111806	0	0.750472	0.0908342	0.18636	0.494543	0.0787931	0.369012	0.0803951	0.154523	0.363597	0	0	0.101541	0.448197	0.497664	0	0.326947	0	0.305926	0.566712	0.304208	0.430223	0.184465	0.289669	0	0.100595	0.378601	0.104102	0.183933	2	1	1
1081	ARRB1	1.12637	0.0747005	0.655473	3.381	3.55267	3.36832	3.5287	3.36327	3.13808	2.59867	3.21806	3.49612	3.24834	3.52728	3.20162	3.64651	2.72644	3.81248	3.38169	3.65337	3.30428	3.2947	3.2258	4.05204	3.11896	3.60627	3.64967	3.4555	3.41929	3.42816	3.74848	3.52207	3.97752	3.60876	3.14954	3.52217	3.76529	3.30155	3.48046	3.9219	3.13877	3.59946	3.47609	3.90615	2.89896	116	120	137
1082	ARRB2	1.21881	0.125452	0.683375	3.66382	3.9493	4.31432	3.3288	3.49058	3.70708	2.64939	3.88083	3.43843	3.89525	4.02026	3.36076	3.5897	3.27921	3.96209	4.1978	3.64544	3.17029	3.16528	3.85845	3.70427	3.62121	5.34994	3.66681	4.34507	2.89081	3.19552	3.74848	4.55683	3.99489	3.90071	3.83065	3.70361	4.25952	3.58872	3.54931	3.59908	3.52728	3.68295	3.28945	4.28959	3.88104	235	103	151
1083	ARRDC1	0.932397	0.412318	0.796713	3.2563	3.15532	3.34568	3.4841	3.31493	3.29693	2.80663	3.13866	2.90082	3.48424	3.62795	2.78678	2.94264	3.3702	3.02938	3.88528	2.86274	3.17962	3.13794	3.39524	2.95648	3.56719	2.98849	3.18592	2.70021	2.69352	2.88992	3.59955	2.50606	3.2511	3.13149	3.9383	3.03864	3.44083	2.655	3.7745	2.82331	2.55358	3.46441	2.98219	3.62917	2.59243	114	116	132
1084	ARRDC2	1.2584	0.232503	0.732051	7.12598	7.45757	8.18813	6.77343	5.65642	6.88136	6.09758	6.25469	6.49292	7.55553	7.31924	6.48279	6.67196	7.23645	6.74057	7.06357	6.62489	6.73219	8.10706	8.68469	6.13867	6.58358	5.14783	6.81128	6.67947	7.97845	7.26561	8.23936	7.6895	6.93236	5.71544	6.95222	7.55733	7.07302	8.12792	8.58931	6.80011	7.50162	7.20482	6.61914	8.56412	7.20072	3615	1234	729
1085	ARRDC3	1.06859	0.656345	0.930977	5.62853	5.72423	4.37147	6.02708	5.27193	5.36733	5.90228	4.84498	6.50614	5.22204	5.28644	5.44908	4.90344	5.2376	5.01357	4.81578	5.99567	6.41128	7.04826	4.90927	5.61878	5.15128	6.28625	6.47174	6.44855	5.66685	5.66378	5.61318	6.3735	4.99568	4.70442	5.24518	5.60101	4.50299	5.83352	5.7473	5.96109	5.44692	5.14759	5.81288	4.73688	6.08101	245	731	555
1086	ARRDC4	1.46243	0.263945	0.744278	4.44385	4.99222	2.65686	5.16484	4.4158	4.12062	4.62626	4.39151	4.69986	3.74862	4.25587	4.121	2.86498	4.61212	4.25415	3.50243	4.55734	4.8036	5.50825	3.67309	5.51954	3.90324	6.41686	4.06615	7.33583	3.8497	4.44889	3.79203	4.71755	4.44583	3.51551	3.95305	3.78643	3.80622	4.13671	3.97551	4.06932	4.93468	3.49245	4.49862	3.41311	6.5651	66	397	300
1087	ARRDC5	1.0194	0.24661	0.742132	0.0221927	0.0499105	0	0	0	0.211195	0	0	0	0	0.105347	0.106529	0	0	0	0	0	0	0	0	0	0	0.0804202	0	0.269714	0.101541	0	0	0	0	0	0	0	0	0	0	0.103155	0	0.194631	0	0.201195	0	0	0	0
1088	ARSA	0.917667	0.387494	0.781532	3.83018	3.70622	4.55538	4.23511	3.5751	3.65387	3.37741	3.57382	3.42364	4.20011	3.76288	3.33907	3.35991	3.8423	3.61573	4.20799	3.23438	3.31279	3.7204	4.1856	4.18979	4.18461	3.78489	3.42632	3.71463	3.01312	3.14887	3.93876	3.38515	4.11093	3.73133	3.92341	4.12558	3.88474	3.14036	4.50379	2.91122	3.15046	4.03404	3.43665	4.35962	2.81782	280	203	161
1089	ARSB	0.991121	0.946457	0.99999	2.53218	2.51931	2.04814	2.80183	2.80069	2.2341	2.73015	2.89196	2.80136	2.17028	1.49471	2.48493	1.87151	2.54738	1.89893	2.55433	2.90319	2.92608	3.07206	1.77774	2.78716	2.59237	3.92215	2.77616	3.44873	1.67245	2.32414	1.82942	2.59153	2.20932	2.34272	1.99712	2.51481	1.84082	2.50855	1.95021	2.42575	1.78049	1.81867	3.23301	1.97018	2.52586	39	68	88
1090	ARSD	1.10256	0.42135	0.802573	2.03495	2.17581	2.39544	2.56539	1.23653	2.30485	1.33181	1.25352	2.11009	1.49215	1.53298	1.91029	2.60326	1.63544	1.76052	2.50563	2.06055	2.26204	1.33092	1.85727	2.40547	2.61916	1.69408	1.88757	2.51805	2.16996	2.46408	2.1571	1.25512	3.05532	1.87682	2.15848	2.12697	1.70892	1.74211	3.27219	2.01397	1.19494	2.31379	1.52382	2.69203	1.63582	53	56	20
1091	ARSF	0.994803	0.563824	0.884968	0.0120968	0.0045797	0	0	0	0	0	0	0	0	0	0	0	0	0	0	0	0	0.224537	0	0	0	0	0	0	0	0	0	0	0.0889409	0	0	0	0	0	0	0	0	0	0	0	0	0	0	0
1092	ARSG	1.1119	0.222985	0.725027	1.81047	1.96349	2.23221	1.82677	1.86584	1.8797	1.56104	1.93501	2.05358	1.3926	1.71043	1.61783	1.83938	1.66769	1.43609	1.49549	2.06055	1.4297	2.03118	1.93264	1.97184	1.89269	2.79948	2.31475	2.67721	1.534	2.23763	1.61336	2.36754	2.39519	1.82593	1.68016	1.23094	1.80896	1.49777	1.06431	1.72147	1.89606	1.52487	1.8281	1.85554	1.99692	46	29	39
1093	ARSH	1	0.99999	0.99999	0	0	0	0	0	0	0	0	0	0	0	0	0	0	0	0	0	0	0	0	0	0	0	0	0	0	0	0	0	0	0	0	0	0	0	0	0	0	0	0	0	0	0	0	0
1094	ARSI	1.01359	0.909602	0.99999	0.822588	0.842062	1.03227	0.69144	0.183494	0.211195	0.444914	0.583347	0.685404	0.644023	0.54054	0.38575	2.18445	0.18961	0.821821	1.68236	0.696439	0.232945	0.418789	0.473656	0.895003	1.36891	0.755239	0.867924	1.05605	0.906909	0.523262	0.991769	0.230643	0.918575	0.765514	1.01691	0.657523	0.955284	1.66517	0.628151	0.917958	1.10171	1.00793	0.459538	0.535008	0.0948956	13	7	2
1095	ARSJ	1.19801	0.0452885	0.619448	0.673517	0.93416	0.567953	0	0.746874	0.773499	0.519521	0.782239	0.955961	0.392428	0.463376	0.298546	0.568988	0.275821	0.423494	0.474997	0.696439	0.766322	1.23095	0.662602	1.31614	0.885886	1.74432	0.807381	1.43079	0.523574	0.369011	0.410928	1.30658	0.918575	1.22424	0.633348	0.742956	1.12015	1.49777	0.184465	0.973471	0.515797	0.590252	0.807521	0.980191	0.748359	6	0	10
1096	ARSK	0.97593	0.792917	0.998629	1.95164	1.91649	1.62783	0.909521	2.17836	1.22651	2.39576	1.73357	2.57913	1.80769	2.36916	2.05033	1.47133	1.46241	1.89893	1.49549	2.55951	2.2795	2.3813	1.04873	2.35787	1.54691	1.58804	2.05316	2.06568	2.30381	1.9955	1.26336	2.13109	2.0851	1.77319	1.78277	2.02833	1.22045	2.04508	0.8075	2.32264	2.32519	1.66288	1.94515	1.914	2.09201	26	10	52
1097	ARSL	0.981311	0.597534	0.902245	0.13827	0.111052	0.11157	0	0	0.109459	0	0.0777475	0.151304	0.169976	0.105347	0	0	0	0.512444	0.0908342	0.0961869	0.433455	0.153505	0.369012	0.156546	0.0793291	0.156593	0.104341	0.141151	0	0	0	0	0	0	0.395007	0.253938	0	0	0.268546	0.103155	0.0998077	0	0.536173	0	0	1	0	0
1098	ART1	1.02235	0.932166	0.99999	3.38535	3.41724	2.74602	0	4.80336	3.21357	5.05093	3.32555	4.09027	2.06644	1.28647	4.34426	2.07834	1.63544	2.55132	1.71128	4.18873	4.29091	3.09119	1.69358	2.78716	1.99852	1.71942	2.27058	2.26394	4.06613	4.4537	2.81026	3.78957	2.26764	1.92596	2.98712	2.60884	1.40228	4.83465	1.36095	4.43332	3.71211	2.66538	4.48901	2.07638	4.09704	71	0	397
1099	ART3	1.30152	0.118894	0.680278	7.30656	7.68676	8.33366	3.03616	7.51101	7.38576	7.82463	7.38558	7.31146	7.37713	7.04165	7.61045	7.75804	7.03565	7.26213	7.54681	7.03147	6.20172	5.89053	8.20169	6.84098	6.29458	5.11241	6.87627	4.54252	8.54512	7.51011	8.08902	8.51196	7.04154	8.06853	6.62862	6.39144	8.0018	8.55783	6.54126	8.21521	8.123	8.24045	7.58441	7.41408	7.65753	4000	82	2675
1100	ART4	0.917411	0.165426	0.69378	0.411163	0.286803	0.851225	0.525278	0.267171	0.395385	0.100637	0.635699	0.471974	0	0.295439	0.106529	0.111806	0.275821	0.423494	0.405915	0.351377	0.494543	0.224537	0.473656	1.17681	0.0793291	0.755239	0.292793	0.0723008	0.285409	0.523262	0.114214	0.119926	0.466271	0.327155	0	0	0.108687	0.120167	0	0.199424	0.363476	0.282911	0.292853	0.607651	0.493574	10	5	3
1101	ART5	0.862419	0.387329	0.781456	3.56891	3.35537	4.89258	1.86206	3.34413	3.35365	3.27346	3.26867	3.2247	4.0228	3.7548	3.57072	3.39348	3.65393	4.29233	3.1049	2.62547	3.28712	1.84083	4.84245	2.81092	2.77025	0.70539	3.02242	0.738204	3.31745	3.32704	4.21959	2.94003	2.92851	3.57064	3.97488	3.1832	3.84601	3.35152	4.09548	3.31738	3.29434	3.47381	3.16223	3.94872	2.50873	357	30	135
1102	ARTN	1.09968	0.223439	0.725306	0.3248	0.461878	0.4023	0.434421	0.183494	0.395385	0.100637	0.2217	0	0.0874901	0.613786	0.106529	0.111806	0.576855	0	0.176287	0.271226	0.159398	0.3569	0.369012	0.600049	0.929356	1.28282	0.201642	0.646452	0.101541	0.285225	0.318641	0.429445	0.172716	0.089002	0.305926	0.132549	0.392853	0.430223	1.15546	0	0.838295	0.282911	0.807521	0.104102	0.347045	4	4	2
1103	ARV1	0.901089	0.0537977	0.626957	3.75295	3.60269	3.31103	3.77075	3.63145	3.83211	3.76245	3.20945	3.63099	3.88917	3.69699	3.84141	4.06291	4.07049	3.60566	3.86612	3.9131	3.77963	3.62516	3.67309	3.66571	3.93024	3.00918	3.30018	3.28343	3.73587	3.64535	3.50849	3.6865	3.52258	3.70342	3.83861	3.70361	3.5889	3.31421	2.87625	3.99749	3.81114	3.95563	3.87319	3.50155	3.65053	111	144	168
1104	ARVCF	1.04342	0.716205	0.965913	5.13069	5.19201	5.0894	4.25516	4.895	4.91101	4.95337	5.46377	4.73323	5.47009	5.32239	5.3414	5.88701	5.57171	4.84827	5.35407	4.46127	4.89989	4.74533	5.38562	4.5734	5.33423	2.89152	5.9414	3.78086	5.00613	5.7107	5.30283	4.58836	5.68264	5.6309	5.80222	5.00801	6.02597	4.63225	5.0674	4.19724	5.10649	4.77393	5.39613	5.14952	4.92138	411	206	424
1105	ARX	1.05075	0.595271	0.901424	3.66148	3.73289	3.49718	3.61398	3.55859	3.96912	3.86615	3.71434	3.49612	3.97771	2.98067	4.01557	4.13747	3.73225	3.55421	3.75246	3.71526	3.52531	2.64999	3.6056	3.46321	3.70489	2.09342	4.32018	2.20083	3.98208	3.78916	3.71266	3.46659	4.10561	4.2914	3.90077	4.01829	4.08426	3.63988	2.77926	3.18254	4.01665	3.85121	4.0729	3.91333	2.89896	128	128	159
1106	AS3MT	0.974022	0.387297	0.781456	0.0940189	0.0560458	0	0	0.0946621	0	0.100637	0.352584	0.0776348	0.169976	0	0.106529	0.215568	0	0.596227	0	0	0	0	0	0	0	0	0	0	0	0	0	0.119926	0	0	0.210981	0.253938	0	0	0.0951788	0	0	0.194631	0.104364	0	0.0948956	0	0	1
1107	ASAH1	1.0214	0.789752	0.997435	6.72474	6.75529	6.5685	5.50615	6.99561	6.55598	6.99358	6.96289	6.71871	6.44857	6.58487	6.69827	6.62444	7.006	6.79367	6.4965	7.17397	6.95367	6.45956	6.61128	6.60232	7.0097	6.3895	6.32154	6.09648	7.19377	7.0099	6.11644	7.13586	6.97455	6.29357	6.80355	6.80052	6.58484	7.15389	5.12492	7.11598	7.15597	6.87188	6.90848	6.76087	6.84995	1168	506	1867
1108	ASAH2	1.02286	0.81367	0.99999	0.891734	0.924344	0.4023	1.03851	1.06008	1.32057	0.194709	0.827954	0.871291	0.644023	0.38185	0.882041	0.488414	1.22301	0.889808	0.778077	1.74162	1.22863	0.881283	0.829644	0.544446	0.69759	0.363597	1.32196	0.86574	1.73699	1.01445	0.57948	0	0.966309	1.05782	1.53092	0.899994	0.476365	1.49777	0	0.530789	1.19494	0.590252	0.868072	0.805912	0.748359	4	12	16
1109	ASAH2B	1.02936	0.695798	0.956078	2.26354	2.30528	1.99093	2.49969	1.91855	2.08126	2.63268	2.16615	2.46819	2.08782	2.39016	1.72205	2.50428	2.72644	1.72374	2.19353	1.58467	2.26204	2.10833	2.6653	2.20488	2.61916	1.90752	2.27058	2.01154	2.50253	2.34498	1.72543	2.52791	2.3419	2.26845	2.39282	2.15841	2.52933	2.63497	2.32874	2.11616	2.51794	1.72722	1.56097	2.43688	3.0127	37	53	41
1110	ASAP1	1.19876	0.143853	0.69362	3.8061	4.06763	2.82998	2.40715	4.25088	3.59861	4.19686	3.97528	4.4491	3.11935	3.52728	4.55647	3.30215	3.29993	3.44546	3.46895	4.36319	4.48779	3.65761	3.13298	4.17156	3.6344	4.92367	3.82024	4.7274	4.16913	3.89188	3.53949	4.56213	4.21833	3.60876	3.69689	3.77633	3.11573	4.32354	3.02871	4.27663	3.96464	3.70709	4.1047	3.26377	4.76062	76	49	266
1111	ASAP2	1.16519	0.398515	0.78936	1.6731	1.89366	0.311747	0.69144	2.48837	1.45107	1.93267	2.23564	2.49674	0.644023	0.203522	1.96795	0.111806	0.987821	0.889808	0.540921	2.36083	3.12271	1.94966	0.662602	2.13131	0.794808	3.03968	1.59698	2.61805	2.04806	2.46408	0.318641	2.01213	1.50796	1.66155	1.01691	0.972536	0.895857	2.39401	0.628151	2.48425	2.4054	1.24616	1.8281	1.08568	2.13731	3	7	68
1112	ASAP3	1.01851	0.811864	0.99999	5.18742	5.21389	5.70422	4.67288	4.95931	5.16667	5.17151	5.85459	5.24952	4.78508	4.76207	5.16774	4.67222	5.29292	5.21915	5.1234	5.21707	5.41634	5.77696	4.69331	5.03083	4.97321	5.03632	5.33277	4.89126	5.07016	5.24855	5.05723	5.24509	5.37526	5.9173	4.74555	5.37212	5.13404	5.07666	4.83207	4.57464	4.98449	5.26604	5.31417	5.58916	5.56169	636	279	444
1113	ASB1	1.03044	0.684177	0.948106	5.35165	5.39491	5.5812	5.64178	5.66609	5.21339	6.03219	5.44372	5.41195	4.90131	4.98894	5.37642	5.12949	5.09667	5.0325	5.29799	5.22773	5.39447	5.20875	5.50463	4.85629	5.46183	4.60476	5.24133	4.90122	5.69353	5.93174	5.18688	5.08114	4.98703	5.00241	5.11357	5.22398	5.15953	5.72399	5.69509	5.68166	5.78349	5.42968	5.81673	5.2091	5.56584	583	557	734
1114	ASB10	1.01221	0.922738	0.99999	5.86732	5.88483	6.73565	4.38214	5.56844	6.24719	5.51249	5.39329	5.39878	6.0625	6.33706	5.93989	5.88898	5.91678	5.89094	6.53138	5.57934	5.44177	4.15706	6.83648	5.31252	5.43003	3.61979	5.43636	3.95351	6.07217	5.9825	6.1044	5.72103	5.80747	5.95626	6.36758	6.49204	6.50132	6.06077	5.62504	5.75477	5.82418	6.36308	5.69665	6.04162	5.66002	1313	226	685
1115	ASB11	1.23258	0.240351	0.73735	5.02559	5.32727	5.15273	4.49322	5.66416	4.92231	6.04487	5.46377	5.65926	3.51612	3.87885	5.78007	5.15907	3.50124	4.97888	4.60851	5.50243	5.61167	4.63232	4.06516	4.408	3.39958	4.69693	4.92606	3.60313	6.3345	5.72269	4.66596	6.21082	4.05131	4.60607	4.46093	4.00105	4.71124	6.31328	4.5921	5.9967	6.03586	4.82995	5.34112	4.80024	6.05321	430	245	733
1116	ASB12	1.0817	0.331001	0.747446	4.8028	4.9161	4.35456	3.44971	4.82078	4.82135	5.1423	4.72022	4.78043	5.06923	5.19093	5.19516	5.25352	4.716	5.35162	5.02029	4.83682	4.42641	3.80974	4.66044	4.61448	4.51218	4.91547	4.63958	4.94761	5.1787	4.28601	4.76545	5.0323	4.60132	5.43473	4.74978	5.32094	4.67193	4.99256	4.01864	4.96536	5.01996	5.40037	4.91207	4.85349	4.87534	242	113	402
1117	ASB13	1.00532	0.936678	0.99999	3.8646	3.87225	4.48978	3.9699	3.63932	3.80796	3.62559	3.89164	3.63099	3.75532	4.1116	3.61651	4.05594	3.49227	3.79486	4.00106	3.39429	3.53987	4.01902	4.37988	3.67221	3.84768	3.20126	4.04007	3.82338	3.69584	3.75063	3.96943	3.8942	3.60028	4.16915	3.70562	4.13351	3.90748	3.87156	4.49944	3.82714	3.79634	3.93534	3.79737	4.11369	3.09536	267	167	169
1118	ASB14	1.06135	0.696255	0.956177	3.33399	3.41989	3.88254	1.55214	3.63145	3.71576	3.73139	3.22662	3.37064	2.80775	2.92419	3.18955	2.8163	2.77165	3.71277	3.36359	4.35349	3.98516	2.44217	3.25546	2.91324	2.50886	1.53195	1.7334	1.81484	3.97541	3.98776	2.1302	3.61686	2.51238	2.98843	2.80406	3.85519	3.68857	4.27906	1.70067	4.3201	3.91755	3.68295	3.93818	3.01941	3.81288	171	22	168
1119	ASB15	1.37898	0.124987	0.683375	5.9159	6.37949	5.89952	2.76502	7.26797	6.70402	6.283	6.1245	6.03628	5.73347	4.74994	6.06241	6.46909	5.50634	6.32773	5.66801	6.48199	6.03952	4.41417	4.70411	5.21126	4.13905	4.97453	5.20951	4.03265	7.73996	7.04455	5.49165	6.4427	5.26506	5.75678	5.57565	5.26427	6.90987	7.44604	4.71332	6.8948	7.28416	6.73383	5.85463	5.84906	6.73126	730	66	2258
1120	ASB16	1.22844	0.10128	0.669353	3.99453	4.29136	3.51758	2.62823	4.70176	4.30451	4.60928	4.32929	4.6751	3.80133	3.90826	4.44414	3.61839	3.4558	4.22812	3.61383	4.09871	4.43812	2.91985	3.68404	3.37032	3.43017	3.57885	3.94492	3.50858	5.15232	5.05025	4.40493	4.21017	3.60782	3.68925	4.20787	4.26929	3.80622	4.8434	3.8309	4.80248	4.36143	3.90088	4.76458	3.26377	4.61612	130	59	369
1121	ASB17	1	0.99999	0.99999	0	0	0	0	0	0	0	0	0	0	0	0	0	0	0	0	0	0	0	0	0	0	0	0	0	0	0	0	0	0	0	0	0	0	0	0	0	0	0	0	0	0	0	0	0
1122	ASB18	1.16169	0.385386	0.780709	1.92287	2.13909	0.914132	0.121469	2.32225	1.71628	1.93267	2.31805	1.91239	1.45973	2.23631	2.46505	1.1432	2.45801	1.86555	1.79471	2.19696	2.72409	0.693744	2.00426	1.0627	2.40491	0.297841	0.678095	1.89677	1.88674	3.35813	1.05033	2.48388	1.57108	1.50863	2.53679	2.38793	2.12585	2.18944	0	2.74572	1.48066	1.59552	3.15009	1.0339	3.27835	11	1	59
1123	ASB2	1.21418	0.0957688	0.667597	8.30522	8.5852	8.12638	7.63914	7.68035	8.94041	8.89401	8.21272	8.47773	8.40427	8.6073	8.60562	8.29042	8.1261	8.22694	8.39121	8.12653	7.8431	8.28038	8.81676	7.61019	7.71255	5.23825	8.41992	5.80311	9.04335	8.11308	9.14465	8.48394	8.00817	8.87177	8.09171	9.08368	8.52439	8.95753	9.08309	8.73145	8.83039	8.6289	8.13044	9.1148	8.83582	3463	2258	3010
1124	ASB3	1.02372	0.740749	0.977795	2.41464	2.44846	2.10317	1.67629	2.37977	2.45758	2.43484	2.68396	2.40935	2.44332	2.54799	2.20221	1.9638	2.80102	2.16897	2.10912	2.7341	2.63193	2.47167	2.37231	2.9671	2.11606	2.99887	2.17797	2.72285	2.50253	2.02162	1.95735	3.00378	2.46331	1.94992	2.25683	2.60884	2.07318	2.5304	2.24819	2.2116	2.4054	2.18224	2.86823	2.43688	2.64041	41	25	62
1125	ASB4	1.24666	0.203898	0.714809	4.863	5.18106	4.95749	4.28797	5.15872	5.10522	5.75952	4.36462	4.76877	4.79486	4.53578	4.80213	4.15715	4.40773	4.8397	4.74762	5.38357	5.19957	4.98154	5.00841	4.12018	4.70898	3.93302	4.06615	3.82861	6.52703	5.64709	5.34145	5.64559	4.18341	3.62374	4.69382	3.88369	4.60856	6.35674	3.66241	5.99166	5.75506	4.90141	4.99246	5.30232	5.22657	374	211	512
1126	ASB5	1.45635	0.026392	0.612416	7.79617	8.33853	6.86069	8.47632	8.35787	7.99596	8.26735	7.87271	7.73936	7.49582	7.07851	7.67355	7.71663	7.22904	7.688	7.47327	8.33063	7.82352	7.67982	7.91739	7.17834	7.84116	9.84386	8.38571	9.29659	8.85536	7.88662	7.34334	8.32768	8.20412	7.96248	7.58922	7.93345	8.21739	8.2719	6.78199	8.23451	8.47312	7.85764	7.99276	6.88662	8.80939	1433	4043	4823
1127	ASB6	0.8725	0.114994	0.678714	3.45328	3.25651	4.30261	4.00189	2.99729	3.03085	3.30544	3.11119	3.25007	3.52398	3.37759	3.26049	3.55055	3.43721	3.22631	3.56714	3.07827	3.21635	3.25284	4.14656	3.02918	3.42258	3.28849	3.38549	3.10535	2.86215	3.07595	3.38878	3.09442	3.30779	3.44139	3.27219	3.38272	3.81426	2.89291	3.95663	3.12242	3.10314	3.16088	3.07502	3.0458	2.76107	233	171	103
1128	ASB7	1.00151	0.980148	0.99999	2.76569	2.76787	2.74602	1.86206	2.63733	2.82159	3.14973	2.78012	2.84641	2.6586	2.65597	3.10213	2.69587	2.95268	2.9678	2.5702	3.03038	2.89242	2.82018	2.47673	2.83429	2.29288	2.60928	2.80741	3.17268	2.81808	3.07595	2.30874	2.8212	2.52837	2.54503	2.45629	2.41421	2.31921	2.90968	3.26197	3.0468	2.70389	2.64887	2.49857	2.89432	2.98819	71	30	77
1129	ASB8	1.05064	0.578394	0.892356	7.33337	7.40464	7.72009	6.30064	7.67749	7.21104	7.85196	7.26664	7.64687	7.38578	6.93226	7.75871	7.25106	7.28728	7.15655	6.86876	7.32739	7.21249	7.57116	7.76785	6.78135	6.59121	5.88438	7.10649	6.34929	7.81989	7.60009	7.41891	7.68708	7.00915	7.13232	7.16268	7.12484	7.47251	7.73135	7.90914	7.68765	7.8297	7.47398	7.59508	7.01402	7.62013	2610	886	3004
1130	ASB9	0.961759	0.564241	0.884968	0.729342	0.673089	0.311747	0.975457	0.421238	0.900766	0.366237	0.915257	0.41329	0.807553	0.38185	0.619594	0.403073	0.825789	0.67541	1.39212	0.814254	0.815033	0.642786	0.57122	1.02257	0.794808	1.02281	0.292793	0.824468	0.448471	0.448197	0.220045	0.684147	1.30015	1.01303	0.772845	0.742956	1.06726	0.520349	0.423297	0.530789	0.838295	0.657847	0.536173	0.377735	0.0948956	3	11	5
1131	ASCC1	1.00264	0.963922	0.99999	4.30799	4.3118	4.0104	4.00189	4.32108	4.52304	4.68821	4.30928	4.32725	4.58916	4.15519	4.63865	4.49281	4.16953	3.92207	3.83361	4.32895	4.34167	4.29547	4.08181	4.19882	4.54399	3.64645	4.52675	3.70898	4.3758	4.43438	4.78714	4.6344	4.12151	4.21436	4.1768	4.16481	4.00913	4.4027	4.21685	4.59248	4.36645	4.08404	4.51291	4.09486	4.60003	188	171	280
1132	ASCC2	0.871908	0.102365	0.669694	5.7172	5.51944	6.43545	6.4194	5.68523	5.55075	5.3276	5.35086	5.36046	5.67465	5.72701	5.53743	5.74033	5.63831	5.73565	5.68997	5.36438	5.09989	5.75314	6.22196	5.2268	5.89357	5.56959	5.47579	5.23232	5.38158	5.03109	5.70034	5.39229	5.30041	5.58382	5.26008	5.68166	5.73734	5.24141	6.36745	5.32413	5.41337	5.72976	5.73982	5.45039	5.15955	1064	963	744
1133	ASCC3	1.20316	0.174495	0.70145	3.45812	3.72494	2.69319	3.87808	3.59952	3.53136	3.79284	3.47671	3.65018	3.57028	2.90972	3.50407	2.84894	3.63774	2.936	3.09396	3.54676	3.69757	3.8496	2.52623	3.83168	3.55337	5.08343	3.52362	4.80372	3.46764	3.66206	3.14186	3.50014	3.48211	3.52352	2.75442	3.47301	3.3441	3.61963	2.8492	3.94985	3.3256	3.65013	3.5333	3.14676	4.21792	68	156	164
1134	ASCL1	0.949831	0.214499	0.718575	0.113329	0.0390727	0.851225	0	0	0	0	0	0	0.169976	0.203522	0	0.111806	0	0	0.0908342	0	0.159398	0	0.369012	0	0	0.156593	0.201642	0.0723008	0	0	0	0.119926	0	0	0	0	0	0	0	0.103155	0	0.100595	0	0	0	10	0	0
1135	ASCL2	1.00054	0.986766	0.99999	0.139298	0.14008	0.11157	0.233501	0	0.211195	0	0.0777475	0	0.459558	0.203522	0	0.312364	0.0979177	0.118084	0.256959	0	0	0	0.133769	0.297755	0.154523	0.156593	0	0.387752	0	0	0.114214	0.230643	0.172716	0	0	0.253938	0.304208	0	0.0951788	0	0	0.366099	0.104364	0.458514	0	1	2	0
1136	ASCL3	0.997243	0.323636	0.744278	0.00398258	0	0	0	0	0	0	0	0.0776348	0	0	0	0	0	0	0	0	0	0	0	0	0	0	0	0	0	0	0	0	0	0	0	0	0	0	0	0	0	0	0	0	0	0	0	0
1137	ASCL4	1.04396	0.0107414	0.548408	0	0.0620604	0	0	0	0	0	0	0	0	0	0	0	0	0	0	0	0	0	0	0	0	0	0	0	0	0.196272	0	0	0	0.172831	0.210981	0	0	0	0	0.103155	0	0	0.201685	0.292164	0	0	0	0
1138	ASCL5	1.00419	0.965444	0.99999	0.641041	0.647071	0.11157	1.09892	0.183494	0.633909	0.100637	0.413826	0.827016	0.807553	0.613786	0.106529	0.786783	0.706684	0.423494	0.540921	0.0961869	0.907783	0.153505	0.369012	1.28255	1.48998	0.426485	1.40603	0.443336	0.369243	0.369011	0.410928	0	0.593318	0.65325	1.12503	0.132549	0.955284	0.520349	0.423297	0.454807	0.193155	0.955167	1.36481	0.805912	0.267793	1	13	2
1139	ASDURF	1	0.99999	0.99999	0	0	0	0	0	0	0	0	0	0	0	0	0	0	0	0	0	0	0	0	0	0	0	0	0	0	0	0	0	0	0	0	0	0	0	0	0	0	0	0	0	0	0	0	0
1140	ASF1A	1.00651	0.935222	0.99999	4.03017	4.03952	3.21436	3.76144	4.24056	4.08086	4.64304	3.45502	4.21577	3.99479	3.92994	4.50383	4.3745	3.87719	3.66507	3.7936	4.48367	3.97983	3.99383	4.00532	3.80826	3.7601	2.99887	3.52362	3.26812	4.24321	4.4148	4.14093	4.3455	3.81104	4.20443	3.92341	3.93905	3.99504	4.27259	3.32223	4.58359	4.36645	4.11443	3.96615	4.04341	4.2646	103	143	264
[truncated: 18,210 more rows]
[truncated: 38 more columns]

## Sheet: Group
index	HA	S
1	HA_1	S_1
2	HA_2	S_2
3	HA_3	S_3
4	HA_4	S_4
5	HA_5	S_5
6	HA_6	S_6
7	HA_7	S_7
8	HA_8	S_8
9	HA_9	S_9
10	HA_10	S_10
11	HA_11	S_11
12	HA_12	S_12
13	HA_13	S_13
14	HA_14	S_14
[truncated: 6 more rows]

## Sheet: Info
	Information
[truncated: 22 more rows]
